# Supplementary material for: Distribution bias analysis of germline and somatic single-nucleotide variations that impact protein functional site and neighboring amino acids
Source: Sci Rep. 2017 Feb 8;7:42169. doi: 10.1038/srep42169 (PMC5296879; doi:10.1038/srep42169)
Supplement: Supplementary Table 1 [file srep42169-s2.xls]

## Sheet: SupTab1_ProtFuncSetRat
MutationSource	FunctionalSiteType	FuncSiteLength	pfsSNVs	pfsSNVsPercent
Non-synonimous_Somatic	Acetylation	2807363	309828	11.0363
	Active Site	1757129	205118	11.6735
	Amidation	4725	567	12
	Binding Site	4405134	540070	12.26
	Biotinylation	7435	845	11.3652
	C-linked Glycosylation	20972	2359	11.2483
	Crotonylation	4268	1478	34.6298
	Decanoylation	117	13	11.1111
	Gamma-carboxyglutamic acid	4767	740	15.5234
	Hydroxylation	41716	5834	13.985
	Lipoylation	3217	296	9.20112
	Methylation	122522	16122	13.1585
	Myristation	35964	4115	11.442
	N-linked Glycosylation	2751829	376683	13.6885
	O-linked Glycosylation	330899	41445	12.525
	Octanoylation	117	13	11.1111
	Palmitoylation	53120	7226	13.6032
	Phosphorylation	7564557	858708	11.3517
	Prenylation	22428	2710	12.0831
	S-Nitrosylation	257471	26419	10.261
	Sulfation	19835	2420	12.2007
	Sumoylation	280968	32054	11.4084
	Ubiquitylation	3849577	401736	10.4358
Synonymous_Somatic	Acetylation	2807363	109396	3.89675
	Active Site	1757129	75635	4.30446
	Amidation	4725	220	4.65608
	Binding Site	4405134	201619	4.57691
	Biotinylation	7435	324	4.35777
	C-linked Glycosylation	20972	954	4.54892
	Crotonylation	4268	597	13.9878
	Decanoylation	117	4	3.4188
	Gamma-carboxyglutamic acid	4767	258	5.41221
	Hydroxylation	41716	2169	5.19944
	Lipoylation	3217	119	3.6991
	Methylation	122522	5773	4.71181
	Myristation	35964	1561	4.34045
	N-linked Glycosylation	2751829	148179	5.38475
	O-linked Glycosylation	330899	15211	4.59687
	Octanoylation	117	4	3.4188
	Palmitoylation	53120	2714	5.10919
	Phosphorylation	7564557	315201	4.16681
	Prenylation	22428	862	3.84341
	S-Nitrosylation	257471	10158	3.9453
	Sulfation	19835	927	4.67356
	Sumoylation	280968	11137	3.9638
	Ubiquitylation	3849577	146525	3.80626
Non-synonymous_Germline	Acetylation	2807363	222473	7.92463
	Active Site	1757129	150626	8.57228
	Amidation	4725	349	7.38624
	Binding Site	4405134	375655	8.52766
	Biotinylation	7435	595	8.00269
	C-linked Glycosylation	20972	1879	8.95957
	Crotonylation	4268	686	16.0731
	Decanoylation	117	17	14.5299
	Gamma-carboxyglutamic acid	4767	553	11.6006
	Hydroxylation	41716	3949	9.46639
	Lipoylation	3217	318	9.88499
	Methylation	122522	8205	6.69676
	Myristation	35964	3182	8.84774
	N-linked Glycosylation	2751829	252771	9.18556
	O-linked Glycosylation	330899	29335	8.86524
	Octanoylation	117	17	14.5299
	Palmitoylation	53120	4572	8.60693
	Phosphorylation	7564557	626311	8.27955
	Prenylation	22428	1628	7.25878
	S-Nitrosylation	257471	19398	7.53405
	Sulfation	19835	1639	8.26317
	Sumoylation	280968	19014	6.76732
	Ubiquitylation	3849577	309310	8.03491
Synonymous-Germline	Acetylation	2807363	138234	4.92398
	Active Site	1757129	90322	5.14032
	Amidation	4725	212	4.48677
	Binding Site	4405134	227245	5.15864
	Biotinylation	7435	399	5.36651
	C-linked Glycosylation	20972	1043	4.9733
	Crotonylation	4268	748	17.5258
	Decanoylation	117	9	7.69231
	Gamma-carboxyglutamic acid	4767	276	5.7898
	Hydroxylation	41716	2450	5.87305
	Lipoylation	3217	170	5.28443
	Methylation	122522	6850	5.59083
	Myristation	35964	2015	5.60283
	N-linked Glycosylation	2751829	144506	5.25127
	O-linked Glycosylation	330899	17440	5.27049
	Octanoylation	117	9	7.69231
	Palmitoylation	53120	2909	5.47628
	Phosphorylation	7564557	375110	4.95878
	Prenylation	22428	1103	4.91796
	S-Nitrosylation	257471	13774	5.34973
	Sulfation	19835	861	4.34081
	Sumoylation	280968	13587	4.83578
	Ubiquitylation	3849577	193241	5.0198
