# Supplementary material for: Distribution bias analysis of germline and somatic single-nucleotide variations that impact protein functional site and neighboring amino acids
Source: Sci Rep. 2017 Feb 8;7:42169. doi: 10.1038/srep42169 (PMC5296879; doi:10.1038/srep42169)
Supplement: Supplementary Table 2 [file srep42169-s3.xls]

## Sheet: SupTab2a_syn_somatic
FunSiteType	-20	-19	-18	-17	-16	-15	-14	-13	-12	-11	-10	-9	-8	-7	-6	-5	-4	-3	-2	-1	0	1	2	3	4	5	6	7	8	9	10	11	12	13	14	15	16	17	18	19	20	FoldChange
[TotalAoF]Acetylation	1.0826	0.955511	0.927182	1.13591	1.0753	1.10841	0.982494	0.982694	1.10292	1.04106	1.07104	1.0827	1.0481	0.973101	1.12462	1.12148	0.958241	1.10227	1.13552	0.934637	0.59113	0.927204	1.04828	1.05504	1.08235	1.00524	1.07816	1.00504	1.027	1.01753	1.02202	1.02974	1.00595	0.989745	0.977392	1.05592	0.975013	0.977071	1.01603	0.967357	1.02889	0.57943
[TotalAoF]Active Site	1.17049	1.10509	1.11056	1.05629	1.12178	1.06166	1.09178	1.07329	1.11416	1.15602	1.07768	1.11149	1.11766	1.04702	1.08524	1.14423	1.13943	1.07711	1.0721	1.09547	0.884683	1.09228	1.04625	1.07515	1.11826	1.11414	1.07623	1.03953	1.09246	1.05117	1.12556	1.16048	1.1166	1.10075	1.05926	1.05151	1.1211	1.07203	1.10497	1.17012	1.11454	0.80936
[TotalAoF]Amidation	1.44069	0.720347	1.44069	2.16104	1.44069	1.44069	3.60174	2.16104	0.720347	0.720347	1.44069	0	1.44069	1.44069	2.16104	1.44069	2.16104	2.16104	1.44069	1.44069	2.88139	2.16104	0.766821	2.37715	1.58476	0	0	0.792382	0.819705	3.27882	0	0	0	0	2.85257	0	0.950858	0	0	0	0	2.38948
[TotalAoF]Binding Site	1.13765	1.14731	1.1258	1.14982	1.14394	1.16566	1.12846	1.13718	1.15621	1.15814	1.17295	1.14665	1.1541	1.16132	1.14321	1.16504	1.18013	1.13898	1.12753	1.14372	1.07582	1.13481	1.14178	1.14562	1.12979	1.1359	1.15213	1.15885	1.15652	1.14068	1.1562	1.13668	1.15366	1.14245	1.15037	1.15258	1.12994	1.12999	1.13987	1.16847	1.13525	0.939457
[TotalAoF]Biotinylation	0	0	0	0	0	0	4.75429	0	0	0	0	0	0	4.75429	0	0	0	9.50858	0	0	0	0	0	0	9.50858	0	0	0	0	0	0	0	4.75429	0	0	4.75429	0	0	0	0	0	0
[TotalAoF]C-linked Glycosylation	0.990477	2.64127	0.990477	1.6508	1.32064	0.660318	1.98095	0.660318	0.990477	1.98095	1.6508	2.31111	1.6508	0.990477	1.98095	0.660318	0.990477	0.990477	1.32064	0.990477	0	1.32064	0	0.330159	0	0	1.6508	0.330159	0.990477	1.6508	1.67405	0.334809	0.669618	1.00443	0.334809	0.669618	1.67405	0.669618	0	0.669618	0.334809	0
[TotalAoF]Crotonylation	2.44379	4.2211	2.37715	2.9982	2.97143	2.80635	1.81588	2.62306	2.91674	3.45284	2.78883	2.48164	3.63716	2.59797	3.22982	3.54798	3.4958	3.37928	3.0297	4.42802	3.84538	3.26275	4.07844	4.11882	3.53041	1.96053	3.676	4.65626	2.45067	2.35238	3.0186	3.91837	2.5809	2.04926	3.1422	2.86897	2.59573	2.45912	4.37176	2.04926	2.73235	1.24181
[TotalAoF]Decanoylation	0	0	0	0	0	0	0	0	0	0	0	0	0	0	0	0	0	0	0	0	0	23.7715	0	23.7715	0	0	0	0	0	0	0	0	0	0	0	23.7715	0	0	0	0	0	0
[TotalAoF]Gamma-carboxyglutamic acid	0.869687	1.15958	0.579792	0.869687	1.44948	0.289896	0.869687	1.73937	1.73937	0.869687	0.289896	0	0.869687	1.15958	1.44948	0.289896	1.15958	0.869687	0.869687	1.44948	0	0.869687	0.869687	1.44948	0.579792	1.44948	2.31917	0.579792	0.869687	1.44948	1.73937	0.579792	0.869687	0.289896	0.579792	1.15958	1.15958	0.869687	0.869687	1.15958	0	0
[TotalAoF]Hydroxylation	2.42566	1.21283	1.69796	1.53625	0.889408	1.85967	1.77279	0.966974	2.41744	1.77279	1.45046	1.20872	2.17569	1.53104	1.61162	1.93395	1.2893	1.53104	1.77279	1.20872	2.09511	1.53104	0.966974	1.77279	1.53104	1.61162	1.93395	1.20872	1.36988	1.2893	2.25627	1.69221	1.61162	1.93395	1.36988	1.85967	1.94053	1.13197	1.78489	1.87241	1.54677	1.29025
[TotalAoF]Lipoylation	0	0	0	0	3.39592	0	3.39592	0	0	0	0	0	0	3.39592	0	0	0	0	0	0	0	0	0	0	0	0	0	3.39592	0	0	0	3.39592	0	0	0	0	3.39592	0	0	0	0	0
[TotalAoF]Methylation	1.23394	1.77561	1.40255	2.03449	2.06399	1.67254	2.16104	2.05476	2.01933	1.83946	1.83946	1.8989	1.92269	2.05949	1.98095	2.22423	1.72507	1.96373	1.81802	2.15482	1.67597	1.64651	1.99241	2.02676	1.88935	1.855	1.99529	1.51586	2.07914	2.43275	2.43631	2.06252	1.96923	2.01333	1.81217	2.10905	2.25883	2.01088	2.13098	2.02702	1.81433	0.863266
[TotalAoF]Myristation	0	0	0	0	0	0	0	4.75429	4.75429	0	0	0	0	0	4.75429	4.75429	4.75429	0	0	0	1.39832	1.04874	0.69916	0.34958	1.04874	0.69916	0.69916	1.04874	0.69916	1.04874	0.69916	0	0.69916	1.39832	0.34958	0.69916	0.69916	1.39832	1.04874	0	0.69916	1.42609
[TotalAoF]N-linked Glycosylation	1.14817	1.19303	1.17153	1.21386	1.22761	1.2216	1.266	1.26783	1.30463	1.18134	1.27097	1.25025	1.16206	1.31358	1.22795	1.26442	1.27577	1.2125	1.23394	1.20546	0.807554	1.00871	1.64154	1.16148	1.34381	1.26389	1.25879	1.27647	1.2564	1.33521	1.24368	1.23574	1.24499	1.19108	1.23961	1.32894	1.23507	1.15872	1.30309	1.2936	1.24574	0.653224
[TotalAoF]+1 from N-linked Glycosylation	1.19303	1.17153	1.21386	1.22761	1.2216	1.266	1.26783	1.30463	1.18134	1.27097	1.25025	1.16206	1.31358	1.22795	1.26442	1.27577	1.2125	1.23394	1.20546	0.807554	1.00871	1.64154	1.16148	1.34381	1.26389	1.25879	1.27647	1.2564	1.33521	1.24368	1.23574	1.24499	1.19108	1.23961	1.32894	1.23507	1.15872	1.30309	1.2936	1.24574	1.38006	0.81222
[TotalAoF]+2 from N-linked Glycosylation	1.17153	1.21386	1.22761	1.2216	1.266	1.26783	1.30463	1.18134	1.27097	1.25025	1.16206	1.31358	1.22795	1.26442	1.27577	1.2125	1.23394	1.20546	0.807554	1.00871	1.64154	1.16148	1.34381	1.26389	1.25879	1.27647	1.2564	1.33521	1.24368	1.23574	1.24499	1.19108	1.23961	1.32894	1.23507	1.15872	1.30309	1.2936	1.24574	1.38006	1.24268	1.32049
[TotalAoF]O-linked Glycosylation	0.572241	0.637908	0.628031	0.533664	0.61744	0.55152	0.597789	0.71865	0.578199	0.568874	0.438312	0.503198	0.642472	0.670143	0.576165	0.538362	0.723721	0.695072	0.453583	0.555192	0.786521	0.527432	0.601692	0.610949	0.667009	0.611902	0.464105	0.538993	0.484182	0.559328	0.410819	0.504385	0.542172	0.542386	0.564866	0.574964	0.594286	0.453329	0.444415	0.558326	0.596416	1.3758
[TotalAoF]Octanoylation	0	0	0	0	0	0	0	0	0	0	0	0	0	0	0	0	0	0	0	0	0	23.7715	0	23.7715	0	0	0	0	0	0	0	0	0	0	0	23.7715	0	0	0	0	0	0
[TotalAoF]Other Lipid Modification	1.32064	2.64127	1.32064	0	1.32064	0	1.32064	0	3.96191	1.32064	3.96191	1.32064	2.64127	0	2.64127	0	2.64127	0	0	0	0	2.64127	1.48572	1.48572	0	0	0	0	1.58476	0	0	1.58476	1.58476	0	0	0	1.58476	0	0	0	0	0
[TotalAoF]Other Modified Residue	0.934833	1.18857	1.40584	0.5031	1.35485	2.32813	1.71547	1.34787	0.980266	1.1028	0.857733	1.4704	0.600289	1.44069	1.68081	1.43345	1.55291	1.1213	1.43734	1.76085	0.766821	1.16909	1.07607	1.46737	1.01587	1.63237	1.42833	1.53695	1.43448	2.36685	1.74941	1.55031	1.45328	1.24567	1.45328	1.35539	0.938347	1.47257	0.950858	0.950858	1.81217	0.571175
[TotalAoF]Palmitoylation	1.01464	1.15256	0.859209	1.27347	1.54725	1.4066	0.973101	0.967443	1.38206	1.22956	1.06838	1.30612	1.8087	1.41344	1.138	1.25775	1.12012	1.72435	1.44801	0.844671	1.44801	1.20667	1.33411	0.490133	1.4704	0.742858	1.37624	0.758663	1.02243	0.389696	1.30612	0.65667	0.132801	0.133548	1.61162	1.21559	0.679184	1.22253	1.09926	0.829237	1.65847	1.29853
[TotalAoF]Phosphorylation	0.907982	0.928714	0.937023	0.934134	0.906552	0.917214	0.928023	0.940312	0.902199	0.922988	0.917634	0.897902	0.916274	0.955216	0.949393	0.932347	0.942074	0.970176	0.953132	0.807212	1.04363	0.977229	0.954611	0.920348	0.959237	0.908275	0.944835	0.937956	0.930771	0.926314	0.929978	0.919722	0.912123	0.942989	0.970373	0.948551	0.928021	0.913576	0.884764	0.907332	0.934744	1.12125
[TotalAoF]Prenylation	0.976909	0	0.976909	0	1.30255	0.651273	1.30255	0	0.651273	0.976909	1.62818	0.976909	1.30255	1.30255	1.95382	0.976909	0.651273	0.976909	0.976909	0.325636	0.976909	2.16104	0.754649	0.409853	0	0	0	0	0	0	23.7715	0	0	0	0	0	0	0	0	0	0	0.871028
[TotalAoF]S-Nitrosylation	1.19018	0.868511	0.900678	0.965012	1.18857	0.770966	1.05865	0.962407	0.99181	0.921621	0.917939	0.726087	0.915501	0.66207	1.32239	0.81862	1.00753	0.724164	1.10199	0.692678	0.944561	0.850105	0.944561	0.88159	0.913076	0.81862	0.88159	0.756651	1.01155	0.826281	1.04874	1.11379	0.574344	1.21413	1.15333	0.995831	0.931584	0.706719	0.936647	0.777268	1.04347	1.01828
[TotalAoF]Sulfation	1.04874	1.01878	2.37715	1.67405	1.95382	1.30255	1.25113	1.82857	0.914287	1.20362	1.18857	2.02927	1.73937	0.579792	0.286403	0.859209	1.43202	0.572806	1.41497	0.565987	0.565987	1.69796	1.14561	1.44948	0.58695	1.21905	0	1.56391	1.58476	0	0.651273	0.325636	0.990477	1.33924	0.669618	1.69796	0.679184	1.01878	1.01878	1.37806	1.03354	0.506036
[TotalAoF]Sumoylation	1.07509	0.992131	0.87162	1.02667	0.982292	0.938347	0.858739	0.811708	0.848981	0.653907	0.879009	0.950858	1.10123	1.13739	1.01878	0.641452	0.830114	0.792382	1.16971	1.13197	0.45279	0.830114	0.490522	1.3961	0.981044	0.792382	1.47157	0.909912	0.805162	1.03688	1.07702	0.887571	0.73321	1.08404	0.858739	0.897773	0.97584	1.05391	1.1768	1.13758	1.06087	0.478189
[TotalAoF]Ubiquitylation	0.920192	0.943175	0.903354	0.932846	0.898109	0.877251	0.873298	0.91125	0.988436	0.899443	0.943388	0.897416	0.870823	0.888485	0.873857	0.879134	0.913962	0.924516	0.877024	0.973063	0.472812	0.887577	0.995227	0.913962	0.940347	0.897076	0.894965	0.862243	0.914654	0.90103	0.935775	0.90963	0.895515	0.944347	0.874857	0.899531	0.954031	0.848281	0.867237	0.935927	0.892047	0.526401
[DOID:4159 / skin cancer]Acetylation	0.609956	0.52463	0.836338	0.938919	0.7878	1.01235	0.617787	0.799968	0.571408	0.812156	0.851037	0.605432	0.68443	0.66208	1.02015	0.973975	0.654642	0.71333	0.890047	0.768187	0.521823	0.812019	0.696352	0.726069	0.79974	0.800224	0.728094	0.598125	0.84757	0.834683	0.750115	0.70729	0.679487	0.754366	0.993354	0.84687	0.699335	0.6859	0.643405	0.614551	0.736025	0.694409
[DOID:4159 / skin cancer]Active Site	1.10095	1.21422	1.0096	1.05738	1.21134	1.12943	0.990897	1.16871	1.05423	1.16627	1.20522	1.03403	1.10652	1.07392	1.13836	1.01712	1.12207	1.11399	1.15412	1.01637	0.790513	0.943775	0.806862	1.02485	1.01014	1.16439	1.12449	1.00327	0.946701	1.01987	1.15007	1.25672	1.32283	1.14452	1.0474	0.99083	1.09686	0.991971	1.12283	1.16422	1.15694	0.730557
[DOID:4159 / skin cancer]Amidation	3.6387	3.6387	3.6387	7.27741	-	-	7.27741	3.6387	-	3.6387	7.27741	-	7.27741	-	7.27741	-	-	-	-	3.6387	3.6387	10.9161	-	-	-	-	-	4.00258	-	-	-	-	-	-	-	-	-	-	-	-	-	0.663507
[DOID:4159 / skin cancer]Binding Site	1.05162	1.14458	1.10124	1.0562	1.10442	1.1039	1.04609	1.03805	1.05858	1.13226	1.11345	1.05436	1.07511	1.08912	1.06518	1.07846	1.0908	1.05923	1.01303	1.07933	0.913872	1.00219	1.02407	1.04611	0.990851	1.05635	1.11643	1.08836	1.1225	1.01473	1.04778	1.04845	1.04009	1.03175	1.09501	1.0609	1.06577	1.03672	1.08673	1.10807	1.03981	0.859541
[DOID:4159 / skin cancer]Biotinylation	-	-	-	-	-	-	-	-	-	-	-	-	-	-	-	-	-	-	-	-	-	-	-	-	-	-	-	-	-	-	-	-	-	-	-	-	-	-	-	-	-	#VALUE!
[DOID:4159 / skin cancer]C-linked Glycosylation	1.66774	1.66774	1.66774	3.33548	1.66774	1.66774	5.00322	1.66774	1.66774	1.66774	1.66774	1.66774	1.66774	-	3.33548	1.66774	1.66774	-	1.66774	-	-	-	-	-	-	-	3.33548	-	1.66774	3.33548	-	1.69123	-	-	-	-	1.69123	-	-	-	-	#VALUE!
[DOID:4159 / skin cancer]Crotonylation	-	2.24443	-	3.24533	-	1.66774	0.83387	3.31248	-	1.34165	2.01247	-	2.62464	0.65616	1.30519	1.1948	1.76584	1.76584	1.76584	1.76584	2.35446	1.76584	0.588614	1.18888	2.37777	1.23791	1.85686	1.23791	1.85686	0.625402	1.27066	1.31953	-	-	3.4505	0.690099	0.690099	-	2.7604	0.690099	1.3802	1.41669
[DOID:4159 / skin cancer]Decanoylation	-	-	-	-	-	-	-	-	-	-	-	-	-	-	-	-	-	-	-	-	-	-	-	-	-	-	-	-	-	-	-	-	-	-	-	-	-	-	-	-	-	#VALUE!
[DOID:4159 / skin cancer]Gamma-carboxyglutamic acid	1.46436	4.39307	-	1.46436	5.85743	-	1.46436	4.39307	2.92871	1.46436	1.46436	-	-	4.39307	4.39307	-	1.46436	4.39307	-	2.92871	-	-	1.46436	1.46436	-	2.92871	5.85743	2.92871	-	-	-	1.46436	1.46436	-	-	1.46436	-	1.46436	-	-	-	#VALUE!
[DOID:4159 / skin cancer]Hydroxylation	3.26741	1.22528	2.04213	2.45056	1.22528	2.04213	2.84929	1.22112	1.22112	2.84929	1.62817	1.62817	3.25633	2.03521	2.44225	1.22112	2.03521	0.814083	2.44225	2.84929	0.407042	0.407042	1.22112	1.62817	3.66337	3.25633	2.84929	1.62817	2.03521	0.814083	2.84929	2.44225	3.25633	2.44225	2.03521	1.6337	2.85898	2.45056	2.86874	3.70101	1.64489	0.19218
[DOID:4159 / skin cancer]Lipoylation	-	-	-	-	17.1539	-	-	-	-	-	-	-	-	-	-	-	-	-	-	-	-	-	-	-	-	-	-	-	-	-	-	-	-	-	-	-	-	-	-	-	-	#VALUE!
[DOID:4159 / skin cancer]Methylation	0.549972	1.46436	1.08996	1.98326	1.61781	1.43805	1.07372	1.96848	0.536858	1.2508	0.893432	1.59866	1.58926	1.05795	0.877758	1.40441	1.21994	0.522075	1.03963	1.72773	0.691092	1.03963	1.21465	1.38818	1.38818	1.21465	1.73773	1.21818	1.57536	1.05331	1.58228	0.353168	1.2434	1.42737	1.79488	0.722269	1.08667	1.63247	2.0415	0.558499	1.30925	0.553664
[DOID:4159 / skin cancer]Myristation	-	-	-	-	-	-	-	24.0155	24.0155	-	-	-	-	-	-	24.0155	24.0155	-	-	-	1.76584	-	3.53168	-	1.76584	-	3.53168	-	1.76584	1.76584	-	-	-	-	-	-	1.76584	1.76584	1.76584	-	3.53168	0.207715
[DOID:4159 / skin cancer]N-linked Glycosylation	1.29834	1.34351	1.303	1.23871	1.51546	1.42876	1.40396	1.54133	1.36268	1.16886	1.35928	1.31827	1.26276	1.42022	1.44782	1.41258	1.30234	1.37265	1.38182	1.69102	0.178002	1.26085	1.45368	1.31285	1.48372	1.38822	1.48564	1.6287	1.54012	1.65264	1.3563	1.17087	1.23837	1.17196	1.44212	1.59226	1.51106	1.29486	1.46025	1.56616	1.61253	0.129457
[DOID:4159 / skin cancer]+1 from N-linked Glycosylation	1.34351	1.303	1.23871	1.51546	1.42876	1.40396	1.54133	1.36268	1.16886	1.35928	1.31827	1.26276	1.42022	1.44782	1.41258	1.30234	1.37265	1.38182	1.69102	0.178002	1.26085	1.45368	1.31285	1.48372	1.38822	1.48564	1.6287	1.54012	1.65264	1.3563	1.17087	1.23837	1.17196	1.44212	1.59226	1.51106	1.29486	1.46025	1.56616	1.61253	1.63585	0.911531
[DOID:4159 / skin cancer]+2 from N-linked Glycosylation	1.303	1.23871	1.51546	1.42876	1.40396	1.54133	1.36268	1.16886	1.35928	1.31827	1.26276	1.42022	1.44782	1.41258	1.30234	1.37265	1.38182	1.69102	0.178002	1.26085	1.45368	1.31285	1.48372	1.38822	1.48564	1.6287	1.54012	1.65264	1.3563	1.17087	1.23837	1.17196	1.44212	1.59226	1.51106	1.29486	1.46025	1.56616	1.61253	1.63585	1.4867	1.0483
[DOID:4159 / skin cancer]O-linked Glycosylation	0.568637	0.426478	0.615538	0.567518	0.661583	0.566625	0.330271	0.895747	0.518184	0.612399	0.659506	0.611919	0.470338	0.517169	0.51636	0.281321	0.749897	0.421324	0.140277	0.654372	0.56089	0.373927	0.51435	0.280554	0.655137	0.561984	0.328208	0.469418	0.423304	0.565069	0.377305	0.518998	0.566625	0.377899	0.523109	0.618955	0.428847	0.190826	0.334344	0.621419	0.430384	1.1214
[DOID:4159 / skin cancer]Octanoylation	-	-	-	-	-	-	-	-	-	-	-	-	-	-	-	-	-	-	-	-	-	-	-	-	-	-	-	-	-	-	-	-	-	-	-	-	-	-	-	-	-	#VALUE!
[DOID:4159 / skin cancer]Other Lipid Modification	-	13.3419	-	-	6.67096	-	-	-	-	6.67096	-	-	6.67096	-	6.67096	-	6.67096	-	-	-	-	6.67096	7.50483	-	-	-	-	-	-	-	-	-	8.00515	-	-	-	-	-	-	-	-	#VALUE!
[DOID:4159 / skin cancer]Other Modified Residue	2.02377	1.33419	-	1.27066	1.86649	1.85686	1.23791	1.23791	-	-	0.618955	0.618955	0.606451	2.4258	0.606451	0.603403	0.603403	1.1328	2.79249	1.66774	0.484182	1.47636	1.48244	0.494145	0.513151	1.03071	1.54606	0.517574	2.0703	0.519815	2.59907	0.522075	1.04871	2.09742	0.524355	1.05331	1.05331	2.12526	-	1.60103	0.538463	0.391135
[DOID:4159 / skin cancer]Palmitoylation	-	1.45548	2.89343	2.14424	2.13155	1.42103	2.10662	0.698124	0.698124	1.3802	-	1.31953	2.61038	0.649066	1.27742	1.27066	1.25735	2.48865	2.43812	-	-	1.82859	1.83792	0.618955	2.47582	-	-	0.638709	0.645577	-	-	1.32682	-	-	-	2.04677	-	2.05847	2.77635	0.698124	1.39625	#VALUE!
[DOID:4159 / skin cancer]Phosphorylation	0.773512	0.799223	0.786469	0.746555	0.759499	0.74518	0.824358	0.874675	0.795318	0.747669	0.792957	0.772115	0.753169	0.793531	0.785286	0.786485	0.79545	0.765535	0.752762	0.550593	0.933681	0.79918	0.78943	0.757208	0.809125	0.742861	0.829215	0.77558	0.796938	0.808696	0.743224	0.788284	0.838291	0.778761	0.844895	0.750813	0.762298	0.791654	0.758043	0.837429	0.804244	1.19106
[DOID:4159 / skin cancer]Prenylation	1.64489	-	-	-	1.64489	-	1.64489	-	-	-	-	-	-	1.64489	-	-	-	-	-	-	-	-	-	2.0703	-	-	-	-	-	-	-	-	-	-	-	-	-	-	-	-	-	#VALUE!
[DOID:4159 / skin cancer]S-Nitrosylation	0.974917	0.487458	0.812431	0.649945	1.13587	0.811333	1.13433	0.486143	0.161611	0.481593	0.639559	0.31893	0.956791	0.637015	0.636171	0.636171	0.477128	0.954256	0.636171	-	-	0.318085	1.27234	0.159043	0.636171	0.318085	0.954256	0.477761	1.27742	0.802655	0.963187	1.60746	1.12824	1.61394	0.323658	0.324533	0.649066	0.811333	0.978891	0.163593	0.65886	#VALUE!
[DOID:4159 / skin cancer]Sulfation	1.76584	1.71539	3.43078	3.38246	1.64489	-	1.57996	4.61836	1.53945	6.07986	1.50097	2.92871	2.92871	-	-	-	1.44671	-	-	-	-	1.42949	1.44671	2.92871	-	-	-	1.57996	-	-	-	-	-	1.69123	1.69123	3.43078	-	-	-	1.74025	-	#VALUE!
[DOID:4159 / skin cancer]Sumoylation	0.603403	0.801851	0.600386	0.997319	0.793899	0.592486	0.394342	0.78099	0.779722	0.777199	0.3861	0.384247	0.767267	0.191511	0.952994	0.190599	0.381198	0.952994	0.762395	0.762395	0.190599	-	0.381198	1.52479	0.762395	0.571796	1.90599	-	0.193673	0.387972	0.582899	-	0.584792	0.977828	1.57737	0.394342	1.18303	1.18303	1.38703	0.792589	0.793899	0.256576
[DOID:4159 / skin cancer]Ubiquitylation	0.655444	0.594172	0.598265	0.70573	0.715455	0.633039	0.728919	0.797712	0.74248	0.660562	0.76653	0.770687	0.662761	0.619037	0.666385	0.655723	0.666385	0.618405	0.762344	0.746351	0.426486	0.714365	0.778338	0.559763	0.698372	0.666385	0.645061	0.641296	0.632465	0.68244	0.798608	0.736039	0.65708	0.669788	0.611803	0.651463	0.658649	0.627064	0.673104	0.635885	0.637382	0.634279
[DOID:1324 / lung cancer]Acetylation	1.0214	1.3279	0.615367	1.01324	1.06778	0.972899	1.00003	0.965919	1.02106	0.985998	0.984001	1.15822	1.03681	0.856204	1.11856	1.31628	0.700622	0.991402	1.07692	0.98914	0.639918	0.725503	0.768551	1.19668	1.11268	0.87784	0.964301	1.18074	0.946199	0.905063	1.08221	1.12757	0.956442	1.02304	0.741807	0.852686	0.919643	0.965469	1.10095	0.838186	1.0168	0.65327
[DOID:1324 / lung cancer]Active Site	0.996083	1.11526	1.05437	0.957544	1.13654	0.896786	1.19523	1.09879	1.0621	1.23952	0.987964	1.17691	1.1529	1.14071	0.91482	1.03349	1.02161	0.962213	0.938266	1.00898	0.724094	0.90215	1.02113	1.08064	0.951357	0.880539	1.01191	1.08348	1.0002	0.869518	0.953475	1.20506	0.991236	1.00338	0.95586	1.02783	1.25542	1.1367	0.993788	1.04232	0.935189	0.704918
[DOID:1324 / lung cancer]Amidation	5.35463	-	-	5.35463	-	-	-	5.35463	-	-	-	-	-	5.35463	-	-	-	10.7093	-	-	-	-	5.70009	-	-	-	-	-	-	-	-	-	-	-	-	-	-	-	-	-	-	#VALUE!
[DOID:1324 / lung cancer]Binding Site	1.07172	1.16675	1.11395	1.15769	1.20582	1.19254	1.16036	1.16489	1.21144	1.18415	1.12947	1.18896	1.15338	1.12811	1.09883	1.09694	1.16571	1.09054	1.09898	1.10735	0.987745	1.03985	1.15546	1.10412	1.11774	1.10705	1.16752	1.15599	1.16644	1.15223	1.15388	1.13387	1.10785	1.13435	1.09522	1.1233	1.13849	1.05528	1.02637	1.15397	1.09255	0.875493
[DOID:1324 / lung cancer]Biotinylation	-	-	-	-	-	-	35.3405	-	-	-	-	-	-	35.3405	-	-	-	-	-	-	-	-	-	-	35.3405	-	-	-	-	-	-	-	-	-	-	-	-	-	-	-	-	#VALUE!
[DOID:1324 / lung cancer]C-linked Glycosylation	2.4542	-	2.4542	4.90841	2.4542	-	4.90841	-	2.4542	2.4542	4.90841	4.90841	-	-	2.4542	-	-	-	-	2.4542	-	-	-	-	-	-	-	-	-	-	-	-	2.48877	-	-	-	-	-	-	2.48877	-	#VALUE!
[DOID:1324 / lung cancer]Crotonylation	4.95428	6.60571	3.21278	4.77575	6.90245	3.68131	1.2271	1.21864	4.33626	6.91016	3.94866	3.88358	5.79353	0.965589	4.80171	8.79118	1.73238	0.86619	3.46476	8.6619	7.79571	1.73238	2.59857	9.62243	5.2486	-	3.64336	2.73252	3.64336	-	3.73974	4.85447	3.02919	3.0466	3.0466	1.01553	-	2.03107	8.12426	3.0466	1.01553	1.89047
[DOID:1324 / lung cancer]Decanoylation	-	-	-	-	-	-	-	-	-	-	-	-	-	-	-	-	-	-	-	-	-	-	-	176.703	-	-	-	-	-	-	-	-	-	-	-	-	-	-	-	-	-	#VALUE!
[DOID:1324 / lung cancer]Gamma-carboxyglutamic acid	2.15491	-	2.15491	2.15491	-	-	-	2.15491	4.30982	2.15491	-	-	2.15491	-	2.15491	-	2.15491	-	-	-	-	4.30982	2.15491	2.15491	-	-	2.15491	-	-	2.15491	2.15491	-	-	-	-	2.15491	2.15491	-	-	2.15491	-	#VALUE!
[DOID:1324 / lung cancer]Hydroxylation	1.80309	1.20206	1.80309	1.20206	1.20206	1.80309	1.79698	2.39597	2.39597	0.598992	2.99496	1.19798	-	2.39597	1.79698	1.79698	1.79698	2.39597	1.19798	1.19798	1.79698	1.79698	2.39597	2.39597	0.598992	2.39597	2.39597	1.19798	1.79698	1.79698	1.79698	3.59395	0.598992	2.99496	2.99496	2.40412	0.60103	1.80309	1.80924	1.21029	1.81544	0.982398
[DOID:1324 / lung cancer]Lipoylation	-	-	-	-	-	-	-	-	-	-	-	-	-	-	-	-	-	-	-	-	-	-	-	-	-	-	-	25.2432	-	-	-	-	-	-	-	-	-	-	-	-	-	#VALUE!
[DOID:1324 / lung cancer]Methylation	1.34888	1.34682	1.06931	1.06128	2.1162	1.85168	2.10674	0.790027	2.37008	1.84065	1.5777	2.87534	2.07886	1.81633	3.10005	2.32504	1.28231	1.28045	3.05979	2.54249	2.03399	1.78488	1.0214	2.29816	2.55351	2.80886	2.30148	1.28045	2.57584	2.58337	2.58716	1.819	3.13674	2.10048	1.05652	2.9229	3.19824	1.06769	1.36555	1.09583	1.65143	1.02849
[DOID:1324 / lung cancer]Myristation	-	-	-	-	-	-	-	-	-	-	-	-	-	-	-	-	-	-	-	-	-	-	-	-	2.59857	-	-	-	-	-	-	-	-	-	-	-	-	-	-	-	-	#VALUE!
[DOID:1324 / lung cancer]N-linked Glycosylation	1.38433	1.34853	1.31254	1.28739	1.19471	1.45472	1.26005	1.47432	1.34818	1.324	1.48043	1.43239	1.32893	1.56185	1.50261	1.50875	1.33273	1.36128	1.45403	1.38612	0.534801	1.26606	2.12829	1.22248	1.68122	1.3874	1.42106	1.40084	1.3686	1.41318	1.46951	1.61327	1.56986	1.41705	1.60539	1.56209	1.43106	1.33273	1.65297	1.57692	1.51207	0.376073
[DOID:1324 / lung cancer]+1 from N-linked Glycosylation	1.34853	1.31254	1.28739	1.19471	1.45472	1.26005	1.47432	1.34818	1.324	1.48043	1.43239	1.32893	1.56185	1.50261	1.50875	1.33273	1.36128	1.45403	1.38612	0.534801	1.26606	2.12829	1.22248	1.68122	1.3874	1.42106	1.40084	1.3686	1.41318	1.46951	1.61327	1.56986	1.41705	1.60539	1.56209	1.43106	1.33273	1.65297	1.57692	1.51207	1.65638	0.886161
[DOID:1324 / lung cancer]+2 from N-linked Glycosylation	1.31254	1.28739	1.19471	1.45472	1.26005	1.47432	1.34818	1.324	1.48043	1.43239	1.32893	1.56185	1.50261	1.50875	1.33273	1.36128	1.45403	1.38612	0.534801	1.26606	2.12829	1.22248	1.68122	1.3874	1.42106	1.40084	1.3686	1.41318	1.46951	1.61327	1.56986	1.41705	1.60539	1.56209	1.43106	1.33273	1.65297	1.57692	1.51207	1.65638	1.67952	1.4813
[DOID:1324 / lung cancer]O-linked Glycosylation	0.557862	0.418396	0.487744	0.487168	0.556325	0.486402	0.555451	0.763145	0.207967	0.554579	0.415934	0.138536	0.761351	0.899427	0.414471	0.620978	0.896618	0.48223	0.550476	0.550262	0.825392	0.550262	0.619285	0.688095	0.964084	0.758085	0.413985	0.690785	0.484496	0.762247	0.555233	0.347157	0.764345	0.625619	0.419888	0.630581	0.701201	0.491426	0.210862	0.633091	0.633343	1.43548
[DOID:1324 / lung cancer]Octanoylation	-	-	-	-	-	-	-	-	-	-	-	-	-	-	-	-	-	-	-	-	-	-	-	176.703	-	-	-	-	-	-	-	-	-	-	-	-	-	-	-	-	-	#VALUE!
[DOID:1324 / lung cancer]Other Lipid Modification	9.81682	-	-	-	-	-	-	-	-	-	-	-	-	-	-	-	-	-	-	-	-	9.81682	-	-	-	-	-	-	-	-	-	-	-	-	-	-	-	-	-	-	-	#VALUE!
[DOID:1324 / lung cancer]Other Modified Residue	-	2.94505	3.80006	-	0.915558	2.73252	2.73252	2.73252	2.73252	-	1.82168	4.55419	-	1.78488	1.78488	1.77591	0.887954	-	0.821873	0.818068	1.42502	1.44838	-	1.45434	1.51028	3.03352	1.51676	3.0466	3.80825	5.35463	0.764947	1.53655	0.771628	-	2.31488	1.55002	0.775012	1.56374	0.785346	0.785346	3.16956	0.697585
[DOID:1324 / lung cancer]Palmitoylation	1.07746	1.07093	2.12895	2.1036	-	1.04558	-	1.02734	1.02734	1.01553	0.992712	0.970894	0.960341	1.9103	-	-	-	1.83112	1.79394	0.896968	1.79394	2.6909	1.80309	-	0.910839	0.920327	2.79004	1.87982	-	0.965589	0.970894	-	-	-	1.99664	-	-	2.01946	1.0214	-	1.02734	1.23588
[DOID:1324 / lung cancer]Phosphorylation	0.798214	0.824932	0.832727	0.845086	0.838831	0.808997	0.753525	0.809997	0.833657	0.891783	0.848022	0.866574	0.841606	0.91538	0.951946	0.807415	0.841344	0.888895	0.815393	0.819368	0.771438	0.911157	0.814109	0.89921	0.886147	0.806705	0.85326	0.851391	0.831086	0.879809	0.80577	0.938731	0.876142	0.967894	0.827317	0.949394	0.869084	0.828746	0.856813	0.796976	0.870927	0.905605
[DOID:1324 / lung cancer]Prenylation	-	-	2.42059	-	2.42059	-	-	-	-	2.42059	2.42059	-	4.84117	2.42059	2.42059	-	-	-	-	-	2.42059	2.67731	-	-	-	-	-	-	-	-	-	-	-	-	-	-	-	-	-	-	-	0.890555
[DOID:1324 / lung cancer]S-Nitrosylation	1.91288	-	0.956442	0.239111	0.716362	0.477575	1.19233	0.953861	0.71347	0.944934	0.70587	1.17333	0.46933	0.703061	1.40426	0.70213	0.70213	-	0.234043	0.234043	0.234043	1.6383	0.468087	0.234043	0.468087	0.70213	1.17022	0.234354	0.234977	0.472467	0.472467	1.18275	0.94874	0.712511	0.952575	0.95515	1.19394	-	0.720256	0.240739	0.242391	0.318616
[DOID:1324 / lung cancer]Sulfation	-	-	-	2.48877	7.26176	-	2.32504	-	-	-	2.20878	-	2.15491	2.15491	-	-	4.2579	2.12895	2.1036	-	2.1036	6.31081	-	2.15491	2.18152	2.26542	-	-	2.35604	-	-	2.42059	2.4542	7.46631	2.48877	-	-	2.52432	5.04865	-	2.56091	0.66665
[DOID:1324 / lung cancer]Sumoylation	0.295985	0.884989	0.589009	0.587052	1.16828	1.74378	0.290152	0.574643	0.57371	0.571854	1.13635	0.565449	0.564546	0.563645	1.96336	0.841442	0.841442	0.841442	0.841442	1.96336	0.280481	0.280481	0.280481	0.560961	1.12192	1.12192	0.841442	1.69094	0.570009	1.14186	1.42963	0.57371	0.860565	1.15116	-	2.03107	0.290152	1.74091	2.33271	1.45794	0.584141	0.297242
[DOID:1324 / lung cancer]Ubiquitylation	0.811817	0.842282	0.800357	0.806862	0.829515	0.724551	0.786617	0.73765	0.752162	0.719171	0.907139	0.803338	0.762938	0.816723	0.713903	0.808044	0.776664	0.682523	0.800199	0.972791	0.290268	0.784509	0.886495	0.823734	0.87865	0.815889	0.917875	0.825751	0.788746	0.767035	0.786122	0.708818	0.687248	0.80935	0.844045	0.837836	0.848096	0.728504	0.828142	0.976438	0.774833	0.366595
[DOID:219 / colon cancer]Acetylation	1.3461	0.976758	0.973187	0.930692	1.48764	1.16197	0.838687	0.954734	1.30607	0.866294	1.65048	0.821913	0.936967	1.32293	1.28017	1.07938	1.07724	1.46028	1.18912	0.713866	0.646564	0.956136	1.15355	1.52077	1.2126	1.04403	1.1014	1.15999	1.27533	1.02238	0.998364	1.11451	1.11725	0.917962	1.03513	1.12375	1.00999	1.18563	0.841544	1.0465	1.34004	0.586512
[DOID:219 / colon cancer]Active Site	0.980595	1.20112	1.23164	1.30926	1.18251	1.11884	1.10263	0.771267	1.1481	1.05238	1.0981	0.971359	1.22179	1.11184	1.00209	1.39334	1.17416	1.28375	1.17393	1.2828	1.06379	1.17329	1.20491	1.25202	1.25379	1.16046	1.19238	1.0984	1.12985	1.13023	1.03668	1.00635	1.03878	1.14919	1.10226	1.19706	1.02422	1.08806	1.12035	1.01051	1.26408	0.937798
[DOID:219 / colon cancer]Amidation	-	-	-	-	-	7.05683	7.05683	-	-	-	-	-	-	-	-	-	14.1137	-	-	-	7.05683	-	-	-	7.76251	-	-	-	-	-	-	-	-	-	9.31502	-	9.31502	-	-	-	-	0.800915
[DOID:219 / colon cancer]Binding Site	1.19051	1.10025	1.18139	1.14525	1.18802	1.23432	1.25362	1.17769	1.20506	1.24007	1.30174	1.22422	1.24038	1.23958	1.18968	1.28418	1.20016	1.1961	1.19208	1.19559	1.1803	1.20908	1.22847	1.24426	1.18225	1.2155	1.16923	1.17835	1.2126	1.20295	1.26213	1.19123	1.2391	1.24868	1.19479	1.22755	1.17752	1.23192	1.21292	1.27187	1.24892	0.9735
[DOID:219 / colon cancer]Biotinylation	-	-	-	-	-	-	-	-	-	-	-	-	-	-	-	-	-	-	-	-	-	-	-	-	46.5751	-	-	-	-	-	-	-	46.5751	-	-	-	-	-	-	-	-	#VALUE!
[DOID:219 / colon cancer]C-linked Glycosylation	-	-	-	-	-	-	-	-	-	6.46876	-	-	6.46876	-	-	-	-	3.23438	-	-	-	3.23438	-	3.23438	-	-	6.46876	3.23438	3.23438	3.23438	3.27994	-	-	-	-	-	-	-	-	-	-	#VALUE!
[DOID:219 / colon cancer]Crotonylation	-	2.17641	4.2341	2.09798	1.81934	3.23438	1.61719	4.81811	2.85737	3.90294	7.80588	-	1.27254	3.81763	3.79688	2.31717	4.56619	5.70773	3.42464	2.28309	1.14155	1.14155	3.42464	2.3057	-	3.60117	1.20039	1.20039	1.20039	1.21289	1.23215	1.27954	2.66143	4.01509	1.33836	1.33836	4.01509	1.33836	1.33836	2.67673	4.01509	0.419415
[DOID:219 / colon cancer]Decanoylation	-	-	-	-	-	-	-	-	-	-	-	-	-	-	-	-	-	-	-	-	-	-	-	-	-	-	-	-	-	-	-	-	-	-	-	-	-	-	-	-	-	#VALUE!
[DOID:219 / colon cancer]Gamma-carboxyglutamic acid	-	2.83994	2.83994	-	-	-	-	-	-	-	-	-	-	-	2.83994	-	-	-	2.83994	-	-	2.83994	-	-	2.83994	2.83994	-	-	-	-	5.67989	2.83994	-	-	2.83994	-	2.83994	2.83994	-	-	-	#VALUE!
[DOID:219 / colon cancer]Hydroxylation	4.75256	0.792093	0.792093	2.37628	0.792093	2.37628	1.57882	-	3.15763	0.789408	-	0.789408	1.57882	0.789408	2.36822	1.57882	0.789408	1.57882	2.36822	0.789408	3.15763	2.36822	-	3.15763	1.57882	-	1.57882	1.57882	-	1.57882	1.57882	0.789408	1.57882	2.36822	-	2.37628	2.37628	-	0.794797	2.39256	2.39256	1.74047
[DOID:219 / colon cancer]Lipoylation	-	-	-	-	-	-	-	-	-	-	-	-	-	-	-	-	-	-	-	-	-	-	-	-	-	-	-	-	-	-	-	-	-	-	-	-	-	-	-	-	-	#VALUE!
[DOID:219 / colon cancer]Methylation	2.13321	1.77497	2.46615	2.09798	3.48616	2.0917	2.08234	2.4294	3.12352	2.42579	3.11887	1.03347	2.73971	3.76157	0.680922	4.08553	2.02794	3.37501	3.3604	0.335073	2.68058	0.672079	2.6922	2.01915	3.36525	3.02873	1.68506	1.35	2.03681	3.40461	2.38672	3.08218	2.41143	3.46026	2.43666	3.1517	2.10747	2.11065	1.79966	2.52733	1.45094	1.1159
[DOID:219 / colon cancer]Myristation	-	-	-	-	-	-	-	-	-	-	-	-	-	-	-	-	-	-	-	-	-	-	-	-	3.42464	-	-	-	-	-	-	-	-	-	-	6.84928	-	-	-	-	-	#VALUE!
[DOID:219 / colon cancer]N-linked Glycosylation	1.17606	1.59648	1.18829	1.38134	1.22961	1.30307	1.27164	1.09107	1.68718	1.01412	1.11702	1.09994	1.11317	1.52526	1.22659	1.29613	1.34996	1.11403	1.29671	0.733579	1.42401	0.704811	1.7836	1.33779	1.39558	1.18057	1.15249	1.13943	1.16878	1.09724	1.32964	1.31617	1.38892	1.30292	1.20278	1.15981	1.03004	1.14674	1.19088	1.33703	1.16365	1.15011
[DOID:219 / colon cancer]+1 from N-linked Glycosylation	1.59648	1.18829	1.38134	1.22961	1.30307	1.27164	1.09107	1.68718	1.01412	1.11702	1.09994	1.11317	1.52526	1.22659	1.29613	1.34996	1.11403	1.29671	0.733579	1.42401	0.704811	1.7836	1.33779	1.39558	1.18057	1.15249	1.13943	1.16878	1.09724	1.32964	1.31617	1.38892	1.30292	1.20278	1.15981	1.03004	1.14674	1.19088	1.33703	1.16365	1.32431	0.567588
[DOID:219 / colon cancer]+2 from N-linked Glycosylation	1.18829	1.38134	1.22961	1.30307	1.27164	1.09107	1.68718	1.01412	1.11702	1.09994	1.11317	1.52526	1.22659	1.29613	1.34996	1.11403	1.29671	0.733579	1.42401	0.704811	1.7836	1.33779	1.39558	1.18057	1.15249	1.13943	1.16878	1.09724	1.32964	1.31617	1.38892	1.30292	1.20278	1.15981	1.03004	1.14674	1.19088	1.33703	1.16365	1.32431	1.19408	1.44779
[DOID:219 / colon cancer]O-linked Glycosylation	0.551402	0.735203	0.459139	0.550316	0.824824	0.3663	0.823528	1.00574	1.09631	1.09631	0.365438	0.547727	0.729731	0.729445	0.819343	0.545589	0.636272	1.27106	0.453418	0.906483	1.17843	0.906483	0.906836	0.634785	0.363017	0.817426	0.363726	0.637267	0.547298	0.547942	0.365869	0.457516	0.3663	0.549667	0.830051	0.36935	0.462054	0.740168	0.741052	0.834347	0.463711	1.75076
[DOID:219 / colon cancer]Octanoylation	-	-	-	-	-	-	-	-	-	-	-	-	-	-	-	-	-	-	-	-	-	-	-	-	-	-	-	-	-	-	-	-	-	-	-	-	-	-	-	-	-	#VALUE!
[DOID:219 / colon cancer]Other Lipid Modification	-	-	-	-	-	-	12.9375	-	12.9375	-	12.9375	12.9375	-	-	-	-	-	-	-	-	-	-	-	-	-	-	-	-	-	-	-	-	-	-	-	-	-	-	-	-	-	#VALUE!
[DOID:219 / colon cancer]Other Modified Residue	-	1.29375	-	1.23215	3.61983	-	4.80156	1.20039	1.20039	1.20039	1.20039	1.20039	-	1.17614	1.17614	1.17023	2.34046	3.29541	3.24942	2.15625	0.939014	0.954408	-	-	0.995194	1.99893	2.9984	-	-	-	1.00812	-	3.05077	1.01692	1.01692	1.02138	-	2.06084	1.035	-	1.04428	0.537602
[DOID:219 / colon cancer]Palmitoylation	-	-	1.40286	1.38616	4.13388	5.51184	1.36184	-	-	-	2.61658	-	-	1.25879	-	1.23215	1.21924	2.41322	-	2.36422	3.54633	1.18211	2.37628	-	2.40078	1.21289	1.22566	1.2387	1.25202	-	2.55907	-	-	-	3.94704	-	2.66143	1.33072	1.3461	1.35393	-	1.68764
[DOID:219 / colon cancer]Phosphorylation	0.936805	1.0002	0.995141	1.05186	0.932564	0.936753	1.04533	1.03068	0.979317	1.04706	1.03234	0.908175	1.03339	1.02496	1.04648	0.955569	1.02745	1.04198	1.0445	0.745962	1.41973	1.03528	1.08195	0.91669	1.10448	0.972542	1.01568	1.14934	1.0679	0.976417	0.985412	1.03147	0.908335	1.05629	1.01288	1.07734	1.07689	0.904964	0.89772	0.877888	1.01886	1.40586
[DOID:219 / colon cancer]Prenylation	3.19007	-	-	-	-	-	-	-	3.19007	-	3.19007	-	-	3.19007	-	-	-	3.19007	9.57022	-	3.19007	3.52842	-	-	-	-	-	-	-	-	-	-	-	-	-	-	-	-	-	-	-	0.791604
[DOID:219 / colon cancer]S-Nitrosylation	0.630245	0.315122	0.945367	1.57561	0.94409	0.314697	1.57136	1.25709	1.2537	0.311331	0.930261	0.309264	1.54632	0.92656	1.23378	0.616889	2.46755	2.15911	1.85067	0.308444	2.46755	0.616889	0.925333	1.23378	1.23378	1.85067	1.23378	0.617707	0.309675	0.622662	1.55665	0.935243	-	0.626009	1.56924	0.94409	0.94409	1.25879	1.58203	0.634538	0.319445	2.2981
[DOID:219 / colon cancer]Sulfation	-	-	3.32679	-	-	3.19007	-	-	-	-	-	-	-	-	-	-	-	2.80573	-	-	-	2.77233	-	-	-	2.98558	-	6.1283	-	-	-	-	-	-	-	3.32679	-	-	-	3.37501	3.37501	#VALUE!
[DOID:219 / colon cancer]Sumoylation	2.34046	0.388774	2.32875	1.54735	0.769836	1.14906	1.52956	0.757319	0.378045	1.13046	1.12319	2.2356	1.86003	1.48565	1.10893	1.10893	1.47857	0.739287	2.21786	0.739287	0.369644	0.739287	0.739287	2.21786	-	1.47857	2.5875	0.742824	1.12682	1.88106	0.753642	0.756089	1.51218	0.379276	0.76478	-	1.52956	0.76478	0.768566	1.15285	0.384918	0.306292
[DOID:219 / colon cancer]Ubiquitylation	0.868622	1.02546	1.10752	0.915962	0.935538	0.944387	0.869134	0.763081	1.2417	1.13527	0.914827	1.03795	1.0262	1.03496	0.930509	0.92017	1.00288	1.14763	0.930509	0.641017	0.361865	0.930509	1.14763	1.05458	1.13729	0.889153	0.982204	0.943151	0.956325	1.03171	1.00463	1.12308	0.958379	1.03496	1.0382	0.870602	0.958029	0.928088	1.0058	1.0402	1.12864	0.37167
[DOID:363 / uterine cancer]Acetylation	1.33658	1.16147	1.11436	1.15481	1.31742	0.931728	0.928692	1.00914	1.25499	1.04052	0.913804	1.57202	0.866564	0.781415	1.55814	1.22237	1.05729	1.21854	1.13525	0.656126	0.297134	0.891724	1.51666	1.22046	1.01344	1.0737	1.16416	0.598094	0.838758	0.870515	0.964804	0.875963	0.999238	0.667061	1.18529	1.00505	1.12855	0.916971	0.858826	0.98323	0.985321	0.288096
[DOID:363 / uterine cancer]Active Site	1.2538	1.06911	1.03479	1.00039	1.18323	1.066	1.23206	1.0315	1.1304	1.16216	0.9617	1.19231	1.19207	0.960019	1.42329	1.25762	1.0094	0.926666	1.05883	1.12441	0.942516	1.25669	0.92623	0.992522	1.30867	0.961377	0.945247	0.995131	1.12789	1.01213	1.27838	1.09694	1.14788	0.931802	1.215	1.16538	1.23248	1.00005	1.13416	1.58545	1.2192	0.844754
[DOID:363 / uterine cancer]Amidation	-	-	-	-	-	-	7.45896	-	-	-	-	-	-	7.45896	-	-	-	-	-	-	-	-	-	-	-	-	-	-	-	8.48778	-	-	-	-	-	-	-	-	-	-	-	#VALUE!
[DOID:363 / uterine cancer]Binding Site	1.2298	1.25867	1.18566	1.18004	1.1198	1.26008	1.14906	1.15589	1.24143	1.26032	1.20468	1.20141	1.2065	1.24792	1.19922	1.26098	1.25049	1.27028	1.21386	1.21156	1.25959	1.27797	1.24428	1.29106	1.22953	1.16413	1.22982	1.17295	1.17069	1.14819	1.15996	1.15571	1.16554	1.18765	1.25269	1.19754	1.18943	1.20385	1.21435	1.17374	1.14298	1.04247
[DOID:363 / uterine cancer]Biotinylation	-	-	-	-	-	-	-	-	-	-	-	-	-	-	-	-	-	-	-	-	-	-	-	-	-	-	-	-	-	-	-	-	-	-	-	-	-	-	-	-	-	#VALUE!
[DOID:363 / uterine cancer]C-linked Glycosylation	-	6.83738	-	-	-	3.41869	-	-	-	-	3.41869	-	-	3.41869	-	-	3.41869	-	-	3.41869	-	-	-	-	-	-	-	-	3.41869	-	3.46684	-	-	3.46684	-	-	-	-	-	-	-	#VALUE!
[DOID:363 / uterine cancer]Crotonylation	2.30043	2.30043	4.47537	6.65258	1.92301	-	-	-	3.02019	1.37511	2.75023	1.35245	-	1.34506	4.01324	2.44921	3.61979	4.82638	2.41319	6.03298	1.2066	2.41319	6.03298	4.87417	1.21854	3.80637	6.34396	3.80637	1.26879	2.56402	3.90707	1.35245	2.81309	4.24389	2.82926	1.41463	-	4.24389	2.82926	1.41463	-	0.385907
[DOID:363 / uterine cancer]Decanoylation	-	-	-	-	-	-	-	-	-	-	-	-	-	-	-	-	-	-	-	-	-	246.146	-	-	-	-	-	-	-	-	-	-	-	-	-	-	-	-	-	-	-	#VALUE!
[DOID:363 / uterine cancer]Gamma-carboxyglutamic acid	-	-	-	-	-	-	-	-	-	-	-	-	-	-	-	-	-	-	-	3.00178	-	-	-	3.00178	-	-	3.00178	-	-	3.00178	3.00178	-	-	-	-	3.00178	3.00178	-	-	3.00178	-	#VALUE!
[DOID:363 / uterine cancer]Hydroxylation	1.67446	2.51169	3.34892	2.51169	1.67446	0.83723	2.50318	1.66878	3.33757	4.17196	-	2.50318	0.834392	0.834392	1.66878	2.50318	0.834392	2.50318	2.50318	0.834392	5.00635	0.834392	1.66878	0.834392	0.834392	3.33757	0.834392	0.834392	1.66878	1.66878	2.50318	1.66878	2.50318	4.17196	1.66878	3.34892	0.83723	0.83723	2.52026	1.68593	0.842964	2.52306
[DOID:363 / uterine cancer]Lipoylation	-	-	-	-	-	-	-	-	-	-	-	-	-	-	-	-	-	-	-	-	-	-	-	-	-	-	-	-	-	-	-	35.1637	-	-	-	-	-	-	-	-	-	#VALUE!
[DOID:363 / uterine cancer]Methylation	0.375795	0.375222	0.744767	1.10876	1.47393	1.84241	1.1005	2.56784	0.366834	0.732576	0.732576	0.728241	0.723958	0.361447	1.43945	2.51903	0.714501	1.0702	0.355188	1.41667	1.0625	0.355188	2.13421	2.13421	1.06711	1.42281	1.78108	0.713465	2.51169	1.43945	2.52272	1.80989	1.8206	2.19446	1.83965	0.740287	1.8563	1.11546	1.14132	2.28973	1.15021	0.808926
[DOID:363 / uterine cancer]Myristation	-	-	-	-	-	-	-	-	-	-	-	-	-	-	-	-	-	-	-	-	-	3.61979	-	-	-	-	-	3.61979	-	-	-	-	-	-	-	-	-	-	-	-	-	#VALUE!
[DOID:363 / uterine cancer]N-linked Glycosylation	0.908404	0.891486	1.14472	1.17439	0.950981	1.18735	1.13854	0.947868	1.38878	1.15073	1.16493	1.33544	0.972659	1.18956	1.12467	1.24544	1.05866	1.10105	0.776677	1.12506	1.18588	0.790585	1.83963	1.09472	1.32304	1.11089	1.26385	1.02141	1.29639	1.32763	1.20682	1.25358	0.932833	0.933413	1.256	1.34849	1.28808	0.981943	1.24339	0.983108	1.03009	1.04138
[DOID:363 / uterine cancer]+1 from N-linked Glycosylation	0.891486	1.14472	1.17439	0.950981	1.18735	1.13854	0.947868	1.38878	1.15073	1.16493	1.33544	0.972659	1.18956	1.12467	1.24544	1.05866	1.10105	0.776677	1.12506	1.18588	0.790585	1.83963	1.09472	1.32304	1.11089	1.26385	1.02141	1.29639	1.32763	1.20682	1.25358	0.932833	0.933413	1.256	1.34849	1.28808	0.981943	1.24339	0.983108	1.03009	1.04599	0.692211
[DOID:363 / uterine cancer]+2 from N-linked Glycosylation	1.14472	1.17439	0.950981	1.18735	1.13854	0.947868	1.38878	1.15073	1.16493	1.33544	0.972659	1.18956	1.12467	1.24544	1.05866	1.10105	0.776677	1.12506	1.18588	0.790585	1.83963	1.09472	1.32304	1.11089	1.26385	1.02141	1.29639	1.32763	1.20682	1.25358	0.932833	0.933413	1.256	1.34849	1.28808	0.981943	1.24339	0.983108	1.03009	1.04599	1.13899	1.60225
[DOID:363 / uterine cancer]O-linked Glycosylation	0.194274	0.777097	0.485303	0.678621	0.581217	0.387174	0.870456	0.483207	0.772524	0.579393	0.289697	0.385959	0.385657	0.578259	0.481129	0.865018	0.192151	0.479816	0.383404	0.479069	0.479069	0.191628	0.479255	0.575106	0.767406	0.384002	0.288339	0.384903	0.578485	0.772221	0.773435	0.677021	0.29038	0.871483	0.877351	0.292798	0.879091	0.488966	0.58746	0.685915	0.294081	0.894933
[DOID:363 / uterine cancer]Octanoylation	-	-	-	-	-	-	-	-	-	-	-	-	-	-	-	-	-	-	-	-	-	246.146	-	-	-	-	-	-	-	-	-	-	-	-	-	-	-	-	-	-	-	#VALUE!
[DOID:363 / uterine cancer]Other Lipid Modification	-	-	-	-	-	-	-	-	-	-	-	-	-	-	-	-	-	-	-	-	-	-	-	-	-	-	-	-	-	-	-	-	-	-	-	-	-	-	-	-	-	#VALUE!
[DOID:363 / uterine cancer]Other Modified Residue	1.38284	-	1.32336	-	1.27537	2.53758	-	-	-	1.26879	-	-	-	1.24316	1.24316	3.71074	2.47382	1.16106	-	2.27913	0.992522	1.00879	1.01294	1.01294	-	2.11284	1.05642	-	-	1.06557	-	-	-	1.07487	3.22461	-	1.07959	2.17828	-	-	3.31138	0.584887
[DOID:363 / uterine cancer]Palmitoylation	4.50266	-	-	1.46515	2.91297	2.91297	1.43945	2.86216	-	2.82926	-	1.35245	4.01324	1.33052	2.61857	1.30236	-	-	1.24947	-	1.24947	-	-	-	1.26879	1.28201	2.59101	-	-	-	-	-	-	-	-	1.39855	-	-	-	1.43108	2.86216	0.582853
[DOID:363 / uterine cancer]Phosphorylation	0.97374	0.860201	0.973205	0.918868	0.884523	0.820768	0.958663	0.885147	0.918671	0.906679	0.901255	0.876454	0.922505	0.990693	0.978602	0.88576	0.898097	0.98676	1.07539	0.78847	1.21768	0.947949	1.00026	0.921118	0.928189	0.900264	0.920194	0.95199	0.810388	0.893374	0.902473	0.856621	0.950331	1.02508	0.988747	0.964801	1.03627	0.897162	0.790179	0.951111	0.840927	1.31038
[DOID:363 / uterine cancer]Prenylation	-	-	-	-	-	-	-	-	-	-	3.37186	-	-	-	3.37186	3.37186	3.37186	-	-	3.37186	-	3.72948	-	-	-	-	-	-	-	-	-	-	-	-	-	-	-	-	-	-	-	#VALUE!
[DOID:363 / uterine cancer]S-Nitrosylation	2.66463	1.6654	0.333079	0.999238	0.997887	1.33052	0.996541	0.664361	0.993858	1.31629	0.327757	0.326887	0.653773	1.30581	0.978062	0.652041	0.978062	0.326021	1.95612	1.30408	0.652041	-	0.978062	1.30408	0.652041	0.326021	1.6301	1.63227	1.30928	0.658143	0.329072	-	0.330397	1.98504	1.65866	0.332629	0.332629	1.99577	0.334437	1.67674	0.675296	0.64276
[DOID:363 / uterine cancer]Sulfation	-	-	3.51637	3.46684	3.37186	-	-	-	-	-	-	3.00178	3.00178	3.00178	-	-	-	-	2.9303	2.9303	-	-	-	-	-	-	-	3.23876	3.28194	-	3.37186	-	-	-	-	3.51637	-	-	-	-	-	#VALUE!
[DOID:363 / uterine cancer]Sumoylation	2.06152	0.410927	1.23073	0.40888	0.406852	0.809689	0.40418	0.400237	0.799174	-	2.77013	1.57533	0.393204	1.17773	1.17212	0.781415	0.781415	1.17212	0.390707	0.781415	0.390707	0.390707	-	1.56283	2.34424	1.56283	-	1.17773	0.794018	1.5906	0.398294	0.399587	0.399587	1.20267	0.40418	0.80836	0.40418	1.61672	0.406181	1.62472	1.22056	0.405359
[DOID:363 / uterine cancer]Ubiquitylation	1.24282	1.05038	1.18178	0.968157	0.977738	1.09802	0.830115	0.83971	0.838205	1.04584	1.01091	0.86671	0.821727	0.995478	1.0491	1.01632	1.21302	1.09281	0.699401	0.76497	0.46991	1.10374	1.13653	1.15838	1.11467	1.0491	0.983533	0.679204	1.07674	1.05746	1.02869	0.887531	1.13544	1.00463	1.04138	1.14465	1.01262	0.935872	1.10836	0.906781	0.999807	0.474093
[DOID:10534 / stomach cancer]Acetylation	0.850347	1.09795	0.944761	1.09165	0.986072	1.17921	1.22435	0.780503	1.31038	1.25545	0.77102	0.76791	1.19684	0.954274	1.18927	0.992699	0.849198	1.08383	1.22298	0.342543	0.34472	1.06902	0.897031	0.725226	0.760773	1.10725	0.831142	0.902044	1.1121	1.14923	0.874468	1.15642	0.983621	0.562831	0.458373	1.13068	0.955427	0.673757	1.03195	0.89117	1.03596	0.364789
[DOID:10534 / stomach cancer]Active Site	1.4352	0.949627	1.00688	1.08323	1.08272	1.10145	1.00443	1.13879	1.21501	1.2905	1.11572	1.17193	1.01803	0.998551	1.09442	1.20946	1.28625	1.24785	0.978887	1.41958	1.2853	1.26611	1.20889	0.997947	0.903265	1.36533	0.923478	0.904361	1.03912	1.30897	1.25198	1.25333	1.13871	1.48642	0.888231	1.04299	1.21731	1.02485	0.948147	1.21979	0.891305	1.13536
[DOID:10534 / stomach cancer]Amidation	-	-	-	-	-	-	-	-	-	-	-	-	-	-	-	8.65353	-	-	-	-	8.65353	-	-	9.51888	-	-	-	-	-	9.84712	-	-	-	-	11.4227	-	-	-	-	-	-	0.899615
[DOID:10534 / stomach cancer]Binding Site	1.18778	1.07274	1.17971	1.15932	1.15558	1.15165	1.11012	1.15814	1.14517	1.09253	1.1265	1.12766	1.09878	1.09108	1.12561	1.12981	1.09913	1.20598	1.19412	1.17754	1.27283	1.17774	1.26894	1.1787	1.18637	1.18962	1.09285	1.04047	1.07952	1.25234	1.19072	1.09146	1.27211	1.19854	1.09884	1.15027	1.19025	1.1995	1.19465	1.22578	1.17312	1.09834
[DOID:10534 / stomach cancer]Biotinylation	-	-	-	-	-	-	-	-	-	-	-	-	-	-	-	-	-	114.227	-	-	-	-	-	-	-	-	-	-	-	-	-	-	-	-	-	-	-	-	-	-	-	#VALUE!
[DOID:10534 / stomach cancer]C-linked Glycosylation	-	3.9662	-	7.9324	3.9662	-	3.9662	-	-	3.9662	-	-	-	-	-	-	-	-	3.9662	-	-	3.9662	-	-	-	-	-	-	-	-	-	-	-	-	-	-	-	-	-	-	-	#VALUE!
[DOID:10534 / stomach cancer]Crotonylation	2.66884	10.6754	2.59606	5.14534	2.23099	1.9831	-	-	-	3.19069	-	1.56905	3.12094	1.56047	1.55199	-	2.79967	4.19951	1.39984	-	-	-	2.79967	1.41369	2.82739	1.47199	1.47199	2.94398	-	2.97465	4.5328	6.27618	1.63181	-	1.64119	3.28237	1.64119	-	6.56474	1.64119	3.28237	#VALUE!
[DOID:10534 / stomach cancer]Decanoylation	-	-	-	-	-	-	-	-	-	-	-	-	-	-	-	-	-	-	-	-	-	-	-	-	-	-	-	-	-	-	-	-	-	-	-	-	-	-	-	-	-	#VALUE!
[DOID:10534 / stomach cancer]Gamma-carboxyglutamic acid	-	-	-	-	-	-	-	-	-	3.48252	-	-	-	-	-	-	3.48252	-	-	3.48252	-	-	3.48252	3.48252	-	-	-	-	3.48252	6.96503	-	-	3.48252	-	3.48252	-	3.48252	-	-	3.48252	-	#VALUE!
[DOID:10534 / stomach cancer]Hydroxylation	0.971314	-	0.971314	1.94263	0.971314	1.94263	0.968022	0.968022	1.93604	1.93604	1.93604	1.93604	3.87209	0.968022	1.93604	5.80813	-	1.93604	0.968022	0.968022	0.968022	3.87209	-	1.93604	1.93604	-	1.93604	2.90406	0.968022	2.90406	4.84011	1.93604	2.90406	0.968022	2.90406	3.88526	4.85657	-	2.92389	-	1.95593	0.436979
[DOID:10534 / stomach cancer]Lipoylation	-	-	-	-	-	-	-	-	-	-	-	-	-	-	-	-	-	-	-	-	-	-	-	-	-	-	-	-	-	-	-	-	-	-	-	-	-	-	-	-	-	#VALUE!
[DOID:10534 / stomach cancer]Methylation	0.871958	3.48252	2.59213	3.85901	2.56497	0.854989	2.5535	2.5535	2.12792	0.8499	0.42495	2.53461	4.19951	1.258	1.25248	1.66998	0.82893	3.31091	2.06036	2.87621	1.23266	2.88451	2.06334	2.47601	1.65067	0.825336	2.89286	1.65546	2.08139	0.834989	2.50864	2.93965	2.95705	1.27296	2.98799	2.14712	2.15359	1.72548	0.88274	1.77095	2.66884	0.592219
[DOID:10534 / stomach cancer]Myristation	-	-	-	-	-	-	-	-	-	-	-	-	-	-	57.1133	-	-	-	-	-	4.19951	-	-	-	-	-	-	-	-	-	4.19951	-	-	-	-	-	-	-	-	-	-	0.192308
[DOID:10534 / stomach cancer]N-linked Glycosylation	1.14633	1.05273	1.12515	1.21518	1.19522	1.10201	1.50433	1.20964	1.28163	1.04241	1.42454	1.11186	1.03743	1.25296	0.887978	1.19204	1.1748	1.36609	1.20142	0.56443	1.26997	0.79373	2.09897	1.18185	1.28792	1.14756	1.36026	1.185	1.18551	1.27469	1.09881	1.27699	1.11771	1.29593	1.22614	1.35112	1.2631	0.907803	1.24663	1.03363	0.963185	1.07017
[DOID:10534 / stomach cancer]+1 from N-linked Glycosylation	1.05273	1.12515	1.21518	1.19522	1.10201	1.50433	1.20964	1.28163	1.04241	1.42454	1.11186	1.03743	1.25296	0.887978	1.19204	1.1748	1.36609	1.20142	0.56443	1.26997	0.79373	2.09897	1.18185	1.28792	1.14756	1.36026	1.185	1.18551	1.27469	1.09881	1.27699	1.11771	1.29593	1.22614	1.35112	1.2631	0.907803	1.24663	1.03363	0.963185	1.39196	0.665495
[DOID:10534 / stomach cancer]+2 from N-linked Glycosylation	1.12515	1.21518	1.19522	1.10201	1.50433	1.20964	1.28163	1.04241	1.42454	1.11186	1.03743	1.25296	0.887978	1.19204	1.1748	1.36609	1.20142	0.56443	1.26997	0.79373	2.09897	1.18185	1.28792	1.14756	1.36026	1.185	1.18551	1.27469	1.09881	1.27699	1.11771	1.29593	1.22614	1.35112	1.2631	0.907803	1.24663	1.03363	0.963185	1.39196	0.964269	1.76305
[DOID:10534 / stomach cancer]O-linked Glycosylation	0.901551	0.676163	0.788235	0.56236	0.33715	0.898361	0.785448	0.224237	0.560154	0.224061	0.112031	0.559715	0.559276	0.78268	0.33491	0.223012	0.780236	0.779323	0.556009	-	1.00043	0.444634	0.556009	0.667211	1.0016	1.00238	0.557529	0.893093	1.0067	0.33596	0.448651	0.33662	0.786066	0.786375	0.678574	0.566151	0.5666	0.113455	0.340771	0.113681	0.796083	1.69252
[DOID:10534 / stomach cancer]Octanoylation	-	-	-	-	-	-	-	-	-	-	-	-	-	-	-	-	-	-	-	-	-	-	-	-	-	-	-	-	-	-	-	-	-	-	-	-	-	-	-	-	-	#VALUE!
[DOID:10534 / stomach cancer]Other Lipid Modification	-	-	-	-	-	-	-	-	15.8648	-	-	15.8648	-	-	-	-	-	-	-	-	-	-	-	-	-	-	-	-	-	-	-	-	-	-	-	-	-	-	-	-	-	#VALUE!
[DOID:10534 / stomach cancer]Other Modified Residue	-	-	-	1.51093	2.95924	1.47199	2.94398	-	1.47199	-	-	1.47199	1.44225	2.88451	2.88451	-	-	1.34701	1.32822	3.9662	-	-	1.17517	1.17517	1.22037	-	1.22561	1.23089	2.46178	2.47244	-	4.96637	1.24701	-	2.49403	-	-	2.52714	1.26918	-	2.56113	#VALUE!
[DOID:10534 / stomach cancer]Palmitoylation	-	1.73071	-	1.6998	-	-	1.66998	-	4.98081	1.64119	1.60431	-	1.55199	1.5436	-	4.5328	-	-	1.44958	1.44958	1.44958	-	1.45697	-	1.47199	1.48732	1.50298	-	3.07061	1.56047	-	1.57771	-	-	1.61337	-	3.26362	1.63181	1.65067	3.32054	-	0.711274
[DOID:10534 / stomach cancer]Phosphorylation	0.965576	1.06653	0.897171	0.929455	0.908796	1.01645	0.98401	1.01562	0.964472	0.883434	0.944768	0.938603	0.95133	0.860162	1.00959	0.935205	1.0641	0.934298	1.14057	0.619666	1.32048	0.98167	0.997838	0.965101	0.984329	0.970369	0.986015	0.892488	0.981212	0.883041	0.953189	1.03898	1.02324	0.931701	0.972374	1.00129	0.969419	0.929872	0.909056	0.941956	0.99874	1.36502
[DOID:10534 / stomach cancer]Prenylation	-	-	-	-	-	-	7.82374	-	3.91187	-	3.91187	-	3.91187	-	7.82374	7.82374	-	-	-	-	3.91187	4.32676	-	-	-	-	-	-	-	-	-	-	-	-	-	-	-	-	-	-	-	0.720327
[DOID:10534 / stomach cancer]S-Nitrosylation	0.772845	1.54569	1.93211	0.772845	1.5436	0.385901	-	1.15614	1.15303	1.14532	0.380248	1.51695	0.379238	1.13621	1.1347	0.378234	1.51293	-	0.378234	0.756467	2.2694	1.1347	0.756467	1.51293	1.1347	1.1347	0.378234	0.378735	1.89871	0.763546	0.763546	1.14685	0.383311	1.15148	1.53944	1.5436	1.1577	0.385901	1.16399	0.77811	1.17517	2.18363
[DOID:10534 / stomach cancer]Sulfation	-	4.07952	-	-	-	3.91187	3.75745	3.66111	-	-	3.56958	6.96503	-	-	-	6.88112	-	-	-	-	-	-	-	-	3.52551	-	-	-	3.80755	-	-	-	3.9662	-	-	-	4.07952	4.07952	-	4.13864	4.13864	#VALUE!
[DOID:10534 / stomach cancer]Sumoylation	1.91334	0.476739	0.951888	1.89745	1.88804	0.469682	0.937821	1.39301	1.39075	1.38624	-	0.913812	1.82471	0.910898	0.45328	1.35984	0.90656	0.45328	2.2664	-	0.45328	1.35984	-	2.2664	0.90656	1.35984	1.35984	1.8218	0.460591	1.38401	0.462082	2.78149	0.463582	0.930184	1.40673	0.46891	0.46891	0.937821	0.942463	0.942463	1.88804	0.383977
[DOID:10534 / stomach cancer]Ubiquitylation	0.896292	1.05007	1.04769	0.877911	0.953864	0.977923	0.873174	1.06392	1.06201	0.8174	0.752128	0.903691	0.927906	0.685329	0.925517	0.709986	0.874804	1.00159	0.862125	0.507133	0.316958	0.97623	0.912839	0.874804	0.90016	1.06498	0.988909	1.02946	1.13446	0.894551	0.821294	0.991058	0.929847	1.06192	1.01329	0.963432	1.04426	0.745638	0.826626	1.0783	1.01494	0.347891
[DOID:11934 / head and neck cancer]Acetylation	2.10499	1.01121	1.08502	0.928075	1.22953	1.45504	0.99231	1.06444	1.36159	1.27942	0.901294	1.27168	1.19387	1.33861	1.11217	1.17885	1.17651	1.39549	0.953082	1.60168	0.537288	1.02122	1.61323	0.915046	1.67084	1.02468	1.1335	1.24372	0.812503	1.13986	0.981333	1.20161	1.20457	1.75448	1.04417	1.1565	1.26853	0.99486	1.66388	1.22231	1.22491	0.445351
[DOID:11934 / head and neck cancer]Active Site	1.26961	0.845775	0.875209	1.02506	0.994444	1.02402	1.20425	0.691926	0.901781	0.870605	0.749561	0.868379	1.01789	0.74825	1.13719	1.01735	0.837815	0.807893	0.777814	0.687696	0.777396	1.34549	1.07668	1.55542	1.31798	0.869198	1.1095	0.629801	0.929768	0.870076	0.840584	0.961705	1.11302	0.902635	1.08345	0.993435	0.783024	1.17541	1.05557	1.17693	1.057	0.797297
[DOID:11934 / head and neck cancer]Amidation	-	-	-	-	13.4875	13.4875	-	-	-	-	-	-	-	-	-	-	-	-	-	13.4875	-	-	-	14.8363	-	-	-	-	-	-	-	-	-	-	-	-	-	-	-	-	-	#VALUE!
[DOID:11934 / head and neck cancer]Binding Site	1.03628	1.05697	1.13633	1.12015	1.11881	1.2455	1.03157	1.18757	1.17167	1.11578	1.23852	1.10259	1.09809	1.2718	1.27493	1.08198	1.17233	1.21199	1.15371	1.14617	1.1098	1.23344	1.19756	1.17998	1.12254	1.16339	1.16832	1.10057	1.16064	1.283	1.21895	1.12922	1.18596	1.25028	1.24123	1.18047	1.18256	1.18467	1.19064	1.27492	1.20282	0.949268
[DOID:11934 / head and neck cancer]Biotinylation	-	-	-	-	-	-	-	-	-	-	-	-	-	-	-	-	-	-	-	-	-	-	-	-	-	-	-	-	-	-	-	-	-	-	-	-	-	-	-	-	-	#VALUE!
[DOID:11934 / head and neck cancer]C-linked Glycosylation	-	12.3636	-	-	6.18179	-	-	6.18179	-	-	6.18179	-	-	6.18179	-	-	-	-	-	-	-	-	-	-	-	-	-	6.18179	-	6.18179	12.5377	-	-	6.26886	-	12.5377	12.5377	-	-	6.26886	-	#VALUE!
[DOID:11934 / head and neck cancer]Crotonylation	8.31942	4.15971	4.04626	-	3.47726	6.18179	-	3.06958	2.73061	2.48653	4.97306	7.33663	-	4.86436	9.67585	2.21437	2.18181	-	6.54543	10.909	-	6.54543	6.54543	4.40682	2.20341	4.58855	4.58855	11.4714	-	6.95452	4.70994	9.78218	5.08673	2.55798	7.67395	10.2319	2.55798	-	5.11597	2.55798	-	#VALUE!
[DOID:11934 / head and neck cancer]Decanoylation	-	-	-	-	-	-	-	-	-	-	-	-	-	-	-	-	-	-	-	-	-	-	-	-	-	-	-	-	-	-	-	-	-	-	-	-	-	-	-	-	-	#VALUE!
[DOID:11934 / head and neck cancer]Gamma-carboxyglutamic acid	-	-	-	-	-	5.42792	5.42792	-	-	-	-	-	-	-	-	-	-	-	-	-	-	-	-	-	-	-	-	-	-	5.42792	-	-	5.42792	5.42792	-	-	-	-	5.42792	5.42792	-	#VALUE!
[DOID:11934 / head and neck cancer]Hydroxylation	-	-	1.51391	4.54173	-	-	1.50878	-	-	3.01755	-	-	3.01755	-	1.50878	4.52633	1.50878	1.50878	-	-	4.52633	3.01755	1.50878	3.01755	-	1.50878	1.50878	1.50878	1.50878	1.50878	3.01755	-	-	-	1.50878	1.51391	-	3.02782	3.03815	1.52428	-	1.94344
[DOID:11934 / head and neck cancer]Lipoylation	-	-	-	-	-	-	-	-	-	-	-	-	-	-	-	-	-	-	-	-	-	-	-	-	-	-	-	-	-	-	-	-	-	-	-	-	-	-	-	-	-	#VALUE!
[DOID:11934 / head and neck cancer]Methylation	2.03858	1.35698	1.34671	0.668302	3.99781	3.99781	3.31661	0.663322	3.31661	2.64934	1.987	1.97525	2.61817	3.26791	3.90429	3.25358	3.22996	3.22528	1.28453	4.48291	0.640416	1.92679	1.28638	1.28638	1.92958	3.21596	1.28825	3.22528	2.59527	5.20572	1.30334	2.61817	1.31683	3.96811	1.33061	4.01584	2.6853	0.67234	3.43964	4.14036	2.07986	0.25554
[DOID:11934 / head and neck cancer]Myristation	-	-	-	-	-	-	-	-	-	-	-	-	-	-	-	-	-	-	-	-	-	-	-	-	-	-	-	-	-	-	-	-	-	-	-	-	-	-	-	-	-	#VALUE!
[DOID:11934 / head and neck cancer]N-linked Glycosylation	1.35443	1.06508	1.1787	1.34875	1.17506	0.88743	1.42968	1.31404	0.998789	1.22567	1.19556	0.937508	1.10634	0.849083	0.96034	1.40753	1.05425	1.10609	1.04643	1.622	0.68729	1.26461	1.67699	0.852292	1.04494	1.07317	1.26657	1.35076	1.0204	1.10375	1.18779	0.967525	1.29965	1.16211	1.30175	1.27461	1.1923	1.30394	1.22132	1.58326	1.61244	0.5785
[DOID:11934 / head and neck cancer]+1 from N-linked Glycosylation	1.06508	1.1787	1.34875	1.17506	0.88743	1.42968	1.31404	0.998789	1.22567	1.19556	0.937508	1.10634	0.849083	0.96034	1.40753	1.05425	1.10609	1.04643	1.622	0.68729	1.26461	1.67699	0.852292	1.04494	1.07317	1.26657	1.35076	1.0204	1.10375	1.18779	0.967525	1.29965	1.16211	1.30175	1.27461	1.1923	1.30394	1.22132	1.58326	1.61244	1.30729	1.06547
[DOID:11934 / head and neck cancer]+2 from N-linked Glycosylation	1.1787	1.34875	1.17506	0.88743	1.42968	1.31404	0.998789	1.22567	1.19556	0.937508	1.10634	0.849083	0.96034	1.40753	1.05425	1.10609	1.04643	1.622	0.68729	1.26461	1.67699	0.852292	1.04494	1.07317	1.26657	1.35076	1.0204	1.10375	1.18779	0.967525	1.29965	1.16211	1.30175	1.27461	1.1923	1.30394	1.22132	1.58326	1.61244	1.30729	1.11328	1.41151
[DOID:11934 / head and neck cancer]O-linked Glycosylation	0.526941	0.878234	0.351017	0.525903	0.525489	0.525076	0.349775	0.524251	0.349226	0.698453	1.22229	0.697905	0.523019	0.697086	0.869994	0.69518	1.21609	1.21467	0.693285	0.346508	0.346508	0.693015	0.173321	0.346643	0.346913	1.21514	0.34759	0.347998	-	0.872724	-	0.874438	0.875126	0.525282	0.528819	0.882413	0.529868	0.707333	1.06227	0.35437	0.354511	0.544589
[DOID:11934 / head and neck cancer]Octanoylation	-	-	-	-	-	-	-	-	-	-	-	-	-	-	-	-	-	-	-	-	-	-	-	-	-	-	-	-	-	-	-	-	-	-	-	-	-	-	-	-	-	#VALUE!
[DOID:11934 / head and neck cancer]Other Lipid Modification	-	-	-	-	-	-	-	-	-	-	-	-	-	-	-	-	-	-	-	-	-	-	-	-	-	-	-	-	-	-	-	-	-	-	-	-	-	-	-	-	-	#VALUE!
[DOID:11934 / head and neck cancer]Other Modified Residue	-	2.47272	2.39295	-	4.61232	2.29427	-	2.29427	2.29427	-	-	4.58855	2.24792	-	4.49585	2.23663	-	4.19895	-	-	-	1.82414	-	1.83164	3.80418	-	1.91025	3.83698	1.91849	3.85359	3.85359	1.93517	1.94362	1.94362	3.88724	1.95215	3.90429	1.96942	3.95635	-	-	#VALUE!
[DOID:11934 / head and neck cancer]Palmitoylation	-	-	-	-	-	-	-	-	-	-	-	-	-	-	-	-	-	-	-	-	-	-	-	-	2.29427	-	-	-	2.39295	2.43218	-	2.45906	-	-	-	-	-	-	-	-	-	#VALUE!
[DOID:11934 / head and neck cancer]Phosphorylation	1.01124	0.961764	1.02506	0.886938	0.997428	0.948201	0.904939	0.961506	0.912475	1.00936	0.884684	0.859178	0.984646	1.05173	0.904946	1.05433	0.944437	0.920926	0.857213	0.931329	0.827848	1.01812	0.881308	0.979763	0.911288	0.929398	0.878184	0.938958	0.8548	0.979756	0.941697	0.827292	0.865096	0.979917	1.04195	0.866359	0.922039	0.936389	0.998387	0.844935	1.00371	0.882992
[DOID:11934 / head and neck cancer]Prenylation	-	-	-	-	6.09711	-	-	-	-	-	6.09711	-	6.09711	-	-	-	-	-	-	-	-	6.74377	-	-	-	-	-	-	-	-	445.089	-	-	-	-	-	-	-	-	-	-	#VALUE!
[DOID:11934 / head and neck cancer]S-Nitrosylation	2.40914	-	0.602286	0.602286	0.601472	0.601472	1.20132	0.60066	0.599043	0.595039	2.96331	0.591088	0.591088	-	1.76857	0.589522	-	2.35809	1.76857	1.17904	0.589522	1.17904	-	1.76857	1.17904	1.17904	-	1.77091	0.591874	1.19008	2.38016	1.78751	-	1.19648	0.599851	2.40589	1.80442	-	0.604741	1.21278	2.44219	0.460733
[DOID:11934 / head and neck cancer]Sulfation	-	-	6.35842	-	-	-	-	-	-	-	-	-	-	-	5.36252	-	-	-	-	-	-	5.29868	-	5.42792	-	-	-	5.85644	-	-	-	-	6.18179	-	-	-	-	-	-	-	-	#VALUE!
[DOID:11934 / head and neck cancer]Sumoylation	2.23663	0.743054	0.741815	0.739351	-	0.732054	1.4617	0.723722	2.16764	0.720209	-	-	1.42201	-	-	-	0.706491	1.41298	2.11947	0.706491	0.706491	1.41298	0.706491	-	-	0.706491	0.706491	1.41974	0.717886	-	2.88084	2.16764	1.44509	1.4498	0.730852	0.730852	0.730852	-	1.46894	2.20341	2.94274	0.550818
[DOID:11934 / head and neck cancer]Ubiquitylation	0.951564	1.05069	0.766074	1.06649	0.904081	0.742049	1.08075	0.839112	1.03704	0.836072	0.95372	0.813365	0.812279	0.969262	0.88923	0.948512	1.00779	0.829948	0.750905	1.34372	0.691623	0.988033	0.829948	0.90899	1.2054	0.810187	0.90899	0.950833	1.01324	1.05566	0.860056	1.14347	1.14734	1.08996	0.76942	0.811688	0.834148	0.999055	0.961183	0.963308	0.801222	0.739676
[DOID:1612 / breast cancer]Acetylation	1.14375	1.14115	0.97455	1.62086	0.724729	1.36422	1.35978	0.876399	1.98166	0.946372	1.33798	1.41097	1.40742	1.16893	1.47621	0.772063	0.539373	0.846607	1.61332	1.61622	0.731922	1.07012	1.18334	1.01527	1.58141	1.01724	1.52715	0.963292	1.3055	0.966934	1.31397	1.37363	0.975379	1.20651	1.15176	0.981052	0.98251	1.33209	1.39485	1.45551	1.0502	0.61365
[DOID:1612 / breast cancer]Active Site	1.52047	1.20281	1.04362	1.10575	1.26311	1.29399	1.10417	1.26098	1.16546	1.38417	1.22531	1.06685	0.941152	1.34862	1.28572	1.22284	1.41097	1.19148	1.00315	1.03395	0.845956	1.22194	1.00288	0.877641	1.19277	1.00504	1.03694	0.879947	1.10001	0.974621	1.03813	0.913282	0.851101	0.851274	1.1038	0.88328	1.16767	1.10537	0.948103	0.948682	0.727865	0.77505
[DOID:1612 / breast cancer]Amidation	14.1334	-	-	14.1334	-	-	14.1334	-	-	-	-	-	-	-	14.1334	-	-	-	-	-	-	-	-	-	-	-	-	-	-	-	-	-	-	-	-	-	-	-	-	-	-	#VALUE!
[DOID:1612 / breast cancer]Binding Site	1.13615	1.23879	1.10212	1.21228	1.09936	1.24756	1.14997	1.18317	1.18188	1.1501	1.21767	1.11344	1.13543	1.15374	1.2256	1.21369	1.31594	1.22059	1.20136	1.20486	1.03373	1.31531	1.14463	1.18322	1.20294	1.14291	1.18231	1.18382	1.14355	1.12229	1.05485	1.12951	1.16196	1.07124	1.1733	1.13263	1.08042	1.13278	1.20491	1.12175	1.10043	0.88812
[DOID:1612 / breast cancer]Biotinylation	-	-	-	-	-	-	-	-	-	-	-	-	-	-	-	-	-	-	-	-	-	-	-	-	-	-	-	-	-	-	-	-	-	-	-	93.2807	-	-	-	-	-	#VALUE!
[DOID:1612 / breast cancer]C-linked Glycosylation	6.47783	6.47783	-	-	-	-	-	-	-	-	-	6.47783	-	-	6.47783	-	-	6.47783	-	-	-	6.47783	-	-	-	-	-	-	-	-	6.56906	-	-	6.56906	-	-	6.56906	-	-	-	-	#VALUE!
[DOID:1612 / breast cancer]Crotonylation	-	4.35891	-	-	10.9313	3.23891	-	3.21658	11.4455	5.21121	-	-	2.54865	5.09731	10.1392	4.64083	-	-	2.28629	6.85888	2.28629	4.57258	6.85888	-	2.30893	2.40414	4.80828	12.0207	-	-	7.40323	12.8133	5.33033	-	2.68048	8.04144	5.36096	8.04144	8.04144	2.68048	-	0.386509
[DOID:1612 / breast cancer]Decanoylation	-	-	-	-	-	-	-	-	-	-	-	-	-	-	-	-	-	-	-	-	-	-	-	-	-	-	-	-	-	-	-	-	-	-	-	-	-	-	-	-	-	#VALUE!
[DOID:1612 / breast cancer]Gamma-carboxyglutamic acid	-	-	-	-	-	-	-	-	-	-	-	-	-	-	-	-	-	-	-	-	-	-	-	-	-	-	-	-	-	-	-	-	-	-	-	-	-	-	-	-	-	#VALUE!
[DOID:1612 / breast cancer]Hydroxylation	1.58641	-	-	-	-	3.17281	1.58103	-	3.16206	1.58103	-	1.58103	1.58103	-	1.58103	1.58103	-	-	3.16206	-	-	3.16206	-	-	1.58103	-	1.58103	1.58103	-	-	-	-	3.16206	3.16206	-	-	3.17281	-	1.59182	3.19454	-	#VALUE!
[DOID:1612 / breast cancer]Lipoylation	-	-	-	-	-	-	-	-	-	-	-	-	-	-	-	-	-	-	-	-	-	-	-	-	-	-	-	-	-	-	-	-	-	-	-	-	-	-	-	-	-	#VALUE!
[DOID:1612 / breast cancer]Methylation	0.712066	2.84392	2.11681	2.10092	2.79284	1.39642	3.47544	2.08526	5.5607	2.08216	2.77621	6.20951	1.37178	3.4244	3.40938	1.36375	2.03078	0.675947	1.34604	4.69759	1.34217	2.69208	3.36997	2.69597	2.69597	1.34799	3.37484	2.02784	1.35978	2.72751	3.41437	2.05766	1.37989	3.46511	2.78866	2.80543	4.92432	1.40907	5.0461	2.89242	2.90594	0.503951
[DOID:1612 / breast cancer]Myristation	-	-	-	-	-	-	-	-	-	-	-	-	-	-	-	-	-	-	-	-	-	-	-	6.85888	-	-	-	-	-	-	-	-	-	-	-	-	-	-	-	-	-	#VALUE!
[DOID:1612 / breast cancer]N-linked Glycosylation	1.14751	1.20658	1.02427	0.932206	1.2013	0.89993	1.618	1.1375	0.598068	0.985675	1.19315	1.13125	1.12959	1.30496	0.858339	1.00295	1.01752	0.927244	0.952256	1.7573	0.806627	1.0659	1.18113	1.21002	0.979718	1.64359	1.12525	1.5021	1.06927	1.35902	1.09994	0.98489	1.36189	1.0438	0.754604	1.10336	0.987897	1.33732	1.25072	1.22248	0.815696	0.720033
[DOID:1612 / breast cancer]+1 from N-linked Glycosylation	1.20658	1.02427	0.932206	1.2013	0.89993	1.618	1.1375	0.598068	0.985675	1.19315	1.13125	1.12959	1.30496	0.858339	1.00295	1.01752	0.927244	0.952256	1.7573	0.806627	1.0659	1.18113	1.21002	0.979718	1.64359	1.12525	1.5021	1.06927	1.35902	1.09994	0.98489	1.36189	1.0438	0.754604	1.10336	0.987897	1.33732	1.25072	1.22248	0.815696	1.54477	0.943314
[DOID:1612 / breast cancer]+2 from N-linked Glycosylation	1.02427	0.932206	1.2013	0.89993	1.618	1.1375	0.598068	0.985675	1.19315	1.13125	1.12959	1.30496	0.858339	1.00295	1.01752	0.927244	0.952256	1.7573	0.806627	1.0659	1.18113	1.21002	0.979718	1.64359	1.12525	1.5021	1.06927	1.35902	1.09994	0.98489	1.36189	1.0438	0.754604	1.10336	0.987897	1.33732	1.25072	1.22248	0.815696	1.54477	1.19576	1.04554
[DOID:1612 / breast cancer]O-linked Glycosylation	0.552175	1.47247	-	0.367391	0.367102	0.55022	0.733051	0.549356	0.182975	0.914875	0.914875	0.365663	0.548065	0.182617	0.729325	0.546353	0.54614	0.363667	0.726485	0.544652	0.726202	0.726202	0.363243	0.544864	0.908814	0.363809	0.910589	0.546994	0.730754	0.365807	0.732763	0.549788	0.733627	0.733916	0.738857	0.184934	0.370162	0.741205	0.185522	0.742681	-	1.22828
[DOID:1612 / breast cancer]Octanoylation	-	-	-	-	-	-	-	-	-	-	-	-	-	-	-	-	-	-	-	-	-	-	-	-	-	-	-	-	-	-	-	-	-	-	-	-	-	-	-	-	-	#VALUE!
[DOID:1612 / breast cancer]Other Lipid Modification	-	-	-	-	-	-	-	-	-	-	25.9113	-	-	-	-	-	-	-	-	-	-	-	-	-	-	-	-	-	-	-	-	-	-	-	-	-	-	-	-	-	-	#VALUE!
[DOID:1612 / breast cancer]Other Modified Residue	-	2.59113	-	-	-	4.80828	-	-	-	-	-	-	2.35557	-	-	2.34374	2.34374	-	-	-	-	-	3.83871	1.91936	-	-	2.00173	4.02072	-	2.01906	-	2.02784	-	-	-	-	-	4.12746	-	2.0729	2.0915	#VALUE!
[DOID:1612 / breast cancer]Palmitoylation	-	2.82669	-	2.77621	2.75978	-	-	-	-	-	-	-	2.5348	-	2.48087	-	2.4419	2.4166	2.36753	-	2.36753	-	4.75922	2.40414	-	-	-	-	-	-	-	-	-	-	-	2.65002	-	5.33033	-	-	2.71165	0.811845
[DOID:1612 / breast cancer]Phosphorylation	1.07213	1.07625	1.04931	0.972784	1.05138	0.987437	1.06527	0.970688	1.03585	0.984335	1.02463	1.00982	1.05608	1.01732	1.00264	1.02634	0.98363	1.04344	0.970606	0.903638	0.975929	1.12112	0.989908	0.863621	0.930752	0.973905	0.98078	1.03251	1.03588	1.05723	1.09099	0.873058	0.888023	0.859827	1.16008	0.93272	0.916326	0.981231	0.883316	0.854	0.963605	0.983886
[DOID:1612 / breast cancer]Prenylation	-	-	-	-	-	-	-	-	-	-	-	-	6.38909	-	-	-	-	-	-	-	-	7.06672	-	-	-	-	-	-	-	-	-	-	-	-	-	-	-	-	-	-	-	#VALUE!
[DOID:1612 / breast cancer]S-Nitrosylation	0.631128	1.89338	-	1.26226	-	1.26055	-	1.88827	-	1.24707	1.24209	0.619394	-	0.618572	2.47101	1.85326	1.85326	-	0.617753	0.617753	1.23551	-	1.23551	1.23551	2.47101	1.85326	-	0.618572	1.86065	0.623534	1.8706	1.87311	0.626045	0.626886	1.25715	1.26055	1.26055	0.630275	0.6337	0.635427	1.27957	0.99049
[DOID:1612 / breast cancer]Sulfation	-	-	6.66291	6.56906	-	-	6.13689	5.97953	-	-	-	-	-	-	-	-	-	-	-	-	-	-	-	5.68785	-	-	-	-	-	-	-	-	6.47783	-	-	-	6.66291	-	-	-	-	#VALUE!
[DOID:1612 / breast cancer]Sumoylation	0.781245	-	-	0.774757	2.31274	0.767111	0.765851	-	-	0.754698	0.749845	0.746246	0.745054	1.48773	1.48065	0.740323	0.740323	0.740323	2.22097	2.22097	0.740323	2.22097	1.48065	2.96129	2.22097	1.48065	5.92258	2.2316	2.25679	-	1.5094	-	1.5143	2.27884	-	1.5317	-	-	0.769643	0.769643	1.54183	0.47898
[DOID:1612 / breast cancer]Ubiquitylation	1.01835	0.931621	1.01401	1.01213	0.90527	1.15587	1.02764	1.21427	1.25389	1.00127	1.2076	0.997832	1.14182	0.99495	0.911106	1.15959	0.993934	1.01464	1.01464	1.73938	0.496967	0.931813	1.15959	1.07676	0.911106	0.931813	0.95252	1.01712	1.04094	0.709645	0.985079	0.966988	1.09682	0.909498	0.954788	0.871822	1.27916	0.790514	0.964352	0.816142	1.24862	0.487201
[DOID:1793 / pancreatic cancer]Acetylation	1.08321	0.91448	1.65661	1.32253	1.31408	1.06401	1.14213	1.05638	1.45522	0.563049	1.52518	1.27918	1.11647	1.2717	0.950916	0.629956	1.336	1.25596	1.25369	0.82421	0.401964	0.919108	0.86208	1.32314	0.806459	1.0375	1.55758	0.751312	1.04205	0.870175	0.990548	1.22587	1.46296	0.820367	0.587351	0.941739	0.589462	0.708848	0.770598	1.06885	0.952106	0.385915
[DOID:1793 / pancreatic cancer]Active Site	1.19538	0.742518	0.838629	1.03111	0.708552	0.933494	0.80441	0.803812	0.642528	0.834216	0.961325	0.608061	1.15188	0.927657	0.927532	1.0873	1.0873	1.0873	1.63063	1.27824	1.05455	1.0865	0.9909	0.863158	1.1525	0.800835	1.1217	1.18595	0.993704	1.05817	0.770046	1.25268	0.900209	0.675293	0.9328	0.804356	0.869057	0.934127	0.93476	0.903077	1.09741	1.09007
[DOID:1793 / pancreatic cancer]Amidation	-	-	-	14.415	-	-	-	14.415	-	-	-	-	-	-	14.415	14.415	-	-	28.8301	-	-	-	-	-	-	-	-	-	-	16.4033	-	-	-	-	-	-	-	-	-	-	-	#VALUE!
[DOID:1793 / pancreatic cancer]Binding Site	1.17849	1.15326	1.03761	1.154	1.1683	1.11973	1.10251	1.21456	1.04549	1.22368	1.19522	1.18619	1.25909	1.26216	1.19179	1.21071	1.24131	1.10917	1.17876	1.27926	1.1241	1.35703	1.34972	1.19128	1.30068	1.26671	1.1553	1.3632	1.25605	1.14855	1.22062	1.31267	1.19296	1.10438	1.16912	1.35233	1.14934	1.29779	1.21702	1.24739	1.16614	0.931945
[DOID:1793 / pancreatic cancer]Biotinylation	-	-	-	-	-	-	-	-	-	-	-	-	-	-	-	-	-	-	-	-	-	-	-	-	-	-	-	-	-	-	-	-	-	-	-	-	-	-	-	-	-	#VALUE!
[DOID:1793 / pancreatic cancer]C-linked Glycosylation	-	-	6.60689	-	-	-	-	-	-	-	-	-	6.60689	-	-	6.60689	-	-	6.60689	-	-	-	-	-	-	-	-	-	-	-	-	-	-	-	-	-	-	-	-	-	-	#VALUE!
[DOID:1793 / pancreatic cancer]Crotonylation	4.44576	-	-	-	3.71637	3.30344	3.30344	3.28066	-	2.65752	2.65752	2.61371	5.19886	-	5.17061	4.73329	2.33184	4.66369	4.66369	-	-	2.33184	2.33184	7.06479	2.35493	2.45204	4.90408	4.90408	2.45204	-	2.51691	2.61371	2.71826	2.73388	2.73388	2.73388	2.73388	2.73388	2.73388	-	2.73388	#VALUE!
[DOID:1793 / pancreatic cancer]Decanoylation	-	-	-	-	-	-	-	-	-	-	-	-	-	-	-	-	-	-	-	-	-	-	-	-	-	-	-	-	-	-	-	-	-	-	-	475.696	-	-	-	-	-	#VALUE!
[DOID:1793 / pancreatic cancer]Gamma-carboxyglutamic acid	-	-	-	-	-	-	-	-	-	-	-	-	-	-	-	-	-	-	-	-	-	-	-	-	-	-	-	-	-	-	-	-	-	-	-	-	-	-	-	-	-	#VALUE!
[DOID:1793 / pancreatic cancer]Hydroxylation	6.47205	1.61801	3.23603	1.61801	-	3.23603	-	-	3.22506	3.22506	-	1.61253	1.61253	-	1.61253	1.61253	-	1.61253	-	-	1.61253	-	-	-	1.61253	-	3.22506	-	-	3.22506	1.61253	-	-	1.61253	-	1.61801	-	-	4.87061	3.25819	1.6291	0.645375
[DOID:1793 / pancreatic cancer]Lipoylation	-	-	-	-	-	-	-	-	-	-	-	-	-	-	-	-	-	-	-	-	-	-	-	-	-	-	-	-	-	-	-	-	-	-	-	-	67.9566	-	-	-	-	#VALUE!
[DOID:1793 / pancreatic cancer]Methylation	0.726253	0.725146	4.31797	2.14277	2.84848	2.84848	1.41787	1.41787	2.12681	-	2.83152	1.40738	1.39911	2.09558	2.78185	2.78185	1.38083	0.689414	3.43215	1.36891	-	2.05929	-	2.74969	1.37484	-	1.37683	2.06824	0.693434	2.08639	7.66128	2.09866	2.11108	2.82732	2.13317	1.43066	0.71749	2.8743	-	2.95005	2.96384	#VALUE!
[DOID:1793 / pancreatic cancer]Myristation	-	-	-	-	-	-	-	-	-	-	-	-	-	-	-	-	-	-	-	-	-	-	-	-	-	6.99553	-	-	6.99553	-	-	-	-	6.99553	-	-	-	-	-	-	-	#VALUE!
[DOID:1793 / pancreatic cancer]N-linked Glycosylation	1.01638	1.19985	1.25976	0.950778	0.918923	1.22381	1.40576	0.824324	1.28097	1.46227	1.15608	1.33597	1.33401	1.30071	1.29807	1.14328	1.30466	1.15259	1.4127	2.02736	1.05775	0.793316	1.49849	0.969669	1.23435	1.61751	0.882826	1.11956	1.23795	1.44508	1.32851	1.0636	1.2117	1.18288	1.03605	1.53995	1.09648	0.770934	1.03831	1.27652	1.4262	0.870215
[DOID:1793 / pancreatic cancer]+1 from N-linked Glycosylation	1.19985	1.25976	0.950778	0.918923	1.22381	1.40576	0.824324	1.28097	1.46227	1.15608	1.33597	1.33401	1.30071	1.29807	1.14328	1.30466	1.15259	1.4127	2.02736	1.05775	0.793316	1.49849	0.969669	1.23435	1.61751	0.882826	1.11956	1.23795	1.44508	1.32851	1.0636	1.2117	1.18288	1.03605	1.53995	1.09648	0.770934	1.03831	1.27652	1.4262	1.01073	0.652735
[DOID:1793 / pancreatic cancer]+2 from N-linked Glycosylation	1.25976	0.950778	0.918923	1.22381	1.40576	0.824324	1.28097	1.46227	1.15608	1.33597	1.33401	1.30071	1.29807	1.14328	1.30466	1.15259	1.4127	2.02736	1.05775	0.793316	1.49849	0.969669	1.23435	1.61751	0.882826	1.11956	1.23795	1.44508	1.32851	1.0636	1.2117	1.18288	1.03605	1.53995	1.09648	0.770934	1.03831	1.27652	1.4262	1.01073	1.36831	1.22879
[DOID:1793 / pancreatic cancer]O-linked Glycosylation	0.375451	0.938626	1.31304	0.374711	-	-	0.93457	0.747069	0.186621	0.373241	0.186621	0.932371	0.745313	0.931276	0.557892	0.371492	0.371347	0.927282	0.740959	0.185168	1.11101	0.740671	0.55572	0.37048	0.926921	0.185529	0.557238	-	0.558985	0.186547	0.18684	0.373828	0.748244	0.374269	0.376789	0.754474	0.566305	0.377986	0.378437	0.378739	0.568334	1.96635
[DOID:1793 / pancreatic cancer]Octanoylation	-	-	-	-	-	-	-	-	-	-	-	-	-	-	-	-	-	-	-	-	-	-	-	-	-	-	-	-	-	-	-	-	-	-	-	475.696	-	-	-	-	-	#VALUE!
[DOID:1793 / pancreatic cancer]Other Lipid Modification	-	-	-	-	-	-	-	-	-	-	-	-	26.4275	-	-	-	26.4275	-	-	-	-	-	-	-	-	-	-	-	-	-	-	-	-	-	-	-	-	-	-	-	-	#VALUE!
[DOID:1793 / pancreatic cancer]Other Modified Residue	2.67245	2.64275	5.11501	-	-	2.45204	-	-	-	-	-	-	-	-	2.4025	2.39043	-	2.24385	-	2.2023	-	1.94957	3.91519	1.9576	4.06578	-	-	-	-	-	2.05929	-	-	6.23182	2.07727	4.17277	-	-	-	2.1142	-	#VALUE!
[DOID:1793 / pancreatic cancer]Palmitoylation	-	2.88301	2.86564	2.83152	8.44431	-	-	2.76567	-	-	-	-	2.5853	2.57133	-	2.51691	2.49055	2.46475	2.4147	-	4.8294	-	-	-	-	-	2.50366	2.5303	2.5575	-	2.61371	-	-	-	5.37509	2.70282	-	-	-	-	2.76567	1.51138
[DOID:1793 / pancreatic cancer]Phosphorylation	0.883697	0.932725	0.962563	0.954248	0.908322	0.994521	0.910645	0.958698	0.862697	1.08501	0.933079	0.998918	0.823314	0.957296	0.936373	1.08989	0.972453	0.97195	1.06988	0.841766	1.03224	1.05739	0.978849	0.788433	1.06642	0.851407	0.994146	0.984942	1.1746	0.934937	1.09397	0.928077	0.993772	1.00945	1.08196	0.970329	0.985444	0.994406	0.907304	0.858206	1.05346	1.06369
[DOID:1793 / pancreatic cancer]Prenylation	-	-	-	-	-	-	-	-	-	13.0328	-	-	-	-	6.51638	-	6.51638	6.51638	-	-	-	-	-	-	-	-	-	-	-	-	-	-	-	-	-	-	-	-	-	-	-	#VALUE!
[DOID:1793 / pancreatic cancer]S-Nitrosylation	0.643702	1.2874	0.643702	-	3.21416	0.642832	0.641965	0.641965	1.92071	-	-	0.631734	0.631734	1.26179	1.26012	0.630061	-	0.630061	1.26012	1.26012	1.26012	-	-	-	1.26012	0.630061	0.630061	-	-	0.635957	0.635957	-	-	-	1.9233	1.28566	0.642832	0.642832	0.646326	1.94426	1.30506	1.19249
[DOID:1793 / pancreatic cancer]Sulfation	-	-	-	-	-	-	-	-	-	-	-	5.80117	5.80117	-	-	-	5.73128	-	11.3261	-	5.66305	-	5.73128	-	-	-	-	-	-	-	-	-	6.60689	-	-	-	-	-	-	-	-	0.849562
[DOID:1793 / pancreatic cancer]Sumoylation	-	2.38245	1.58565	0.790193	1.57255	-	2.34333	1.54698	-	0.769734	1.52957	1.52223	1.5198	3.03474	1.51015	2.26522	1.51015	-	1.51015	2.26522	-	2.26522	0.755073	0.755073	-	0.755073	1.51015	1.51737	0.767251	0.768491	-	-	-	2.32425	1.56222	1.56222	0.78111	-	1.56995	1.56995	-	#VALUE!
[DOID:1793 / pancreatic cancer]Ubiquitylation	1.06028	1.18773	1.05576	1.11832	1.09508	1.2432	1.21924	1.13169	1.15098	1.2978	1.10424	0.975308	0.88931	1.09934	1.05598	0.950378	1.11933	1.24605	1.26717	1.01374	0.359032	1.0771	0.908139	1.18269	1.09821	0.929259	0.992617	0.931533	1.10415	1.27726	1.11159	1.28642	1.18322	1.05705	0.973811	0.867504	1.2829	0.871637	0.852423	1.18289	1.01002	0.335924
[DOID:3571 / liver cancer]Acetylation	1.27132	1.17783	0.992984	1.26116	1.25311	1.33799	1.51145	1.32839	1.32162	1.49024	0.96232	1.04557	0.782205	1.47256	1.89995	1.888	0.856481	1.36879	1.4517	1.24373	0.625818	1.25209	1.37796	0.877735	0.753346	1.1307	0.691573	0.818802	1.26184	0.821898	1.27003	1.59046	1.59438	0.766338	1.34424	1.21877	0.963621	1.09441	1.42124	0.970718	0.90793	0.52718
[DOID:3571 / liver cancer]Active Site	1.58444	1.33697	1.16003	0.983268	1.4391	0.947189	1.29747	1.19139	1.05037	1.01406	1.15245	1.36025	0.941518	0.941265	0.975996	1.04557	0.975864	1.08042	1.35897	1.14928	0.940317	1.28858	1.53278	0.766493	1.08158	0.698219	0.628694	0.803439	0.838428	1.01344	0.97909	1.05016	0.981075	1.08641	1.12176	1.15713	1.26283	1.22867	1.12412	1.1951	1.12564	0.858836
[DOID:3571 / liver cancer]Amidation	-	-	-	-	-	-	-	-	-	-	-	-	-	-	-	-	-	-	-	-	-	-	-	-	-	-	-	-	-	-	-	-	-	-	-	-	-	-	-	-	-	#VALUE!
[DOID:3571 / liver cancer]Binding Site	1.12112	1.14533	1.01945	1.12078	1.13226	1.06671	1.13763	1.06829	1.01611	0.981091	1.01406	1.11896	1.13926	1.15969	1.04924	1.20528	1.08225	1.06088	1.00152	1.06465	0.937819	1.15779	1.09055	1.05724	1.05362	1.01632	1.03864	0.980536	1.10956	1.03033	1.01902	1.04625	1.09484	1.10507	1.05535	1.09139	1.02015	1.11684	0.950475	1.02608	1.11474	0.877523
[DOID:3571 / liver cancer]Biotinylation	-	-	-	-	-	-	-	-	-	-	-	-	-	-	-	-	-	-	-	-	-	-	-	-	-	-	-	-	-	-	-	-	-	-	-	-	-	-	-	-	-	#VALUE!
[DOID:3571 / liver cancer]C-linked Glycosylation	-	-	-	-	-	-	-	-	-	7.20039	-	-	-	-	-	-	-	-	-	-	-	-	-	-	-	-	-	-	-	7.20039	7.3018	-	7.3018	-	-	-	-	-	-	-	-	#VALUE!
[DOID:3571 / liver cancer]Crotonylation	-	4.84512	-	-	4.05022	-	-	-	3.18054	2.89625	-	-	2.83294	5.66588	-	2.57924	-	10.1653	2.54131	-	2.54131	2.54131	5.08263	2.56647	-	-	5.34462	8.01693	10.6892	5.40029	-	11.394	5.92489	2.97947	2.97947	2.97947	8.93841	5.95894	5.95894	2.97947	5.95894	0.500874
[DOID:3571 / liver cancer]Decanoylation	-	-	-	-	-	-	-	-	-	-	-	-	-	-	-	-	-	-	-	-	-	-	-	-	-	-	-	-	-	-	-	-	-	-	-	-	-	-	-	-	-	#VALUE!
[DOID:3571 / liver cancer]Gamma-carboxyglutamic acid	-	-	-	-	-	-	-	-	-	-	-	-	-	-	-	-	-	-	-	-	-	-	-	-	-	-	-	-	-	-	-	-	-	-	-	-	-	-	-	-	-	#VALUE!
[DOID:3571 / liver cancer]Hydroxylation	1.76336	1.76336	1.76336	-	-	1.76336	1.75738	1.75738	1.75738	-	-	1.75738	3.51477	5.27215	1.75738	-	1.75738	-	1.75738	1.75738	1.75738	-	-	3.51477	-	1.75738	-	-	1.75738	-	1.75738	1.75738	-	-	1.75738	-	-	1.76336	-	1.77544	1.77544	0.855995
[DOID:3571 / liver cancer]Lipoylation	-	-	-	-	-	-	74.0611	-	-	-	-	-	-	74.0611	-	-	-	-	-	-	-	-	-	-	-	-	-	-	-	-	-	-	-	-	-	-	-	-	-	-	-	#VALUE!
[DOID:3571 / liver cancer]Methylation	0.791493	2.37086	0.784308	6.22736	3.10436	3.10436	4.63572	3.09048	0.77262	1.54294	2.31441	1.53381	0.762394	4.56765	0.757936	1.51587	1.50487	2.25403	2.24428	2.98376	2.98376	2.99237	3.74587	4.49504	2.24752	2.24752	3.00103	2.25403	3.0229	3.03174	2.27714	6.86155	1.53381	3.0813	1.54986	3.11836	2.34583	3.91562	2.40384	4.82259	1.61504	1.108
[DOID:3571 / liver cancer]Myristation	-	-	-	-	-	-	-	-	-	-	-	-	-	-	-	-	-	-	-	-	-	7.62394	-	-	-	7.62394	-	-	-	-	-	-	-	-	-	-	7.62394	-	-	-	-	#VALUE!
[DOID:3571 / liver cancer]N-linked Glycosylation	1.14125	1.0394	0.837146	1.30359	1.56897	1.36709	1.09907	1.09801	1.13012	1.02922	1.49202	1.22435	1.09038	1.38458	1.08568	1.18041	1.38954	1.28834	1.5396	0.896602	0.832559	0.672451	1.56905	0.992727	1.18509	0.897433	1.2187	1.02748	1.31703	1.15706	0.99741	1.22354	1.22392	1.38583	1.19364	1.12961	0.839716	1.19565	1.09925	1.10001	0.971445	0.719918
[DOID:3571 / liver cancer]+1 from N-linked Glycosylation	1.0394	0.837146	1.30359	1.56897	1.36709	1.09907	1.09801	1.13012	1.02922	1.49202	1.22435	1.09038	1.38458	1.08568	1.18041	1.38954	1.28834	1.5396	0.896602	0.832559	0.672451	1.56905	0.992727	1.18509	0.897433	1.2187	1.02748	1.31703	1.15706	0.99741	1.22354	1.22392	1.38583	1.19364	1.12961	0.839716	1.19565	1.09925	1.10001	0.971445	1.00433	0.583156
[DOID:3571 / liver cancer]+2 from N-linked Glycosylation	0.837146	1.30359	1.56897	1.36709	1.09907	1.09801	1.13012	1.02922	1.49202	1.22435	1.09038	1.38458	1.08568	1.18041	1.38954	1.28834	1.5396	0.896602	0.832559	0.672451	1.56905	0.992727	1.18509	0.897433	1.2187	1.02748	1.31703	1.15706	0.99741	1.22354	1.22392	1.38583	1.19364	1.12961	0.839716	1.19565	1.09925	1.10001	0.971445	1.00433	1.03737	1.36076
[DOID:3571 / liver cancer]O-linked Glycosylation	0.204589	0.409178	1.02214	0.408372	0.816101	-	0.407409	0.407089	0.813539	0.40677	0.40677	1.21935	1.62453	0.811947	1.01335	0.809727	0.607058	0.202116	0.40376	0.403603	1.00901	0.605404	1.81692	1.0094	0.404075	0.202195	0.404864	0.608008	0.203066	0.40661	0.407249	0.203704	0.611594	0.203945	0.615954	0.205562	0.617176	0.205971	-	0.619142	1.23878	1.63991
[DOID:3571 / liver cancer]Octanoylation	-	-	-	-	-	-	-	-	-	-	-	-	-	-	-	-	-	-	-	-	-	-	-	-	-	-	-	-	-	-	-	-	-	-	-	-	-	-	-	-	-	#VALUE!
[DOID:3571 / liver cancer]Other Lipid Modification	-	-	-	-	-	-	-	-	-	-	-	-	-	-	-	-	-	-	-	-	-	-	-	-	-	-	-	-	-	-	-	-	-	-	-	-	-	-	-	-	-	#VALUE!
[DOID:3571 / liver cancer]Other Modified Residue	-	-	2.78725	-	-	2.67231	-	2.67231	-	5.34462	-	-	-	-	2.61832	-	2.60517	-	4.82259	2.40013	-	2.1247	-	2.13345	-	2.22501	-	2.2346	-	2.24428	4.48855	4.50807	2.26388	4.52775	4.52775	2.27381	-	-	2.30412	-	4.64958	#VALUE!
[DOID:3571 / liver cancer]Palmitoylation	-	-	-	3.08588	3.06762	-	-	-	-	5.95894	-	2.8485	2.81754	2.80231	5.51519	2.743	-	-	-	2.63161	-	-	2.64504	-	2.67231	-	-	-	-	-	2.8485	-	-	-	2.92897	2.94561	-	-	-	-	6.02823	#VALUE!
[DOID:3571 / liver cancer]Phosphorylation	0.921508	0.988852	1.01452	1.02619	0.983043	1.02212	0.862404	1.0653	0.851624	0.910643	0.962663	1.06837	0.924258	1.00291	1.0742	1.0066	1.20738	0.998924	1.04537	0.984344	1.2321	0.984878	0.999686	1.02708	1.04129	1.06237	1.06999	0.9519	0.968556	1.01892	0.933356	0.867931	0.939094	0.921356	0.999868	1.00911	1.03239	1.11847	1.16986	1.0051	1.14809	1.21953
[DOID:3571 / liver cancer]Prenylation	-	-	-	-	7.10175	-	-	-	-	-	-	-	-	-	-	-	-	7.10175	-	-	-	-	-	-	-	-	-	-	-	-	-	-	-	-	-	-	-	-	-	-	-	#VALUE!
[DOID:3571 / liver cancer]S-Nitrosylation	1.40305	2.10458	1.40305	0.701526	1.40116	0.700578	1.39927	-	-	1.38617	1.38063	0.688483	-	-	2.74664	-	2.05998	-	2.74664	1.37332	1.37332	2.74664	1.37332	-	0.686659	-	0.686659	1.37514	0.689399	1.38617	1.38617	2.08204	0.695876	0.696812	0.69869	1.40116	0.700578	-	0.704386	0.706305	0.711149	1.05651
[DOID:3571 / liver cancer]Sulfation	-	-	-	-	-	-	-	-	-	-	6.48035	-	-	-	-	-	-	-	-	6.17176	-	-	-	-	-	-	-	-	-	-	-	-	-	-	-	-	-	-	-	-	-	#VALUE!
[DOID:3571 / liver cancer]Sumoylation	0.868388	0.865489	0.864046	-	0.856906	0.852677	0.851277	0.842972	2.52481	-	1.66697	-	2.48448	1.65368	-	0.822901	0.822901	0.822901	0.822901	-	0.822901	0.822901	-	-	-	-	2.4687	0.826839	-	1.67505	-	0.841604	0.841604	-	-	0.851277	0.851277	-	-	0.855492	-	0.722326
[DOID:3571 / liver cancer]Ubiquitylation	1.06119	0.847258	0.892303	1.10159	0.819038	0.981119	0.909155	1.07046	1.34729	1.08977	0.925723	0.670102	0.923044	0.898568	0.966701	1.1048	0.989718	0.782567	0.966701	0.667484	0.851617	0.989718	1.15083	0.943684	0.943684	1.03575	1.17385	0.969067	0.971922	0.649601	1.09496	1.00475	0.84404	0.916906	0.8962	1.13452	1.09008	0.949937	0.881356	1.00267	0.981101	0.884163
[DOID:4362 / cervical cancer]Acetylation	1.03729	1.4489	1.34049	1.54349	1.9426	1.73214	1.32026	1.51739	2.01287	2.00266	1.59888	1.69196	1.88626	1.78101	1.38108	1.27436	1.85884	1.85669	1.5607	1.89424	0.857827	1.50174	1.00164	1.79038	1.29079	2.15262	2.08264	1.94254	0.864822	1.66101	1.52326	2.25277	1.23843	1.386	1.68173	1.24563	1.39424	1.25011	1.77103	1.10883	0.888947	0.553271
[DOID:4362 / cervical cancer]Active Site	1.16636	0.964539	1.16446	0.722032	0.641502	0.761372	0.88123	1.24081	1.2398	0.998561	1.15685	1.35457	1.27463	0.75661	0.836141	0.91565	1.15452	0.756407	0.636846	1.11388	0.676285	1.11388	1.23356	1.15413	1.23547	1.23621	0.957521	1.23696	1.35676	1.3173	1.43793	0.919669	1.24073	1.28101	1.00106	0.961277	0.961667	0.801986	1.00316	1.20453	1.24561	0.640163
[DOID:4362 / cervical cancer]Amidation	-	-	-	-	-	-	-	-	-	-	-	-	-	-	-	-	-	-	-	-	17.9451	-	-	-	-	-	-	-	-	-	-	-	-	-	-	-	-	-	-	-	-	1
[DOID:4362 / cervical cancer]Binding Site	1.29045	1.31808	1.23788	1.31933	1.31287	1.3988	1.18268	1.31265	1.26751	1.32443	1.34251	1.18617	1.18524	1.20382	1.22268	1.18353	1.26037	1.25044	1.25503	1.33194	1.18223	1.30321	1.31813	1.25596	1.34369	1.24314	1.35589	1.4449	1.2917	1.28392	1.34907	1.25364	1.24084	1.29654	1.1859	1.2074	1.18495	1.05408	1.20908	1.32042	1.27829	0.932333
[DOID:4362 / cervical cancer]Biotinylation	-	-	-	-	-	-	-	-	-	-	-	-	-	-	-	-	-	-	-	-	-	-	-	-	-	-	-	-	-	-	-	-	-	-	-	-	-	-	-	-	-	#VALUE!
[DOID:4362 / cervical cancer]C-linked Glycosylation	-	-	-	-	-	-	8.22482	-	8.22482	8.22482	-	8.22482	-	-	-	-	-	-	-	-	-	-	-	8.22482	-	-	8.22482	-	-	-	-	-	-	-	-	-	-	-	-	-	-	#VALUE!
[DOID:4362 / cervical cancer]Crotonylation	-	16.6034	-	10.67	13.8794	8.22482	16.4496	8.16809	10.8991	9.92492	13.2332	13.0151	22.652	12.944	12.8736	20.6234	23.223	14.5144	17.4173	23.223	23.223	29.0288	23.223	11.7265	11.7265	12.21	21.3676	21.3676	15.2625	12.3372	12.5331	6.50755	3.38392	3.40337	6.80674	17.0169	3.40337	6.80674	13.6135	6.80674	6.80674	1.68627
[DOID:4362 / cervical cancer]Decanoylation	-	-	-	-	-	-	-	-	-	-	-	-	-	-	-	-	-	-	-	-	-	-	-	-	-	-	-	-	-	-	-	-	-	-	-	-	-	-	-	-	-	#VALUE!
[DOID:4362 / cervical cancer]Gamma-carboxyglutamic acid	-	-	-	-	-	-	-	-	7.22179	-	-	-	7.22179	-	-	7.22179	-	-	7.22179	7.22179	-	-	-	-	7.22179	7.22179	-	-	7.22179	-	7.22179	-	-	-	-	-	-	7.22179	7.22179	-	-	#VALUE!
[DOID:4362 / cervical cancer]Hydroxylation	2.01424	-	-	-	-	-	-	-	4.01483	-	2.00741	-	2.00741	2.00741	-	-	4.01483	2.00741	2.00741	2.00741	2.00741	-	-	4.01483	-	-	2.00741	-	-	-	-	2.00741	4.01483	-	2.00741	-	-	-	-	-	-	0.789332
[DOID:4362 / cervical cancer]Lipoylation	-	-	-	-	-	-	-	-	-	-	-	-	-	-	-	-	-	-	-	-	-	-	-	-	-	-	-	-	-	-	-	-	-	-	-	-	-	-	-	-	-	#VALUE!
[DOID:4362 / cervical cancer]Methylation	3.61641	4.51362	2.68769	7.11335	4.43254	7.09206	4.41272	7.06035	11.4731	7.04984	5.28738	2.62805	6.09604	5.2175	6.06039	5.19462	5.15692	4.29121	5.98168	5.1124	6.81654	3.41811	6.84609	5.99033	2.56728	5.99033	2.571	3.43297	2.58974	1.73154	11.2715	8.70863	3.50406	7.91929	7.08146	9.79557	7.14554	5.36725	6.40697	5.50871	3.68964	1.22133
[DOID:4362 / cervical cancer]Myristation	-	-	-	-	-	-	-	-	-	-	-	-	-	-	-	-	-	-	-	-	-	-	-	-	-	-	-	-	-	-	8.70863	-	-	-	-	-	-	8.70863	-	-	-	#VALUE!
[DOID:4362 / cervical cancer]N-linked Glycosylation	0.805175	0.72769	1.3005	0.992705	0.762636	1.10454	1.14131	1.48227	1.10107	0.910181	1.09833	1.20955	0.830345	1.1297	1.27772	1.23599	1.62415	1.03015	1.09915	1.20705	0.658392	1.09732	0.804701	0.804751	0.914659	1.35462	1.31882	0.806894	0.990708	1.21154	1.06581	1.32406	1.10373	0.957159	1.40032	0.995396	1.10675	1.36576	1.25565	1.07173	1.03568	0.603696
[DOID:4362 / cervical cancer]+1 from N-linked Glycosylation	0.72769	1.3005	0.992705	0.762636	1.10454	1.14131	1.48227	1.10107	0.910181	1.09833	1.20955	0.830345	1.1297	1.27772	1.23599	1.62415	1.03015	1.09915	1.20705	0.658392	1.09732	0.804701	0.804751	0.914659	1.35462	1.31882	0.806894	0.990708	1.21154	1.06581	1.32406	1.10373	0.957159	1.40032	0.995396	1.10675	1.36576	1.25565	1.07173	1.03568	1.0362	1.00099
[DOID:4362 / cervical cancer]+2 from N-linked Glycosylation	1.3005	0.992705	0.762636	1.10454	1.14131	1.48227	1.10107	0.910181	1.09833	1.20955	0.830345	1.1297	1.27772	1.23599	1.62415	1.03015	1.09915	1.20705	0.658392	1.09732	0.804701	0.804751	0.914659	1.35462	1.31882	0.806894	0.990708	1.21154	1.06581	1.32406	1.10373	0.957159	1.40032	0.995396	1.10675	1.36576	1.25565	1.07173	1.03568	1.0362	1.14794	0.727258
[DOID:4362 / cervical cancer]O-linked Glycosylation	0.934786	0.233696	0.700536	0.466472	0.932211	0.232869	0.465373	0.930015	0.696964	0.929285	-	0.696417	0.463914	0.927466	1.15752	1.3874	0.924569	0.692616	0.461205	0.691538	1.38308	0.92205	0.461205	1.38361	-	0.692886	0.693698	0.463008	0.463914	0.92892	0.697785	0.930745	0.465739	0.232961	0.469059	0.704425	0.469989	0.705824	0.471111	0.942973	1.17919	1.88687
[DOID:4362 / cervical cancer]Octanoylation	-	-	-	-	-	-	-	-	-	-	-	-	-	-	-	-	-	-	-	-	-	-	-	-	-	-	-	-	-	-	-	-	-	-	-	-	-	-	-	-	-	#VALUE!
[DOID:4362 / cervical cancer]Other Lipid Modification	-	-	-	-	-	-	-	-	-	-	-	-	-	-	-	-	-	-	-	-	-	-	-	-	-	-	-	-	-	-	-	-	-	-	-	-	-	-	-	-	-	#VALUE!
[DOID:4362 / cervical cancer]Other Modified Residue	3.32689	-	-	-	-	3.05251	3.05251	6.10502	-	3.05251	-	6.10502	-	5.98168	2.99084	2.97581	5.95163	-	2.75436	2.74161	2.38785	-	4.87397	4.87397	2.53071	2.54157	-	2.55253	-	10.2543	5.12716	5.14945	2.58597	2.58597	-	2.59731	7.79193	-	-	5.26388	-	0.568499
[DOID:4362 / cervical cancer]Palmitoylation	-	-	-	7.04984	3.50406	3.50406	3.46308	-	3.44295	3.40337	-	6.50755	-	3.20101	3.14993	-	3.10045	3.06833	3.00602	3.00602	6.01205	6.01205	3.02136	3.05251	-	-	-	3.14993	-	-	3.25377	-	-	-	-	3.3647	-	-	-	-	-	1.55605
[DOID:4362 / cervical cancer]Phosphorylation	1.07636	1.16114	1.04061	1.14073	0.879477	1.07351	0.844373	0.889251	1.0117	0.931526	0.952492	0.888242	0.909337	1.13022	0.981622	0.981178	0.88879	1.06446	1.04866	1.13204	0.734296	1.08674	0.942655	0.966172	0.951551	1.0599	0.960868	0.917677	1.03673	1.10181	1.01167	0.944576	0.806485	0.903215	0.890068	0.852669	1.0289	0.99986	1.0579	1.0285	0.999573	0.746911
[DOID:4362 / cervical cancer]Prenylation	-	-	8.11215	-	-	-	-	-	-	-	-	-	-	-	-	-	-	-	-	-	-	8.97253	-	-	-	-	-	-	-	-	-	-	-	-	-	-	-	-	-	-	-	#VALUE!
[DOID:4362 / cervical cancer]S-Nitrosylation	0.801335	0.801335	-	1.60267	1.6005	0.800252	0.799172	2.39752	1.59404	-	3.15412	2.35931	0.786437	-	2.35306	0.784353	1.56871	-	2.35306	0.784353	-	1.56871	-	-	1.56871	0.784353	-	1.57079	0.787482	1.58339	1.58339	0.792753	0.794882	0.79595	0.798095	1.6005	0.800252	0.800252	-	0.806794	1.62466	#VALUE!
[DOID:4362 / cervical cancer]Sulfation	-	-	-	-	8.11215	-	-	-	-	-	-	-	-	-	-	-	-	-	-	-	-	-	-	7.22179	-	15.1843	-	-	7.89582	-	-	-	-	-	-	-	8.45981	-	-	-	-	#VALUE!
[DOID:4362 / cervical cancer]Sumoylation	-	0.988626	1.97396	0.983699	2.93646	0.973991	1.94478	0.962905	0.961342	0.958231	-	1.895	0.945985	0.944476	-	-	0.939979	0.939979	-	3.75992	-	0.939979	0.939979	0.939979	0.939979	-	0.939979	0.944476	2.86542	-	0.958231	-	0.961342	-	-	0.972392	0.972392	0.972392	1.95441	4.88603	0.978821	#VALUE!
[DOID:4362 / cervical cancer]Ubiquitylation	1.05055	1.42482	1.18019	1.39218	1.09595	1.06734	0.878734	1.11643	1.19403	0.979959	1.21604	1.4253	0.948933	1.26328	0.972781	1.15682	1.28828	0.999072	1.2094	2.28735	0.630993	1.02536	1.39344	1.36715	1.07795	1.23569	0.920198	1.3705	1.2688	1.32504	1.22413	1.25446	1.15159	1.47704	0.808189	1.16094	1.27224	0.86807	1.11559	1.41802	1.14802	0.531653
[DOID:263 / kidney cancer]Acetylation	1.16603	1.79795	1.36988	1.36702	0.731386	2.18661	1.24542	1.13715	1.4399	1.73958	1.63394	1.42393	1.11599	1.01114	0.705679	1.3023	1.89959	1.49795	0.897139	0.80657	0.657476	1.24235	1.24295	0.805039	1.39237	0.879927	0.880674	1.54399	1.54662	1.32842	1.18603	1.33674	0.967795	1.49093	1.0461	1.49757	1.04986	1.57812	1.4328	1.35976	1.05984	0.518389
[DOID:263 / kidney cancer]Active Site	0.863119	1.23211	1.31309	1.31175	1.02432	1.14662	1.02335	1.02259	0.77654	1.51027	1.18221	1.42498	1.34328	1.13945	1.09861	1.13914	1.30188	1.05778	0.854185	1.1383	0.813072	1.1383	1.2606	1.05742	1.1811	1.58933	1.50854	1.22331	1.30495	0.856661	1.26536	1.18501	0.89982	1.06364	1.22761	1.22794	0.982751	1.18838	1.06616	1.14887	1.35504	0.702587
[DOID:263 / kidney cancer]Amidation	-	-	18.3385	-	-	-	-	-	18.3385	-	-	-	-	-	-	-	-	-	-	-	-	-	-	-	20.1723	-	-	-	-	-	-	-	-	-	-	-	-	-	-	-	-	#VALUE!
[DOID:263 / kidney cancer]Binding Site	1.16831	1.03652	1.09002	1.20843	1.14714	1.09078	1.23348	1.08308	1.08686	1.19482	1.21345	1.24681	1.21123	1.16104	1.07169	1.21935	1.22879	1.16931	1.22829	1.21812	1.14898	1.16407	1.14966	1.23907	1.28424	1.21108	1.2619	1.23379	1.25551	1.1083	1.26915	1.17146	1.26804	1.18997	1.19187	1.1135	1.17576	1.14263	1.08429	1.29883	1.09366	0.974045
[DOID:263 / kidney cancer]Biotinylation	-	-	-	-	-	-	-	-	-	-	-	-	-	-	-	-	-	-	-	-	-	-	-	-	-	-	-	-	-	-	-	-	-	-	-	-	-	-	-	-	-	#VALUE!
[DOID:263 / kidney cancer]C-linked Glycosylation	-	-	-	-	-	-	-	-	-	-	-	-	-	-	-	-	-	-	8.40514	-	-	-	-	-	-	-	-	-	-	-	-	-	-	-	8.52352	-	8.52352	8.52352	-	-	-	#VALUE!
[DOID:263 / kidney cancer]Crotonylation	5.65579	5.65579	5.50154	-	-	4.20257	16.8103	8.34717	-	10.1425	6.76167	6.65022	3.30694	-	3.28897	6.02159	8.89956	8.89956	2.96652	-	5.93304	11.8661	2.96652	-	5.99178	-	-	3.11943	-	-	-	-	3.45811	-	-	-	-	-	-	6.95598	6.95598	0.907569
[DOID:263 / kidney cancer]Decanoylation	-	-	-	-	-	-	-	-	-	-	-	-	-	-	-	-	-	-	-	-	-	-	-	-	-	-	-	-	-	-	-	-	-	-	-	-	-	-	-	-	-	#VALUE!
[DOID:263 / kidney cancer]Gamma-carboxyglutamic acid	-	-	-	7.38012	-	-	7.38012	7.38012	-	-	-	-	7.38012	7.38012	-	-	7.38012	-	7.38012	7.38012	-	-	-	7.38012	-	7.38012	14.7602	-	-	7.38012	7.38012	-	-	-	-	7.38012	7.38012	-	-	7.38012	-	#VALUE!
[DOID:263 / kidney cancer]Hydroxylation	-	2.0584	2.0584	-	2.0584	2.0584	2.05142	-	4.10285	-	4.10285	-	2.05142	2.05142	-	-	2.05142	-	-	2.05142	-	-	2.05142	-	2.05142	4.10285	-	-	2.05142	2.05142	2.05142	-	-	2.05142	-	-	2.0584	-	-	-	2.0725	#VALUE!
[DOID:263 / kidney cancer]Lipoylation	-	-	-	-	-	-	-	-	-	-	-	-	-	-	-	-	-	-	-	-	-	-	-	-	-	-	-	-	-	-	-	-	-	-	-	-	-	-	-	-	-	#VALUE!
[DOID:263 / kidney cancer]Methylation	0.923923	1.84503	-	1.81733	1.81189	0.905943	2.70568	4.50946	1.80378	3.6022	1.8011	3.58089	1.77991	4.44324	2.65425	-	4.39165	4.38529	-	1.7415	5.22449	2.61978	0.874523	1.74905	2.62357	1.74905	4.37894	0.877058	5.29303	2.65425	3.54419	5.33973	3.58089	2.69764	1.80918	7.28024	7.3022	5.48492	2.80604	4.69124	2.8279	1.65289
[DOID:263 / kidney cancer]Myristation	-	-	-	-	-	-	-	-	-	-	-	-	-	-	-	-	-	-	-	-	-	-	-	-	-	8.89956	-	8.89956	-	-	-	-	8.89956	-	-	-	-	-	-	-	-	#VALUE!
[DOID:263 / kidney cancer]N-linked Glycosylation	1.17547	0.978479	0.703595	1.17054	0.896259	0.856299	0.816431	1.12637	1.12521	1.24018	0.812776	0.965676	0.732838	1.00054	0.729676	1.18653	1.16937	0.714353	1.27302	0.710205	0.635447	0.784964	1.12138	0.859776	1.00949	1.23466	1.34773	1.01199	1.19992	1.31314	1.01406	1.0524	1.01513	0.978143	0.790826	0.86652	1.01792	0.8676	0.830292	1.47289	1.17178	0.635759
[DOID:263 / kidney cancer]+1 from N-linked Glycosylation	0.978479	0.703595	1.17054	0.896259	0.856299	0.816431	1.12637	1.12521	1.24018	0.812776	0.965676	0.732838	1.00054	0.729676	1.18653	1.16937	0.714353	1.27302	0.710205	0.635447	0.784964	1.12138	0.859776	1.00949	1.23466	1.34773	1.01199	1.19992	1.31314	1.01406	1.0524	1.01513	0.978143	0.790826	0.86652	1.01792	0.8676	0.830292	1.47289	1.17178	1.32364	0.78252
[DOID:263 / kidney cancer]+2 from N-linked Glycosylation	0.703595	1.17054	0.896259	0.856299	0.816431	1.12637	1.12521	1.24018	0.812776	0.965676	0.732838	1.00054	0.729676	1.18653	1.16937	0.714353	1.27302	0.710205	0.635447	0.784964	1.12138	0.859776	1.00949	1.23466	1.34773	1.01199	1.19992	1.31314	1.01406	1.0524	1.01513	0.978143	0.790826	0.86652	1.01792	0.8676	0.830292	1.47289	1.17178	1.32364	0.681157	1.12603
[DOID:263 / kidney cancer]O-linked Glycosylation	0.47764	1.1941	-	0.23835	1.19081	0.951899	0.713363	1.66321	1.18707	0.237415	0.474829	0.474457	0.948171	0.4739	0.236579	0.472604	0.70863	0.235934	0.235658	0.471133	0.235566	0.471133	-	0.471316	0.707525	1.18013	0.472604	0.709738	0.237043	0.237322	0.475389	0.951151	0.47595	0.952274	0.239671	0.959825	0.240147	0.961732	0.24072	0.240912	0.723022	0.386517
[DOID:263 / kidney cancer]Octanoylation	-	-	-	-	-	-	-	-	-	-	-	-	-	-	-	-	-	-	-	-	-	-	-	-	-	-	-	-	-	-	-	-	-	-	-	-	-	-	-	-	-	#VALUE!
[DOID:263 / kidney cancer]Other Lipid Modification	-	-	-	-	-	-	-	-	-	-	-	-	-	-	-	-	-	-	-	-	-	-	-	-	-	-	-	-	-	-	-	40.3447	-	-	-	-	-	-	-	-	-	#VALUE!
[DOID:263 / kidney cancer]Other Modified Residue	-	-	3.2536	-	-	-	3.11943	-	-	6.23886	3.11943	3.11943	-	-	-	-	3.04105	-	-	5.60342	-	-	-	-	2.5862	2.5973	2.5973	-	-	7.85935	2.61978	-	-	-	2.64266	-	-	-	-	5.37929	-	#VALUE!
[DOID:263 / kidney cancer]Palmitoylation	-	-	-	3.6022	7.16177	3.58089	-	3.51843	3.51843	-	3.39983	-	-	-	3.21899	3.20196	-	-	-	-	-	-	-	-	-	-	6.37021	-	-	-	3.32511	-	-	3.39983	-	-	3.45811	-	-	-	3.51843	#VALUE!
[DOID:263 / kidney cancer]Phosphorylation	1.05143	1.10587	0.998976	1.08534	1.0432	1.12107	1.09459	1.02035	0.938445	1.08681	1.09208	1.07347	1.00015	1.06857	1.05017	1.04186	1.16666	1.07215	1.04036	0.99271	1.33664	1.30608	1.2531	1.39483	1.09788	1.10669	1.24902	1.08753	1.2413	0.967384	1.15314	1.09293	1.13623	1.05144	1.10277	1.09727	1.11616	1.04611	1.14612	0.904394	1.16041	1.21266
[DOID:263 / kidney cancer]Prenylation	-	-	8.29	-	-	-	8.29	-	-	-	-	-	-	-	-	-	-	-	-	-	-	-	19.2117	-	-	-	-	-	-	-	-	-	-	-	-	-	-	-	-	-	-	#VALUE!
[DOID:263 / kidney cancer]S-Nitrosylation	0.818904	1.63781	-	1.63781	-	1.63559	0.816693	-	2.44349	-	0.805819	0.803678	3.21471	-	1.6031	0.801549	-	1.6031	1.6031	-	0.801549	0.801549	2.40465	2.40465	-	2.40465	1.6031	1.60523	1.60949	-	-	0.810134	1.62462	4.067	0.815593	1.63559	1.63559	0.817797	0.822242	2.47345	2.49041	0.494462
[DOID:263 / kidney cancer]Sulfation	8.89956	-	-	8.52352	-	8.29	-	15.5172	-	7.66038	7.56462	7.38012	-	-	-	-	-	-	-	-	-	-	-	-	-	-	-	-	8.06893	-	8.29	-	-	-	-	8.64528	-	-	8.64528	-	-	#VALUE!
[DOID:263 / kidney cancer]Sumoylation	2.02737	3.0309	-	1.00527	1.00028	0.995345	1.98742	1.96803	-	-	0.972942	-	-	-	0.960587	0.960587	1.92117	1.92117	0.960587	2.88176	-	1.92117	2.88176	1.92117	0.960587	-	-	-	3.90432	1.95531	1.95848	1.96484	0.982419	1.97124	0.993711	-	2.98113	2.98113	0.99863	1.99726	-	#VALUE!
[DOID:263 / kidney cancer]Ubiquitylation	0.770777	1.2088	1.34312	1.36799	0.846812	0.872592	1.19733	1.11374	1.19309	1.16384	1.16166	0.998007	1.1583	0.941333	1.34339	1.02098	1.34339	1.34339	1.26279	0.994108	0.698562	0.940372	1.26279	1.20905	0.832901	1.15531	1.02098	0.969608	1.26961	1.08327	0.979019	1.14559	0.821052	1.3722	1.15627	0.965667	1.02351	1.02571	1.11224	1.2819	1.20112	0.634042
[DOID:5672 / large intestine cancer]Acetylation	1.57883	0.131271	0.653953	0.652589	0.907789	0.904665	0.7729	0.256621	0.893595	1.14308	1.77452	0.378721	1.38515	1.00402	1.00101	1.49206	1.11683	1.48739	0.494897	0.200221	0.725379	1.17917	1.36124	1.18088	1.54628	1.00114	1.54853	1.36884	1.00553	1.00761	1.19607	0.921745	1.38602	0.647686	0.834692	1.02233	0.930769	1.49237	0.842389	1.21891	1.12754	0.711918
[DOID:5672 / large intestine cancer]Active Site	1.22434	1.22342	1.01862	1.27198	0.661117	0.965725	0.863719	0.507692	0.760921	1.26658	1.01196	0.758003	1.21256	1.11121	0.808047	1.51488	1.00992	1.21191	1.06021	1.31193	1.00918	1.11009	0.757086	1.00958	0.96046	1.11279	1.21452	0.860401	1.46784	0.962014	1.21591	0.710049	1.21838	1.37095	1.21896	1.32089	1.01648	1.0681	0.814344	0.814841	1.12124	0.959363
[DOID:5672 / large intestine cancer]Amidation	-	-	-	-	-	-	-	-	-	-	-	-	-	-	-	-	-	-	-	-	-	-	-	-	-	-	-	-	-	-	-	-	-	-	-	-	-	-	-	-	-	#VALUE!
[DOID:5672 / large intestine cancer]Binding Site	1.26339	1.10629	1.11709	1.27057	1.15762	1.31059	1.28405	1.18398	1.10261	1.1261	1.24178	1.12994	1.26405	1.17126	1.18919	1.31125	1.24953	1.19414	1.23065	1.14465	1.27308	1.1877	1.17585	1.21931	1.23841	1.3682	1.21001	1.31611	1.31811	1.19055	1.30962	1.34263	1.37559	1.24736	1.08775	1.31358	1.28472	1.23079	1.33955	1.14164	1.26946	1.03382
[DOID:5672 / large intestine cancer]Biotinylation	-	-	-	-	-	-	-	-	-	-	-	-	-	-	-	-	-	-	-	-	-	-	-	-	-	-	-	-	-	-	-	-	-	-	-	-	-	-	-	-	-	#VALUE!
[DOID:5672 / large intestine cancer]C-linked Glycosylation	-	-	-	-	-	-	-	-	-	-	-	-	-	-	-	-	-	-	-	-	-	-	-	10.4324	-	-	10.4324	10.4324	-	-	10.5793	-	-	-	-	-	-	-	-	-	-	#VALUE!
[DOID:5672 / large intestine cancer]Crotonylation	-	-	6.82846	-	-	5.21618	5.21618	5.18021	-	4.19626	4.19626	-	-	4.10454	4.08223	-	3.68201	3.68201	-	-	3.68201	-	3.68201	-	-	-	-	-	-	-	-	-	-	4.31684	-	-	4.31684	-	-	-	4.31684	0.828052
[DOID:5672 / large intestine cancer]Decanoylation	-	-	-	-	-	-	-	-	-	-	-	-	-	-	-	-	-	-	-	-	-	-	-	-	-	-	-	-	-	-	-	-	-	-	-	-	-	-	-	-	-	#VALUE!
[DOID:5672 / large intestine cancer]Gamma-carboxyglutamic acid	-	-	-	-	-	-	-	-	-	-	-	-	-	-	-	-	-	-	-	-	-	-	-	-	-	-	-	-	-	-	-	-	-	-	-	-	-	-	-	-	-	#VALUE!
[DOID:5672 / large intestine cancer]Hydroxylation	5.10973	2.55487	-	-	2.55487	2.55487	2.5462	-	2.5462	2.5462	-	-	-	-	2.5462	-	2.5462	2.5462	2.5462	-	-	2.5462	-	5.09241	2.5462	-	-	-	2.5462	2.5462	5.09241	-	-	-	-	2.55487	2.55487	-	-	-	2.57236	#VALUE!
[DOID:5672 / large intestine cancer]Lipoylation	-	-	-	-	-	-	-	-	-	-	-	-	-	-	-	-	-	-	-	-	-	-	-	-	-	-	-	-	-	-	-	-	-	-	-	-	-	-	-	-	-	#VALUE!
[DOID:5672 / large intestine cancer]Methylation	2.29353	3.43505	2.27271	2.25565	5.62223	1.12445	7.83594	2.23884	5.5971	-	3.35326	-	4.41841	3.30894	2.19629	3.29443	3.27052	2.17719	1.08388	1.08076	1.08076	2.16776	-	3.25635	5.42724	4.34179	2.17404	4.35438	-	5.49072	5.49876	2.20921	8.88912	4.46437	2.24553	3.38856	4.53171	1.13464	1.16094	2.32909	2.33997	0.324201
[DOID:5672 / large intestine cancer]Myristation	-	-	-	-	-	-	-	-	-	-	-	-	-	-	-	-	-	-	-	-	-	-	-	-	-	-	-	-	-	-	-	-	-	-	-	-	-	-	11.046	-	-	#VALUE!
[DOID:5672 / large intestine cancer]N-linked Glycosylation	1.16718	1.60311	1.35846	1.11386	0.918962	1.35269	0.916836	0.867746	1.63739	1.4912	1.10489	1.4383	0.861717	1.28962	1.04867	1.18767	1.45141	0.74665	0.975916	0.417552	0.835105	0.603131	1.99497	1.48472	1.11375	0.743004	0.78993	1.06999	1.07045	0.838211	1.11879	1.63279	1.39997	1.12067	1.12179	1.07552	0.889078	1.12368	1.4053	1.17188	1.12599	0.733512
[DOID:5672 / large intestine cancer]+1 from N-linked Glycosylation	1.60311	1.35846	1.11386	0.918962	1.35269	0.916836	0.867746	1.63739	1.4912	1.10489	1.4383	0.861717	1.28962	1.04867	1.18767	1.45141	0.74665	0.975916	0.417552	0.835105	0.603131	1.99497	1.48472	1.11375	0.743004	0.78993	1.06999	1.07045	0.838211	1.11879	1.63279	1.39997	1.12067	1.12179	1.07552	0.889078	1.12368	1.4053	1.17188	1.12599	1.07961	0.530755
[DOID:5672 / large intestine cancer]+2 from N-linked Glycosylation	1.35846	1.11386	0.918962	1.35269	0.916836	0.867746	1.63739	1.4912	1.10489	1.4383	0.861717	1.28962	1.04867	1.18767	1.45141	0.74665	0.975916	0.417552	0.835105	0.603131	1.99497	1.48472	1.11375	0.743004	0.78993	1.06999	1.07045	0.838211	1.11879	1.63279	1.39997	1.12067	1.12179	1.07552	0.889078	1.12368	1.4053	1.17188	1.12599	1.07961	0.986352	1.77912
[DOID:5672 / large intestine cancer]O-linked Glycosylation	0.296421	0.889262	0.296187	0.591674	2.06923	0.590743	0.590279	-	0.884029	-	0.294676	0.883336	0.294215	1.7646	0.880919	0.586591	0.879544	1.17135	0.584992	1.16953	0.584765	0.877147	0.584992	0.877489	0.585448	0.585905	0.293296	1.17456	0.882644	0.883683	-	0.590279	-	0.295488	0.297477	0.595662	0.596135	1.49211	0.896337	0.897051	0.299136	0.772527
[DOID:5672 / large intestine cancer]Octanoylation	-	-	-	-	-	-	-	-	-	-	-	-	-	-	-	-	-	-	-	-	-	-	-	-	-	-	-	-	-	-	-	-	-	-	-	-	-	-	-	-	-	#VALUE!
[DOID:5672 / large intestine cancer]Other Lipid Modification	-	-	-	-	-	-	-	-	41.7295	-	-	-	-	-	41.7295	-	-	-	-	-	-	-	-	-	-	-	-	-	-	-	-	-	-	-	-	-	-	-	-	-	-	#VALUE!
[DOID:5672 / large intestine cancer]Other Modified Residue	-	4.17295	-	3.97423	7.78373	-	3.87181	-	-	-	-	3.87181	-	-	-	-	-	-	3.49363	3.47746	-	-	-	-	-	3.22374	-	-	-	-	3.25165	-	-	-	-	-	-	3.32359	-	-	-	#VALUE!
[DOID:5672 / large intestine cancer]Palmitoylation	-	4.55231	-	4.47101	4.44456	4.44456	4.39258	-	-	-	8.43967	4.12709	4.08223	-	3.99537	3.97423	3.93262	3.89187	-	3.81284	-	-	3.8323	-	-	-	-	-	4.03834	-	8.25418	-	-	-	8.48735	-	4.29217	4.29217	-	-	-	#VALUE!
[DOID:5672 / large intestine cancer]Phosphorylation	1.04402	1.00189	1.09993	1.13756	0.996009	0.944205	0.99167	0.930045	0.90814	0.984624	0.766139	0.920911	1.06543	1.04348	0.992182	0.933395	1.01072	1.19475	1.07769	0.756748	1.5523	1.09691	1.19566	1.06015	1.15828	1.00342	1.07251	1.14442	1.15797	1.03339	0.967341	1.1882	1.08254	1.06594	0.979101	1.14161	0.993851	0.865613	0.887837	0.920267	0.994001	1.50243
[DOID:5672 / large intestine cancer]Prenylation	-	-	-	-	-	-	-	-	-	-	-	-	-	-	-	-	-	-	-	-	-	-	-	-	-	-	-	-	-	-	-	-	-	-	-	-	-	-	-	-	-	#VALUE!
[DOID:5672 / large intestine cancer]S-Nitrosylation	-	1.01641	2.03283	3.04924	1.01504	-	1.01367	1.01367	-	-	1.00017	-	4.98759	0.996194	0.994875	-	0.994875	2.98462	1.98975	0.994875	2.98462	0.994875	0.994875	0.994875	0.994875	3.9795	1.98975	0.996194	0.998844	1.00418	1.00418	1.00553	-	-	1.01231	-	3.04512	-	1.02056	-	1.03036	1.86018
[DOID:5672 / large intestine cancer]Sulfation	11.046	-	21.4609	-	-	-	-	-	-	-	-	-	-	-	-	-	-	-	-	-	-	-	-	-	-	-	-	9.88329	-	-	-	-	-	-	-	-	-	-	-	-	-	#VALUE!
[DOID:5672 / large intestine cancer]Sumoylation	1.25817	-	1.25188	3.74317	-	1.23541	3.70015	-	-	2.43084	3.62282	3.60543	4.79955	3.59393	1.19227	1.19227	1.19227	1.19227	3.57681	-	-	1.19227	1.19227	1.19227	1.19227	1.19227	2.38454	1.19798	-	2.42692	1.21542	-	1.21937	-	1.23338	-	1.23338	1.23338	1.23949	-	2.48308	#VALUE!
[DOID:5672 / large intestine cancer]Ubiquitylation	0.922513	0.511483	0.952607	0.781048	0.644194	0.676907	0.810609	0.640609	1.21161	0.839852	0.90534	0.970885	0.902721	1.00146	0.900396	1.00044	0.933744	0.900396	0.633612	0.433524	0.366828	1.43396	1.16718	1.13383	0.933744	0.967092	0.967092	0.969459	0.938787	0.974795	0.810099	0.812509	0.951142	1.0219	0.854256	0.856126	0.89269	0.550531	0.96635	1.2452	1.10945	0.412088
[DOID:11054 / urinary bladder cancer]Acetylation	1.49869	1.49528	1.76069	2.29764	1.34292	1.60596	1.06715	1.3287	1.98289	1.84131	1.96883	0.915082	1.04318	1.55954	1.29572	1.41633	0.642508	0.898472	1.40933	2.48803	1.22063	0.845354	1.50358	1.50503	0.847709	1.03672	1.50923	1.51198	1.4199	1.13827	1.42912	1.62265	1.53095	2.10791	1.15247	1.53986	1.54215	1.64199	1.26002	1.35932	1.26491	0.850422
[DOID:11054 / urinary bladder cancer]Active Site	1.05653	0.95017	1.21304	1.26449	1.15857	0.894772	1.05225	1.41948	1.47086	1.25912	0.890734	0.994253	1.09869	0.941481	1.09825	0.836647	1.0981	1.35955	0.993318	1.35855	0.992784	1.30629	0.940785	0.627274	0.837548	0.942812	0.943257	1.36267	1.46758	1.10106	1.25912	1.313	0.735975	0.946445	1.20967	0.789131	0.789451	1.3694	1.1068	1.47664	1.05553	0.904897
[DOID:11054 / urinary bladder cancer]Amidation	-	-	-	-	-	-	-	-	-	-	-	-	-	-	-	-	-	-	-	-	-	-	-	-	-	-	-	-	-	-	-	-	-	-	-	-	-	-	-	-	-	#VALUE!
[DOID:11054 / urinary bladder cancer]Binding Site	1.12138	1.15847	1.06038	1.0975	1.08337	1.07549	1.06118	1.16219	1.23109	1.20434	1.08856	1.37995	1.15011	1.27637	1.23779	1.24997	1.35101	1.28096	1.13489	1.29942	1.08381	1.14749	0.976643	1.12305	1.11735	1.22621	1.13216	1.34377	1.31392	1.32867	1.18984	1.21735	1.30256	1.06677	1.19076	1.19909	1.156	1.11925	1.21862	1.14973	1.18441	0.916364
[DOID:11054 / urinary bladder cancer]Biotinylation	-	-	-	-	-	-	-	-	-	-	-	-	-	-	-	-	-	-	-	-	-	-	-	-	-	-	-	-	-	-	-	-	-	-	-	-	-	-	-	-	-	#VALUE!
[DOID:11054 / urinary bladder cancer]C-linked Glycosylation	-	10.8031	-	-	-	-	-	-	-	10.8031	-	-	10.8031	-	-	-	-	-	-	10.8031	-	-	-	-	-	-	-	-	-	-	-	-	-	-	-	-	-	-	-	-	-	#VALUE!
[DOID:11054 / urinary bladder cancer]Crotonylation	7.26935	14.5387	7.07109	-	6.07672	-	5.40153	5.36428	14.3157	8.69073	-	4.27374	4.25038	8.50077	4.22728	-	7.62569	3.81284	7.62569	11.4385	11.4385	7.62569	15.2514	15.4024	-	-	12.0281	16.0375	8.01876	4.05115	8.2309	25.6424	8.88937	4.47023	-	8.94046	8.94046	17.8809	8.94046	4.47023	4.47023	1.24966
[DOID:11054 / urinary bladder cancer]Decanoylation	-	-	-	-	-	-	-	-	-	-	-	-	-	-	-	-	-	-	-	-	-	-	-	-	-	-	-	-	-	-	-	-	-	-	-	-	-	-	-	-	-	#VALUE!
[DOID:11054 / urinary bladder cancer]Gamma-carboxyglutamic acid	9.48561	-	-	-	9.48561	-	-	9.48561	9.48561	-	-	-	-	-	-	-	-	-	-	-	-	-	-	-	-	-	-	-	-	-	-	-	-	-	-	-	-	-	-	-	-	#VALUE!
[DOID:11054 / urinary bladder cancer]Hydroxylation	-	-	2.64565	-	-	-	-	-	5.27336	-	-	-	5.27336	2.63668	-	2.63668	-	-	2.63668	-	5.27336	2.63668	-	2.63668	-	-	-	2.63668	-	-	2.63668	-	-	-	-	2.64565	2.64565	2.64565	2.65468	-	5.32753	1.59673
[DOID:11054 / urinary bladder cancer]Lipoylation	-	-	-	-	-	-	-	-	-	-	-	-	-	-	-	-	-	-	-	-	-	-	-	-	-	-	-	-	-	-	-	-	-	-	-	-	-	-	-	-	-	#VALUE!
[DOID:11054 / urinary bladder cancer]Methylation	3.56253	3.5571	1.17673	2.3358	2.3288	3.4932	1.1592	2.31839	4.63678	5.78735	4.62988	1.15062	1.14385	3.42652	9.09731	5.68582	4.51565	4.5091	4.48958	4.47666	2.23833	3.36719	4.49607	2.24803	2.24803	1.12402	3.37693	-	2.2677	7.96015	2.27766	2.28771	2.30124	4.623	1.16266	7.01792	5.86591	10.5746	7.21317	2.41184	3.63467	0.588347
[DOID:11054 / urinary bladder cancer]Myristation	-	-	-	-	-	-	-	-	-	-	-	-	-	-	-	-	-	-	-	-	-	-	-	-	-	-	-	11.4385	-	22.8771	-	-	-	11.4385	-	-	-	-	-	-	-	#VALUE!
[DOID:11054 / urinary bladder cancer]N-linked Glycosylation	1.00721	1.00611	1.25601	1.70509	0.951615	0.900486	1.14929	1.54755	0.897657	0.996247	1.29338	1.19153	1.04106	1.08814	1.03657	1.03309	1.01815	1.44971	0.625605	1.68151	0.528476	1.15304	0.768692	0.768739	1.72998	1.15411	1.20294	1.20435	1.20488	1.20555	1.01373	0.628014	1.0148	1.30555	0.919638	1.06531	1.40523	1.06664	1.30971	0.922278	0.874501	0.478077
[DOID:11054 / urinary bladder cancer]+1 from N-linked Glycosylation	1.00611	1.25601	1.70509	0.951615	0.900486	1.14929	1.54755	0.897657	0.996247	1.29338	1.19153	1.04106	1.08814	1.03657	1.03309	1.01815	1.44971	0.625605	1.68151	0.528476	1.15304	0.768692	0.768739	1.72998	1.15411	1.20294	1.20435	1.20488	1.20555	1.01373	0.628014	1.0148	1.30555	0.919638	1.06531	1.40523	1.06664	1.30971	0.922278	0.874501	1.40962	1.0339
[DOID:11054 / urinary bladder cancer]+2 from N-linked Glycosylation	1.25601	1.70509	0.951615	0.900486	1.14929	1.54755	0.897657	0.996247	1.29338	1.19153	1.04106	1.08814	1.03657	1.03309	1.01815	1.44971	0.625605	1.68151	0.528476	1.15304	0.768692	0.768739	1.72998	1.15411	1.20294	1.20435	1.20488	1.20555	1.01373	0.628014	1.0148	1.30555	0.919638	1.06531	1.40523	1.06664	1.30971	0.922278	0.874501	1.40962	1.07004	0.688303
[DOID:11054 / urinary bladder cancer]O-linked Glycosylation	0.92086	1.22781	1.22685	-	-	0.305867	1.22251	-	1.22059	0.305147	0.305147	0.609816	0.914007	0.609099	-	-	0.910796	1.81946	0.302889	0.908315	1.51386	-	1.21156	1.21156	0.606251	0.606724	0.911152	0.91222	0.914007	0.610055	1.22203	-	0.305867	0.611975	0.924143	0.616828	0.308659	0.309027	0.309395	0.928925	0.61953	1.87421
[DOID:11054 / urinary bladder cancer]Octanoylation	-	-	-	-	-	-	-	-	-	-	-	-	-	-	-	-	-	-	-	-	-	-	-	-	-	-	-	-	-	-	-	-	-	-	-	-	-	-	-	-	-	#VALUE!
[DOID:11054 / urinary bladder cancer]Other Lipid Modification	-	-	-	-	-	-	-	-	43.2122	-	-	-	-	-	-	-	-	-	-	-	-	-	-	-	-	-	-	-	-	-	-	-	-	-	-	-	-	-	-	-	-	#VALUE!
[DOID:11054 / urinary bladder cancer]Other Modified Residue	-	-	-	-	-	-	-	-	-	-	4.00938	-	-	3.92838	3.92838	-	-	-	-	3.60102	-	3.18779	-	6.40181	-	-	-	6.70534	3.35267	3.36719	3.36719	3.38183	3.39659	-	-	-	3.41149	-	3.45698	3.45698	3.48798	#VALUE!
[DOID:11054 / urinary bladder cancer]Palmitoylation	-	-	-	-	-	-	-	-	-	-	-	-	-	-	4.13734	-	-	4.03016	3.94832	-	-	7.89665	-	-	-	4.05115	4.09379	-	-	-	-	4.29735	-	-	-	-	-	4.44469	4.49607	-	-	#VALUE!
[DOID:11054 / urinary bladder cancer]Phosphorylation	0.862812	0.98562	1.05617	0.898987	1.00046	0.988048	1.06798	0.942601	0.971074	1.13177	0.834047	0.882618	0.94134	1.01997	0.916635	1.09745	1.17746	1.17685	0.874689	1.35629	0.632938	0.965	1.19789	1.19854	1.07849	1.10969	1.15101	1.09392	0.96539	1.13126	1.07326	0.830533	0.894743	0.825284	1.05527	1.037	1.06035	1.0006	0.961174	1.09958	0.787746	0.627845
[DOID:11054 / urinary bladder cancer]Prenylation	-	-	-	-	-	10.6551	-	-	-	-	-	-	-	-	-	-	-	-	-	-	-	-	-	-	-	-	-	-	-	-	-	-	-	-	-	-	-	-	-	-	-	#VALUE!
[DOID:11054 / urinary bladder cancer]S-Nitrosylation	3.15759	1.05253	2.10506	3.15759	1.05111	-	1.04969	1.04969	2.09373	-	1.03571	1.03296	1.03296	-	-	2.06045	1.03023	-	-	-	-	2.06045	2.06045	2.06045	2.06045	-	-	1.03159	-	-	2.07973	-	-	1.04546	1.04827	-	-	2.10222	2.11364	-	1.06697	#VALUE!
[DOID:11054 / urinary bladder cancer]Sulfation	-	-	-	-	-	-	-	-	-	-	-	-	-	-	-	-	-	-	-	-	-	-	-	-	-	-	-	-	-	-	-	-	-	-	-	11.1117	-	11.1117	-	-	-	#VALUE!
[DOID:11054 / urinary bladder cancer]Sumoylation	1.30288	2.59706	-	2.58412	-	-	-	-	1.26269	-	1.25051	1.24451	1.24252	-	-	-	-	-	-	1.23463	-	-	-	1.23463	-	-	1.23463	-	-	-	2.51722	3.78808	-	1.26681	1.27721	-	1.27721	-	-	-	2.57131	#VALUE!
[DOID:11054 / urinary bladder cancer]Ubiquitylation	1.48601	1.41242	1.09215	1.37144	1.47461	0.981344	1.22414	0.977599	1.84714	1.11321	0.937509	0.936047	1.10791	1.07162	1.17412	0.863324	1.20865	1.41585	1.13959	3.17703	0.621593	1.00146	1.48492	0.863324	1.20865	1.07052	1.17412	0.969289	1.2499	1.25309	1.32823	1.12184	1.37188	1.41095	0.955379	0.95747	1.2444	1.21145	1.17938	1.18199	1.18477	0.509133
[DOID:0060119 / pharynx cancer]Acetylation	1.53379	0.973833	1.3861	0.968249	0.824626	1.64358	1.22867	1.22384	1.48818	1.48063	1.07464	1.33788	1.20106	1.72907	0.928248	0.922409	1.1836	1.83903	0.655607	1.59144	0.864842	0.865155	1.44262	1.25148	2.02432	1.061	1.54458	1.45068	0.96877	1.45617	1.26758	1.07454	1.46889	1.86311	1.37604	1.96991	1.28234	1.3839	2.08309	1.29179	1.59327	0.64707
[DOID:0060119 / pharynx cancer]Active Site	1.18941	0.702308	0.863617	0.970582	0.808435	1.1312	1.07689	0.914678	1.07522	0.805381	0.96522	1.12465	1.28506	0.695885	1.12397	0.856243	1.01679	1.17733	0.963079	0.909086	0.695184	1.55079	1.01631	1.60492	1.12503	0.750474	1.2335	0.750929	1.01919	0.858552	0.859073	0.860001	1.02222	0.699554	1.0227	1.1845	0.430903	1.13196	0.97091	1.40328	1.13427	0.695535
[DOID:0060119 / pharynx cancer]Amidation	-	-	-	-	-	-	-	-	-	-	-	-	-	-	-	-	-	-	-	24.1224	-	-	-	26.5346	-	-	-	-	-	-	-	-	-	-	-	-	-	-	-	-	-	#VALUE!
[DOID:0060119 / pharynx cancer]Binding Site	1.09488	1.07363	1.13784	1.12321	1.21371	1.24481	1.17109	1.15674	1.24034	1.03039	1.2183	1.13893	1.15754	1.33876	1.31875	1.05197	1.17493	1.25255	1.08361	1.1547	1.12865	1.31711	1.19423	1.1948	1.14352	1.18991	1.26934	1.25793	1.24025	1.3271	1.28972	1.1934	1.1886	1.33509	1.31088	1.33933	1.15003	1.19843	1.18082	1.24314	1.19883	0.939251
[DOID:0060119 / pharynx cancer]Biotinylation	-	-	-	-	-	-	-	-	-	-	-	-	-	-	-	-	-	-	-	-	-	-	-	-	-	-	-	-	-	-	-	-	-	-	-	-	-	-	-	-	-	#VALUE!
[DOID:0060119 / pharynx cancer]C-linked Glycosylation	-	11.0561	-	-	-	-	-	11.0561	-	-	11.0561	-	-	11.0561	-	-	-	-	-	-	-	-	-	-	-	-	-	-	-	-	-	-	-	-	-	-	11.2118	-	-	11.2118	-	#VALUE!
[DOID:0060119 / pharynx cancer]Crotonylation	-	-	-	-	6.21905	5.52805	-	-	9.76734	-	4.44714	-	-	13.0498	4.3263	-	3.90215	-	-	11.7065	3.90215	7.8043	3.90215	3.94079	15.7631	4.10329	8.20658	24.6198	4.10329	8.29207	8.42369	21.8692	13.6464	4.57493	13.7248	27.4496	9.14987	4.57493	13.7248	4.57493	-	0.411841
[DOID:0060119 / pharynx cancer]Decanoylation	-	-	-	-	-	-	-	-	-	-	-	-	-	-	-	-	-	-	-	-	-	-	-	-	-	-	-	-	-	-	-	-	-	-	-	-	-	-	-	-	-	#VALUE!
[DOID:0060119 / pharynx cancer]Gamma-carboxyglutamic acid	-	-	-	-	-	-	-	-	-	-	-	-	-	-	-	-	-	-	-	-	-	-	-	-	-	-	-	-	-	-	-	-	-	-	-	-	-	-	-	-	-	#VALUE!
[DOID:0060119 / pharynx cancer]Hydroxylation	2.70761	-	2.70761	-	-	-	-	-	-	2.69844	-	-	-	-	-	2.69844	2.69844	2.69844	-	-	5.39687	2.69844	2.69844	2.69844	-	-	-	-	-	2.69844	2.69844	-	-	-	-	2.70761	-	2.70761	2.71686	-	-	1.87261
[DOID:0060119 / pharynx cancer]Lipoylation	-	-	-	-	-	-	-	-	-	-	-	-	-	-	-	-	-	-	-	-	-	-	-	-	-	-	-	-	-	-	-	-	-	-	-	-	-	-	-	-	-	#VALUE!
[DOID:0060119 / pharynx cancer]Methylation	3.64598	4.85389	2.40859	1.19525	4.7667	5.95837	3.55904	1.18635	7.11808	5.92291	2.36916	3.53272	7.02387	3.50678	5.819	2.3276	2.31071	5.7684	1.14868	4.58152	1.14538	3.44605	1.15034	2.30069	5.75172	6.90207	2.30402	2.30736	1.16041	12.8018	2.33101	1.17065	2.35514	5.91411	2.37979	5.98525	4.80265	3.60743	6.15177	4.93667	3.71981	0.290548
[DOID:0060119 / pharynx cancer]Myristation	-	-	-	-	-	-	-	-	-	-	-	-	-	-	-	-	-	-	-	-	-	-	-	-	-	-	-	-	-	-	-	-	-	-	-	-	-	-	-	-	-	#VALUE!
[DOID:0060119 / pharynx cancer]N-linked Glycosylation	1.13388	1.33857	1.33684	1.43708	1.589	1.17757	1.17621	1.12399	1.12283	1.58035	1.01821	0.914578	0.963973	1.063	1.26291	1.66146	1.042	1.18694	1.03426	1.62256	0.835865	1.18004	1.32755	0.983431	1.22952	1.23035	1.08338	1.28187	1.0358	1.08573	1.28449	1.08769	1.28585	1.18767	1.387	1.09026	1.28937	1.2901	1.29074	1.83808	1.3922	0.678849
[DOID:0060119 / pharynx cancer]+1 from N-linked Glycosylation	1.33857	1.33684	1.43708	1.589	1.17757	1.17621	1.12399	1.12283	1.58035	1.01821	0.914578	0.963973	1.063	1.26291	1.66146	1.042	1.18694	1.03426	1.62256	0.835865	1.18004	1.32755	0.983431	1.22952	1.23035	1.08338	1.28187	1.0358	1.08573	1.28449	1.08769	1.28585	1.18767	1.387	1.09026	1.28937	1.2901	1.29074	1.83808	1.3922	1.09442	0.959124
[DOID:0060119 / pharynx cancer]+2 from N-linked Glycosylation	1.33684	1.43708	1.589	1.17757	1.17621	1.12399	1.12283	1.58035	1.01821	0.914578	0.963973	1.063	1.26291	1.66146	1.042	1.18694	1.03426	1.62256	0.835865	1.18004	1.32755	0.983431	1.22952	1.23035	1.08338	1.28187	1.0358	1.08573	1.28449	1.08769	1.28585	1.18767	1.387	1.09026	1.28937	1.2901	1.29074	1.83808	1.3922	1.09442	1.0951	1.08425
[DOID:0060119 / pharynx cancer]O-linked Glycosylation	0.628286	1.25657	0.313895	0.627049	-	0.313031	-	0.31254	0.624589	0.312294	1.87377	0.31205	0.311805	0.311683	1.24478	0.932493	1.24284	0.931039	0.929952	0.309863	0.619726	0.619726	0.309984	0.619968	0.310225	1.55234	0.310831	1.24478	0.311805	0.624344	-	0.312785	0.939094	0.626309	0.630526	0.946914	0.631777	1.26506	0.949927	0.316894	0.317021	0.897177
[DOID:0060119 / pharynx cancer]Octanoylation	-	-	-	-	-	-	-	-	-	-	-	-	-	-	-	-	-	-	-	-	-	-	-	-	-	-	-	-	-	-	-	-	-	-	-	-	-	-	-	-	-	#VALUE!
[DOID:0060119 / pharynx cancer]Other Lipid Modification	-	-	-	-	-	-	-	-	-	-	-	-	-	-	-	-	-	-	-	-	-	-	-	-	-	-	-	-	-	-	-	-	-	-	-	-	-	-	-	-	-	#VALUE!
[DOID:0060119 / pharynx cancer]Other Modified Residue	-	-	4.27978	-	-	4.10329	-	4.10329	-	-	-	-	4.0204	-	8.04079	4.00019	-	-	-	-	3.20983	-	-	3.27588	6.80375	3.41647	-	3.4312	-	13.7842	10.3382	-	3.47615	3.47615	-	3.4914	6.98279	-	7.0759	-	-	0.593744
[DOID:0060119 / pharynx cancer]Palmitoylation	-	-	-	-	-	-	-	-	-	-	-	-	-	-	-	-	-	-	-	-	-	-	-	-	-	-	-	-	-	-	-	-	-	-	-	-	-	-	-	-	-	#VALUE!
[DOID:0060119 / pharynx cancer]Phosphorylation	0.883022	0.913144	0.953746	0.898893	0.823335	0.990124	0.882806	0.89128	0.899668	0.897403	0.895221	0.903292	0.83908	0.888828	0.742237	1.06133	1.00935	0.905888	0.823151	1.00763	0.750582	0.99789	1.06111	0.896765	0.825231	0.898219	0.805979	1.01588	0.832002	1.0326	0.941488	0.881468	0.8736	0.855172	1.11176	0.764126	0.936241	0.682691	1.03715	0.953853	0.935188	0.82729
[DOID:0060119 / pharynx cancer]Prenylation	-	-	-	-	-	-	-	-	-	-	-	-	-	-	-	-	-	-	-	-	-	12.0612	-	-	-	-	-	-	-	-	-	-	-	-	-	-	-	-	-	-	-	#VALUE!
[DOID:0060119 / pharynx cancer]S-Nitrosylation	2.15437	-	1.07718	1.07718	-	-	2.14855	1.07428	2.14277	1.06422	-	1.05716	2.11431	-	2.10871	1.05436	-	1.05436	1.05436	1.05436	-	1.05436	-	1.05436	1.05436	2.10871	-	1.05575	1.05856	1.06422	2.12845	2.13129	-	1.06994	1.07283	-	1.07573	-	1.08157	2.16904	3.27588	#VALUE!
[DOID:0060119 / pharynx cancer]Sulfation	-	-	11.372	-	-	-	-	-	-	-	-	-	-	-	9.59083	-	-	-	-	-	-	-	-	-	-	-	-	10.4742	-	-	-	-	-	-	-	-	-	-	-	-	-	#VALUE!
[DOID:0060119 / pharynx cancer]Sumoylation	1.3334	1.32895	-	1.32232	-	2.61855	1.30712	1.29437	1.29227	1.28809	-	-	1.27163	1.2696	-	-	1.26355	2.52711	3.79066	1.26355	2.52711	1.26355	-	1.26355	-	-	1.26355	2.5392	1.28393	-	6.44044	2.58454	-	-	2.61425	-	-	-	1.3136	2.62719	2.63153	1.27524
[DOID:0060119 / pharynx cancer]Ubiquitylation	1.01388	1.19254	0.685059	1.00769	0.898301	0.538034	1.10964	1.03623	0.856032	0.712052	1.24375	0.709608	0.885826	1.16747	0.954228	0.98957	0.98957	0.954228	0.459443	1.55504	0.77752	0.848203	0.954228	0.848203	1.13094	0.848203	1.06025	0.63771	0.959382	0.819336	0.930077	1.07636	1.04401	0.974697	0.869117	0.943604	0.909675	0.765772	0.768095	1.06305	0.698118	0.841455
[DOID:1993 / rectum cancer]Acetylation	1.26597	1.10521	0.62924	0.470946	1.87175	1.24354	0.619743	0.771636	1.07478	0.763807	1.67697	1.36653	1.96892	1.05664	1.20397	1.4955	1.04477	0.745405	1.3393	0.963274	0.872459	1.41826	0.982346	1.63883	1.09401	1.3136	0.986039	1.0976	1.42931	0.550873	1.1066	1.77382	1.11137	1.33545	0.669291	0.782482	1.00754	1.12186	1.12577	1.12774	1.58219	0.764246
[DOID:1993 / rectum cancer]Active Site	1.22715	1.0423	1.34767	1.4075	0.917499	1.03927	1.4055	0.915949	1.40332	1.21871	0.791149	0.790138	1.21535	0.789766	1.15412	1.2147	1.2147	1.09323	1.63951	1.69932	0.91035	1.76001	1.27483	0.850002	1.39841	1.46009	1.21732	0.730488	0.97405	1.64426	0.670291	1.28103	1.52648	1.22143	0.977409	0.733255	1.16146	1.03997	1.34676	1.34758	1.47119	0.769201
[DOID:1993 / rectum cancer]Amidation	-	-	-	-	-	-	-	-	27.3767	-	-	-	-	-	-	-	27.3767	-	-	-	27.3767	-	-	-	30.1144	-	-	-	-	31.1528	-	-	-	-	-	-	-	-	-	-	-	0.954575
[DOID:1993 / rectum cancer]Binding Site	1.26505	1.29322	1.38838	1.33437	1.19131	1.29378	1.20285	1.23121	1.28173	1.34702	1.24218	1.24088	1.22514	1.08421	1.18701	1.216	1.2966	1.25213	1.36235	1.36938	1.22939	1.34753	1.22275	1.17913	1.31254	1.22499	1.04904	1.13175	1.17791	1.2242	1.07735	1.16092	1.19989	1.03751	1.2784	1.14563	1.26767	1.22485	1.27236	1.32785	1.33789	0.993506
[DOID:1993 / rectum cancer]Biotinylation	-	-	-	-	-	-	-	-	-	-	-	-	-	-	-	-	-	-	-	-	-	-	-	-	-	-	-	-	-	-	-	-	-	-	-	-	-	-	-	-	-	#VALUE!
[DOID:1993 / rectum cancer]C-linked Glycosylation	-	-	-	-	-	-	12.5477	-	-	12.5477	-	12.5477	-	-	12.5477	-	-	12.5477	-	-	-	-	-	-	-	-	-	-	-	-	-	-	-	-	-	-	-	-	-	-	-	#VALUE!
[DOID:1993 / rectum cancer]Crotonylation	8.44328	-	-	-	-	-	6.27383	6.23056	-	5.0471	5.0471	-	-	4.93678	-	8.98936	4.42858	8.85717	4.42858	-	-	13.2858	8.85717	-	-	-	-	-	4.65686	-	-	-	-	-	-	-	-	-	-	-	-	#VALUE!
[DOID:1993 / rectum cancer]Decanoylation	-	-	-	-	-	-	-	-	-	-	-	-	-	-	-	-	-	-	-	-	-	-	-	-	-	-	-	-	-	-	-	-	-	-	-	-	-	-	-	-	-	#VALUE!
[DOID:1993 / rectum cancer]Gamma-carboxyglutamic acid	-	-	-	11.0175	-	-	11.0175	11.0175	-	-	-	-	11.0175	11.0175	-	-	11.0175	-	11.0175	-	-	-	-	-	-	11.0175	11.0175	-	-	-	-	-	-	-	-	-	-	-	-	-	-	#VALUE!
[DOID:1993 / rectum cancer]Hydroxylation	3.07289	3.07289	-	3.07289	3.07289	3.07289	-	-	-	-	-	-	6.12496	-	-	3.06248	-	-	-	-	-	3.06248	-	-	-	3.06248	-	3.06248	-	-	3.06248	-	-	3.06248	-	3.07289	6.14579	-	3.08338	3.09394	-	#VALUE!
[DOID:1993 / rectum cancer]Lipoylation	-	-	-	-	-	-	-	-	-	-	-	-	-	-	-	-	-	-	-	-	-	-	-	-	-	-	-	-	-	-	-	-	-	-	-	-	-	-	-	-	-	#VALUE!
[DOID:1993 / rectum cancer]Methylation	1.37928	-	-	2.71301	1.35244	1.35244	-	2.69279	1.3464	2.68878	1.34439	5.34575	1.32858	3.97987	-	1.32081	-	2.61864	2.6073	1.2999	-	2.6073	2.61107	1.30554	3.91661	-	-	-	1.31695	-	1.32274	2.65715	4.00931	1.34239	-	4.07563	4.08792	4.0941	1.39634	1.40067	4.22164	#VALUE!
[DOID:1993 / rectum cancer]Myristation	-	-	-	-	-	-	-	-	-	-	-	-	-	-	-	-	-	-	-	-	-	-	-	-	13.2858	13.2858	-	-	-	-	-	-	-	-	-	-	-	13.2858	-	-	-	#VALUE!
[DOID:1993 / rectum cancer]N-linked Glycosylation	1.16987	0.993295	0.992012	1.04847	1.04712	1.16212	1.68312	1.27562	1.62185	1.3307	1.44447	0.980298	1.20918	1.32131	1.14663	1.31421	1.40783	1.12255	0.726635	1.61825	1.28344	0.781225	2.34368	1.00449	1.11631	1.34049	0.838321	1.06312	1.00761	1.73629	1.62599	1.45887	1.68383	1.29174	0.899496	1.34983	1.06935	1.35151	1.52121	1.4095	0.733579	1.02126
[DOID:1993 / rectum cancer]+1 from N-linked Glycosylation	0.993295	0.992012	1.04847	1.04712	1.16212	1.68312	1.27562	1.62185	1.3307	1.44447	0.980298	1.20918	1.32131	1.14663	1.31421	1.40783	1.12255	0.726635	1.61825	1.28344	0.781225	2.34368	1.00449	1.11631	1.34049	0.838321	1.06312	1.00761	1.73629	1.62599	1.45887	1.68383	1.29174	0.899496	1.34983	1.06935	1.35151	1.52121	1.4095	0.733579	1.58081	0.616721
[DOID:1993 / rectum cancer]+2 from N-linked Glycosylation	0.992012	1.04847	1.04712	1.16212	1.68312	1.27562	1.62185	1.3307	1.44447	0.980298	1.20918	1.32131	1.14663	1.31421	1.40783	1.12255	0.726635	1.61825	1.28344	0.781225	2.34368	1.00449	1.11631	1.34049	0.838321	1.06312	1.00761	1.73629	1.62599	1.45887	1.68383	1.29174	0.899496	1.34983	1.06935	1.35151	1.52121	1.4095	0.733579	1.58081	1.86426	1.81965
[DOID:1993 / rectum cancer]O-linked Glycosylation	1.06957	0.356524	1.06873	-	1.42217	1.06579	0.354983	0.709408	0.354426	-	0.354426	1.06244	1.06161	-	0.353179	-	0.705255	1.05664	0.703607	-	0.703333	1.055	1.40721	0.351803	-	-	0.70553	0.706357	-	0.708573	0.709687	0.709965	-	1.06621	-	-	0.717009	-	0.71872	0.359646	0.719579	0.913118
[DOID:1993 / rectum cancer]Octanoylation	-	-	-	-	-	-	-	-	-	-	-	-	-	-	-	-	-	-	-	-	-	-	-	-	-	-	-	-	-	-	-	-	-	-	-	-	-	-	-	-	-	#VALUE!
[DOID:1993 / rectum cancer]Other Lipid Modification	-	-	-	-	-	-	-	-	-	-	50.1906	-	-	-	-	-	-	-	-	-	-	-	-	-	-	-	-	-	60.2287	-	-	-	-	-	-	-	-	-	-	-	-	#VALUE!
[DOID:1993 / rectum cancer]Other Modified Residue	-	-	4.85716	-	-	9.31372	4.65686	-	-	-	-	-	-	-	4.56278	-	9.07971	-	-	-	-	-	-	-	3.86082	3.87739	-	3.8941	-	-	-	-	3.94511	-	-	3.96242	3.96242	-	-	-	-	#VALUE!
[DOID:1993 / rectum cancer]Palmitoylation	5.50873	5.47534	-	5.37757	10.6915	-	-	-	5.25251	-	10.1509	9.92781	4.90995	4.88341	-	-	-	4.68099	-	-	-	-	-	-	-	4.70537	-	-	4.85716	-	4.96391	-	5.0471	-	-	5.13313	-	-	5.22214	-	-	#VALUE!
[DOID:1993 / rectum cancer]Phosphorylation	0.772741	0.939932	0.75769	1.08017	0.838573	0.968295	0.88263	0.856818	1.04479	0.840831	0.956924	0.871969	1.04633	1.02047	0.783873	0.923849	1.05201	1.0281	0.969234	0.735151	1.14357	0.922357	1.11073	0.889066	0.948269	0.808487	0.785715	0.999995	1.07408	1.06537	1.08038	0.893201	0.836167	0.946578	0.973344	0.80699	0.869357	1.01691	0.873701	1.02172	1.12235	1.21597
[DOID:1993 / rectum cancer]Prenylation	-	-	-	-	-	12.3758	-	-	-	-	-	-	-	-	12.3758	-	-	-	-	-	-	-	-	-	-	-	-	-	-	-	-	-	-	-	-	-	-	-	-	-	-	#VALUE!
[DOID:1993 / rectum cancer]S-Nitrosylation	2.44501	1.2225	-	1.2225	2.44171	-	1.21921	1.21921	1.21592	-	1.20297	-	-	-	1.1966	1.1966	-	1.1966	1.1966	-	3.58979	2.39319	1.1966	2.39319	-	4.78639	2.39319	2.39637	2.40274	-	1.2078	-	-	3.64287	-	-	-	-	2.45498	-	1.23927	1.83029
[DOID:1993 / rectum cancer]Sulfation	-	-	-	-	-	-	-	-	-	-	-	-	-	-	-	-	-	-	-	-	-	10.7551	-	-	-	11.5824	-	-	12.0457	-	-	-	-	-	-	-	-	-	-	-	-	#VALUE!
[DOID:1993 / rectum cancer]Sumoylation	1.51328	-	-	1.50072	-	-	1.48347	1.46899	-	2.92373	2.90492	1.44549	1.44318	2.88176	1.43402	-	-	-	-	1.43402	-	2.86804	-	-	2.86804	-	-	2.88176	1.45715	-	-	1.46661	-	-	1.48347	1.48347	-	4.4504	1.49081	-	1.49327	#VALUE!
[DOID:1993 / rectum cancer]Ubiquitylation	0.862994	0.902283	0.982079	0.653506	1.01949	0.610619	0.731227	1.13547	0.850079	0.969737	0.887259	0.604005	0.924905	0.722713	0.762084	0.962633	0.922523	1.04285	0.882414	0.802194	0.401097	1.28351	1.04285	0.762084	0.762084	0.762084	0.641755	0.924781	0.564569	0.929872	0.690169	1.05869	0.939712	1.14716	1.06857	1.0709	1.48665	0.744927	0.581145	0.873644	0.7923	0.459876
[DOID:5041 / esophageal cancer]Acetylation	1.55506	0.689568	0.858808	1.02842	1.19216	1.5275	0.507508	1.34804	1.00587	1.50116	1.33166	1.1605	1.15758	0.824083	0.985934	1.4696	1.30372	0.813884	1.29985	1.05177	0.476305	0.833835	0.476708	1.5508	1.19451	0.836664	1.4355	0.719058	0.960377	1.20296	1.32909	0.847342	0.72808	1.0936	0.852573	1.09847	1.1001	0.979935	0.491677	0.615671	0.987168	0.460327
[DOID:5041 / esophageal cancer]Active Site	0.870929	1.00417	1.20394	0.53454	0.868216	1.33499	1.06756	1.40013	1.19914	1.06454	1.06318	1.72545	0.928902	1.52564	1.06117	1.25997	1.25997	0.795773	0.795613	0.795185	0.861451	0.861451	0.795399	0.795506	0.929402	1.06282	1.32915	0.996996	0.930592	1.79532	1.19761	0.865871	0.800022	1.06691	0.800401	0.733899	1.13467	0.801539	1.26996	1.0701	1.13783	0.821461
[DOID:5041 / esophageal cancer]Amidation	-	-	-	-	-	-	-	-	-	-	-	-	-	-	-	-	-	-	-	-	-	-	-	-	-	-	-	-	-	-	-	-	-	-	-	-	-	-	-	-	-	#VALUE!
[DOID:5041 / esophageal cancer]Binding Site	1.15242	1.23246	1.16547	1.09069	1.16255	0.99047	1.07014	1.17425	1.05972	1.17177	1.17868	1.01615	1.22488	1.19993	1.16726	1.10241	1.12614	1.0133	1.05332	1.11737	1.06904	1.13364	1.23053	1.24722	1.17548	1.17638	1.20188	1.11457	1.18097	1.16655	1.20878	1.24319	1.42405	1.22247	1.16728	1.25088	1.163	1.17328	1.2084	1.28509	1.337	0.91602
[DOID:5041 / esophageal cancer]Biotinylation	-	-	-	-	-	-	-	-	-	-	-	-	-	-	-	-	-	-	-	-	-	-	-	-	-	-	-	-	-	-	-	-	-	-	-	-	-	-	-	-	-	#VALUE!
[DOID:5041 / esophageal cancer]C-linked Glycosylation	-	-	-	-	-	-	-	-	-	-	-	13.7004	-	-	-	-	-	-	-	-	-	13.7004	-	-	-	-	-	-	-	-	-	-	-	-	-	-	-	-	-	-	-	#VALUE!
[DOID:5041 / esophageal cancer]Crotonylation	9.21895	-	-	8.88673	-	13.7004	-	-	-	-	5.51077	-	5.39031	-	10.722	-	4.83543	4.83543	4.83543	14.5063	-	-	4.83543	4.8833	4.8833	-	-	5.08468	15.254	5.13764	-	-	5.63673	11.3382	5.66912	-	11.3382	5.66912	-	-	11.3382	#VALUE!
[DOID:5041 / esophageal cancer]Decanoylation	-	-	-	-	-	-	-	-	-	-	-	-	-	-	-	-	-	-	-	-	-	-	-	-	-	-	-	-	-	-	-	-	-	-	-	-	-	-	-	-	-	#VALUE!
[DOID:5041 / esophageal cancer]Gamma-carboxyglutamic acid	-	-	-	-	-	-	-	-	-	-	-	-	-	-	-	-	-	-	-	-	-	-	-	-	-	-	-	-	-	-	-	-	-	-	-	-	-	-	-	-	-	#VALUE!
[DOID:5041 / esophageal cancer]Hydroxylation	6.71039	3.3552	3.3552	-	-	6.71039	3.34382	-	6.68764	6.68764	-	-	3.34382	3.34382	-	6.68764	3.34382	-	3.34382	-	6.68764	10.0315	3.34382	-	3.34382	-	3.34382	-	3.34382	-	3.34382	-	-	6.68764	-	6.71039	3.3552	-	3.36665	6.75635	3.37818	1.38626
[DOID:5041 / esophageal cancer]Lipoylation	-	-	-	-	-	-	-	-	-	-	-	-	-	-	-	-	-	-	-	-	-	-	-	-	-	-	-	-	-	-	-	-	-	-	-	-	-	-	-	-	-	#VALUE!
[DOID:5041 / esophageal cancer]Methylation	4.51799	3.0074	-	2.96224	1.47669	1.47669	2.94017	4.41026	-	2.9358	2.9358	2.91842	1.45063	4.34549	4.32644	2.88429	4.29504	1.4296	1.42342	5.67728	2.83864	1.42342	1.42547	1.42547	1.42547	1.42547	-	-	5.75176	4.32644	2.88851	2.90126	2.91842	1.46572	4.42344	11.8668	-	1.49007	1.52462	3.05869	1.53649	0.932998
[DOID:5041 / esophageal cancer]Myristation	-	-	-	-	-	-	-	-	-	-	-	-	-	-	-	-	-	-	-	-	14.5063	14.5063	-	-	-	-	-	-	-	-	-	-	-	-	-	-	-	14.5063	14.5063	-	-	1
[DOID:5041 / esophageal cancer]N-linked Glycosylation	1.14961	1.21214	1.14686	1.33559	1.77849	1.14199	1.14067	1.83598	1.77085	1.38978	1.451	1.38517	1.13166	1.50542	1.25197	1.37255	1.53716	1.34825	0.976479	1.03578	1.40135	1.46228	2.31527	1.03584	1.76735	1.15871	1.28147	1.40517	1.16129	1.34541	1.53048	1.71542	1.28696	1.41041	1.16628	1.53525	1.6592	1.3527	1.16883	0.98495	1.54033	1.01543
[DOID:5041 / esophageal cancer]+1 from N-linked Glycosylation	1.21214	1.14686	1.33559	1.77849	1.14199	1.14067	1.83598	1.77085	1.38978	1.451	1.38517	1.13166	1.50542	1.25197	1.37255	1.53716	1.34825	0.976479	1.03578	1.40135	1.46228	2.31527	1.03584	1.76735	1.15871	1.28147	1.40517	1.16129	1.34541	1.53048	1.71542	1.28696	1.41041	1.16628	1.53525	1.6592	1.3527	1.16883	0.98495	1.54033	1.66439	1.05002
[DOID:5041 / esophageal cancer]+2 from N-linked Glycosylation	1.14686	1.33559	1.77849	1.14199	1.14067	1.83598	1.77085	1.38978	1.451	1.38517	1.13166	1.50542	1.25197	1.37255	1.53716	1.34825	0.976479	1.03578	1.40135	1.46228	2.31527	1.03584	1.76735	1.15871	1.28147	1.40517	1.16129	1.34541	1.53048	1.71542	1.28696	1.41041	1.16628	1.53525	1.6592	1.3527	1.16883	0.98495	1.54033	1.66439	1.48038	1.65476
[DOID:5041 / esophageal cancer]O-linked Glycosylation	0.389277	0.778554	1.16691	0.77702	-	1.5516	0.775188	1.16187	0.386986	0.386986	0.773972	-	1.9319	0.772457	1.15687	0.385173	1.54009	1.92286	0.768246	0.383973	1.15192	0.383973	1.15237	1.53649	1.53769	0.384722	1.15552	0.771249	-	0.386834	0.387442	0.387594	-	0.388052	0.390664	1.56452	0.782879	-	-	0.392686	1.57137	1.28661
[DOID:5041 / esophageal cancer]Octanoylation	-	-	-	-	-	-	-	-	-	-	-	-	-	-	-	-	-	-	-	-	-	-	-	-	-	-	-	-	-	-	-	-	-	-	-	-	-	-	-	-	-	#VALUE!
[DOID:5041 / esophageal cancer]Other Lipid Modification	-	-	-	-	-	-	-	-	-	-	-	-	-	-	-	-	-	-	-	-	-	-	-	-	-	-	-	-	-	-	-	-	-	-	-	-	-	-	-	-	-	#VALUE!
[DOID:5041 / esophageal cancer]Other Modified Residue	-	-	-	-	5.11102	-	5.08468	5.08468	5.08468	-	-	5.08468	4.98196	4.98196	-	4.95692	-	4.65296	-	4.56679	3.97753	8.08547	-	-	-	4.23359	-	-	-	8.5405	-	4.28881	-	-	-	4.32644	-	4.36472	-	-	4.42344	0.779646
[DOID:5041 / esophageal cancer]Palmitoylation	6.0148	-	-	5.87159	11.6737	-	-	5.73504	5.73504	-	-	-	-	-	-	-	-	10.222	10.0145	-	-	-	-	-	-	-	-	-	-	-	-	-	-	-	5.57304	-	-	-	-	5.73504	-	#VALUE!
[DOID:5041 / esophageal cancer]Phosphorylation	0.856915	0.789447	1.05054	0.773165	0.863291	0.95283	0.794414	0.909545	0.985209	0.905145	0.877145	0.810551	0.937071	0.806846	1.06028	0.957647	0.816822	0.841912	0.688516	0.82817	1.03203	0.841368	0.817023	0.779148	1.04817	0.98511	0.793874	1.14324	0.734582	0.827193	0.868517	0.936247	0.795601	1.03354	0.970919	0.92058	0.856938	1.00459	0.662476	0.876529	0.69265	1.17127
[DOID:5041 / esophageal cancer]Prenylation	-	-	-	-	-	-	-	-	-	-	-	13.5127	-	-	-	-	-	-	-	-	-	-	-	-	-	-	-	-	-	-	-	-	-	-	-	-	-	-	-	-	-	#VALUE!
[DOID:5041 / esophageal cancer]S-Nitrosylation	-	-	1.33481	1.33481	2.66602	-	1.33121	-	-	1.31875	-	1.31	-	-	-	-	-	-	-	1.30653	2.61305	1.30653	1.30653	1.30653	1.30653	-	-	-	3.93522	2.63751	-	1.32052	-	2.65169	2.65883	-	-	-	-	1.34391	4.05937	1.34009
[DOID:5041 / esophageal cancer]Sulfation	-	-	-	-	-	-	-	-	-	-	-	-	-	-	-	-	-	-	-	-	-	-	-	-	-	-	-	-	-	-	-	-	-	-	-	-	-	-	-	-	-	#VALUE!
[DOID:5041 / esophageal cancer]Sumoylation	1.65231	3.29358	-	-	-	3.24483	-	-	1.60134	1.59616	-	-	-	1.57325	1.56576	-	-	-	1.56576	-	1.56576	-	-	1.56576	-	-	-	-	-	1.59358	3.19232	-	-	1.60656	-	3.2395	1.61975	-	-	-	-	0.770646
[DOID:5041 / esophageal cancer]Ubiquitylation	1.12176	0.985173	0.804226	0.802735	0.712415	0.666715	0.62098	1.0184	1.19337	1.27941	0.924734	1.09916	0.746429	0.832946	0.700712	0.525534	0.788301	0.87589	0.788301	0.832096	0.394151	0.788301	0.788301	1.00727	0.744507	0.700712	0.700712	0.790231	0.880621	0.573864	1.28551	0.577976	0.802989	0.715742	1.03211	0.674588	0.811615	0.948922	0.543886	1.18102	0.774026	0.474792
[DOID:1319 / brain cancer]Acetylation	0.797088	0.795277	0.396185	0.988396	1.1785	0.391481	1.17062	0.971681	1.16007	0.384729	1.15185	0.956003	0.953599	1.52066	0.947563	0.941602	0.563841	1.12638	1.12434	1.213	0.411991	0.6869	0.824678	0.825476	0.688813	1.51631	0.827779	1.24393	0.96915	0.554948	0.836093	0.558421	1.25954	1.12111	1.40467	1.82991	1.26875	0.565078	1.55939	0.994072	0.569249	0.430369
[DOID:1319 / brain cancer]Active Site	0.772646	0.926483	1.31136	1.07885	1.00131	0.769823	1.00036	1.30719	1.69029	1.07426	1.68597	0.994979	0.918257	0.91801	0.917887	1.22368	0.917763	0.764803	1.45283	1.14636	0.840661	0.764237	0.840887	1.22327	1.225	1.37896	1.22632	1.68642	0.919928	0.843551	0.76733	1.22905	1.30711	1.07666	0.76925	1.07724	1.23163	0.924413	1.23339	1.61981	1.23506	0.760976
[DOID:1319 / brain cancer]Amidation	-	-	-	-	34.4741	-	-	-	-	-	-	-	-	-	-	-	-	-	-	-	-	-	-	-	-	-	-	-	-	-	-	-	-	-	45.5058	-	-	-	-	-	-	#VALUE!
[DOID:1319 / brain cancer]Binding Site	1.18769	1.16724	1.06215	1.12646	1.22825	1.15167	1.09394	1.18615	1.25016	1.05316	1.31282	1.23703	1.1803	1.22598	1.0491	1.03011	1.10396	1.12227	1.21479	0.982718	1.20511	1.14979	1.16873	1.03937	1.25354	1.13369	1.20937	1.25749	1.22208	0.990344	1.06661	1.04019	0.947872	1.00571	1.11087	1.12205	1.05791	1.13551	1.14715	1.04506	1.06605	1.06623
[DOID:1319 / brain cancer]Biotinylation	-	-	-	-	-	-	-	-	-	-	-	-	-	-	-	-	-	-	-	-	-	-	-	-	-	-	-	-	-	-	-	-	-	-	-	-	-	-	-	-	-	#VALUE!
[DOID:1319 / brain cancer]C-linked Glycosylation	-	-	-	-	-	-	15.8006	-	-	15.8006	-	-	-	-	15.8006	-	-	-	-	-	-	-	-	-	-	-	-	-	-	-	-	-	-	-	-	-	-	-	-	-	-	#VALUE!
[DOID:1319 / brain cancer]Crotonylation	-	-	-	-	-	-	-	-	-	-	-	-	-	-	-	-	-	-	-	-	-	-	-	-	-	5.86414	-	-	-	5.92523	-	6.25079	6.50082	-	-	6.53818	-	-	6.53818	-	-	#VALUE!
[DOID:1319 / brain cancer]Decanoylation	-	-	-	-	-	-	-	-	-	-	-	-	-	-	-	-	-	-	-	-	-	-	-	-	-	-	-	-	-	-	-	-	-	-	-	-	-	-	-	-	-	#VALUE!
[DOID:1319 / brain cancer]Gamma-carboxyglutamic acid	-	-	-	-	-	-	-	-	-	-	-	-	-	-	-	-	-	-	-	13.8737	-	-	-	13.8737	-	-	13.8737	-	13.8737	13.8737	13.8737	-	-	-	-	27.7474	13.8737	-	13.8737	13.8737	-	#VALUE!
[DOID:1319 / brain cancer]Hydroxylation	-	-	3.86954	-	3.86954	3.86954	-	-	3.85642	-	-	3.85642	-	-	3.85642	-	-	-	-	-	3.85642	-	-	-	-	-	3.85642	-	-	3.85642	3.85642	-	-	-	-	3.86954	3.86954	-	3.88274	-	-	0.99817
[DOID:1319 / brain cancer]Lipoylation	-	-	-	-	-	-	-	-	-	-	-	-	-	-	-	-	-	-	-	-	-	-	-	-	-	-	-	-	-	-	-	-	-	-	-	-	-	-	-	-	-	#VALUE!
[DOID:1319 / brain cancer]Methylation	-	-	-	1.70817	1.70306	-	1.69545	-	1.69545	-	-	-	1.67301	-	1.66322	1.66322	1.65115	1.64876	1.64162	1.6369	3.2738	1.64162	-	3.28799	1.64399	-	1.64637	1.64876	1.65837	-	1.66566	1.67301	-	-	1.70051	3.42149	-	-	-	-	3.54406	1.6664
[DOID:1319 / brain cancer]Myristation	-	-	-	-	-	-	-	-	-	-	-	-	-	-	-	-	-	-	-	-	-	-	-	-	-	-	-	-	-	-	-	-	-	16.7301	-	-	-	-	-	-	-	#VALUE!
[DOID:1319 / brain cancer]N-linked Glycosylation	1.25218	1.83942	1.46963	1.02689	1.97787	1.39023	1.16936	1.67934	1.31292	1.8214	1.23689	1.81535	1.23263	1.51917	1.58828	1.00734	1.7728	1.41357	1.61887	1.05402	1.75671	0.562146	2.59993	1.19463	1.68686	1.19567	1.12603	1.55012	0.916375	1.69271	1.48269	1.6251	1.34289	1.27301	1.34507	1.06236	1.48832	1.98554	1.41895	0.993947	1.77646	1.21513
[DOID:1319 / brain cancer]+1 from N-linked Glycosylation	1.83942	1.46963	1.02689	1.97787	1.39023	1.16936	1.67934	1.31292	1.8214	1.23689	1.81535	1.23263	1.51917	1.58828	1.00734	1.7728	1.41357	1.61887	1.05402	1.75671	0.562146	2.59993	1.19463	1.68686	1.19567	1.12603	1.55012	0.916375	1.69271	1.48269	1.6251	1.34289	1.27301	1.34507	1.06236	1.48832	1.98554	1.41895	0.993947	1.77646	1.84844	0.384968
[DOID:1319 / brain cancer]+2 from N-linked Glycosylation	1.46963	1.02689	1.97787	1.39023	1.16936	1.67934	1.31292	1.8214	1.23689	1.81535	1.23263	1.51917	1.58828	1.00734	1.7728	1.41357	1.61887	1.05402	1.75671	0.562146	2.59993	1.19463	1.68686	1.19567	1.12603	1.55012	0.916375	1.69271	1.48269	1.6251	1.34289	1.27301	1.34507	1.06236	1.48832	1.98554	1.41895	0.993947	1.77646	1.84844	1.20935	1.79941
[DOID:1319 / brain cancer]O-linked Glycosylation	0.448952	0.448952	-	0.448068	0.447715	0.447363	1.34103	0.893321	-	0.44631	0.44631	0.44596	-	-	-	0.888437	0.88809	1.33058	0.443008	-	0.885671	0.442835	0.443008	0.443008	0.443353	0.443699	-	-	0.445611	-	0.446836	0.447011	0.894726	0.447539	1.35166	0.451088	0.902892	-	0.452523	0.452884	1.35919	1.36476
[DOID:1319 / brain cancer]Octanoylation	-	-	-	-	-	-	-	-	-	-	-	-	-	-	-	-	-	-	-	-	-	-	-	-	-	-	-	-	-	-	-	-	-	-	-	-	-	-	-	-	-	#VALUE!
[DOID:1319 / brain cancer]Other Lipid Modification	-	-	-	-	-	-	-	-	-	-	-	-	-	-	-	-	-	-	-	-	-	-	-	-	-	-	-	-	-	-	-	-	-	-	-	-	75.8429	-	-	-	-	#VALUE!
[DOID:1319 / brain cancer]Other Modified Residue	-	-	-	-	-	11.7283	-	-	-	-	5.86414	-	-	-	-	-	-	-	-	-	-	4.66247	4.68166	-	-	-	-	-	-	-	-	-	-	-	4.96788	-	-	-	-	-	5.10154	#VALUE!
[DOID:1319 / brain cancer]Palmitoylation	-	-	-	-	-	-	-	-	-	-	-	6.25079	12.3657	-	-	-	-	-	-	-	-	-	-	-	-	-	-	-	-	-	-	-	-	-	6.42737	-	-	-	-	-	-	#VALUE!
[DOID:1319 / brain cancer]Phosphorylation	0.82103	0.804246	0.832962	0.906802	0.754266	0.993523	0.781019	0.854166	0.867129	0.909686	0.847967	0.8161	0.814242	0.827141	1.01656	0.809931	1.26586	0.970975	0.926408	0.778795	1.16085	0.896836	0.986439	0.89859	0.899265	0.722988	1.16662	0.844433	1.05527	0.849655	0.956807	0.719847	0.722017	0.935476	1.02897	0.985866	0.836257	0.76223	0.886277	0.658616	0.86028	1.30638
[DOID:1319 / brain cancer]Prenylation	-	-	-	-	-	-	-	-	-	-	-	-	-	-	-	-	-	-	-	-	-	-	-	-	-	-	-	-	-	-	-	-	-	-	-	-	-	-	-	-	-	#VALUE!
[DOID:1319 / brain cancer]S-Nitrosylation	1.53944	-	-	-	3.07471	-	-	1.53528	1.53115	3.04183	1.51484	-	-	-	-	1.50681	-	-	-	-	1.50681	-	-	-	3.01363	-	-	1.50881	1.51282	-	4.56274	-	-	1.52909	-	1.53736	1.53736	1.53736	3.09142	-	-	0.730181
[DOID:1319 / brain cancer]Sulfation	-	-	-	-	-	-	-	-	14.5852	-	-	-	-	-	-	-	-	-	-	-	-	-	13.7066	-	-	-	-	-	-	-	-	-	-	-	-	-	-	-	-	16.4876	-	#VALUE!
[DOID:1319 / brain cancer]Sumoylation	-	-	-	-	1.8804	1.87112	-	1.84983	-	-	-	-	-	1.81442	-	-	1.80578	-	1.80578	1.80578	-	3.61157	-	-	1.80578	1.80578	-	-	-	-	-	3.69365	-	1.85284	-	-	1.86805	-	-	1.8773	-	#VALUE!
[DOID:1319 / brain cancer]Ubiquitylation	0.776231	0.826326	0.515284	0.617195	0.30811	0.717659	0.76733	1.12345	0.560717	0.457927	0.863352	0.811299	0.6583	0.859515	0.707113	1.11118	0.909145	0.707113	0.454573	0.656605	0.505081	1.01016	0.454573	0.959653	0.909145	0.808129	0.858637	0.810107	0.812494	0.712746	0.817971	0.410202	0.771737	0.980238	0.983315	0.726134	0.832029	0.625365	0.731805	0.78581	0.525107	0.680325
[DOID:1781 / thyroid cancer]Acetylation	1.42954	1.01878	1.82709	0.405174	1.20776	0.802401	1.99947	0.796644	0.594437	0.394281	0.590224	1.17569	0.586365	0.974009	0.776871	1.54397	0.385227	0.577173	0.768169	0.621559	0.703699	1.12633	1.54945	1.26896	0.847098	0.988879	1.2725	1.13317	1.1351	1.99054	1.85651	0.572286	1.00396	0.718089	0.863728	1.44257	0.577888	1.59255	0.72641	1.16429	1.6043	0.677061
[DOID:1781 / thyroid cancer]Active Site	1.42529	1.42423	1.34392	0.868711	0.63149	0.710042	0.788615	0.55162	1.33856	0.786381	0.785375	0.705934	0.941055	0.548801	0.627117	0.783791	0.940549	0.705412	1.09709	0.861533	0.861533	1.0965	1.09679	1.25364	0.784635	0.863621	1.02112	0.392793	0.707075	0.628723	0.550467	0.865954	0.945571	1.1822	1.18252	1.10399	1.02555	0.868417	0.948005	0.790487	0.870184	0.957121
[DOID:1781 / thyroid cancer]Amidation	-	-	-	-	-	35.33	-	-	-	-	-	-	-	-	-	-	-	35.33	-	-	-	-	-	-	-	-	-	-	-	-	-	-	-	-	-	-	-	-	-	-	-	#VALUE!
[DOID:1781 / thyroid cancer]Binding Site	1.13989	1.03222	0.972922	1.02937	1.03775	0.949968	0.919879	0.966732	0.946555	1.13661	0.925566	0.981789	1.16198	1.0375	1.26544	1.16031	1.1789	1.11211	1.1119	1.05462	0.902523	0.893256	1.03614	1.13175	0.961114	0.980899	1.13452	1.14552	0.965607	0.938333	1.14104	1.09482	0.932934	0.943985	1.01303	1.13058	1.00674	1.21218	0.932734	0.915224	0.965705	0.870656
[DOID:1781 / thyroid cancer]Biotinylation	-	-	-	-	-	-	-	-	-	-	-	-	-	-	-	-	-	-	-	-	-	-	-	-	-	-	-	-	-	-	-	-	-	-	-	-	-	-	-	-	-	#VALUE!
[DOID:1781 / thyroid cancer]C-linked Glycosylation	-	-	-	-	-	-	-	-	-	-	-	-	-	-	-	-	-	-	-	-	-	-	-	-	-	-	-	-	-	-	-	-	-	-	-	-	-	16.421	-	-	16.421	#VALUE!
[DOID:1781 / thyroid cancer]Crotonylation	-	-	21.198	-	-	8.09645	-	-	-	6.51334	6.51334	-	-	12.742	6.33635	-	-	-	-	-	5.71514	-	5.71514	11.5435	5.77173	-	-	12.0195	-	6.07234	6.16872	-	6.66222	-	-	-	-	-	6.70051	-	6.70051	0.680027
[DOID:1781 / thyroid cancer]Decanoylation	-	-	-	-	-	-	-	-	-	-	-	-	-	-	-	-	-	-	-	-	-	-	-	-	-	-	-	-	-	-	-	-	-	-	-	-	-	-	-	-	-	#VALUE!
[DOID:1781 / thyroid cancer]Gamma-carboxyglutamic acid	-	-	-	-	-	-	-	-	-	-	-	-	-	-	-	-	-	-	-	-	-	-	-	-	-	-	-	-	-	-	-	-	-	-	-	-	-	-	-	-	-	#VALUE!
[DOID:1781 / thyroid cancer]Hydroxylation	3.96561	-	-	-	-	-	-	-	3.95216	-	-	-	-	-	3.95216	-	3.95216	3.95216	3.95216	-	-	-	-	-	-	-	-	-	-	-	-	-	-	-	-	-	-	-	-	-	-	#VALUE!
[DOID:1781 / thyroid cancer]Lipoylation	-	-	-	-	-	-	-	-	-	-	-	-	-	-	-	-	-	-	-	-	-	-	-	-	-	-	-	-	-	-	-	-	-	-	-	-	-	-	-	-	-	#VALUE!
[DOID:1781 / thyroid cancer]Methylation	3.55997	1.77727	1.76383	1.75058	6.98137	1.74534	6.95016	5.21262	1.73754	6.93981	1.73495	3.44937	1.71454	1.71202	-	6.81806	5.07644	3.37939	-	5.03261	-	3.36476	3.36962	3.36962	3.36962	1.68481	1.68725	1.68969	1.69955	6.81806	8.53506	3.42908	1.72469	-	1.74273	1.75322	1.7585	3.52232	3.60398	-	1.81603	#VALUE!
[DOID:1781 / thyroid cancer]Myristation	-	-	-	-	-	-	-	-	-	-	-	-	-	-	-	-	-	-	-	-	-	-	-	-	-	-	-	-	-	-	-	-	-	17.1454	17.1454	-	-	-	-	-	-	#VALUE!
[DOID:1781 / thyroid cancer]N-linked Glycosylation	0.981324	0.980245	0.903673	1.12755	0.67566	1.42474	1.42309	0.972759	0.747508	1.19463	1.41672	1.63717	1.04031	0.889652	1.03582	1.17983	1.52613	0.724334	1.2984	0.50409	0.864155	0.792142	1.15221	0.936225	1.00843	0.937036	1.29824	0.649882	1.22809	1.08421	1.30243	0.868931	1.0865	0.94222	0.580405	1.37906	0.871584	0.872073	1.23605	0.945866	1.01952	0.828995
[DOID:1781 / thyroid cancer]+1 from N-linked Glycosylation	0.980245	0.903673	1.12755	0.67566	1.42474	1.42309	0.972759	0.747508	1.19463	1.41672	1.63717	1.04031	0.889652	1.03582	1.17983	1.52613	0.724334	1.2984	0.50409	0.864155	0.792142	1.15221	0.936225	1.00843	0.937036	1.29824	0.649882	1.22809	1.08421	1.30243	0.868931	1.0865	0.94222	0.580405	1.37906	0.871584	0.872073	1.23605	0.945866	1.01952	0.947166	0.76052
[DOID:1781 / thyroid cancer]+2 from N-linked Glycosylation	0.903673	1.12755	0.67566	1.42474	1.42309	0.972759	0.747508	1.19463	1.41672	1.63717	1.04031	0.889652	1.03582	1.17983	1.52613	0.724334	1.2984	0.50409	0.864155	0.792142	1.15221	0.936225	1.00843	0.937036	1.29824	0.649882	1.22809	1.08421	1.30243	0.868931	1.0865	0.94222	0.580405	1.37906	0.871584	0.872073	1.23605	0.945866	1.01952	0.947166	0.65614	1.11467
[DOID:1781 / thyroid cancer]O-linked Glycosylation	0.460098	-	2.29868	0.459192	0.458831	0.91694	0.458109	0.45775	0.457391	1.82956	-	0.914064	0.456674	1.36949	1.36734	0.910495	1.36521	1.36361	-	0.45383	0.45383	0.45383	0.908013	1.81603	0.45436	0.90943	0.455247	0.455781	0.913348	0.914422	0.45793	0.458109	0.91694	0.9173	0.923476	-	0.462654	0.926411	0.463758	0.464128	0.464312	0.556264
[DOID:1781 / thyroid cancer]Octanoylation	-	-	-	-	-	-	-	-	-	-	-	-	-	-	-	-	-	-	-	-	-	-	-	-	-	-	-	-	-	-	-	-	-	-	-	-	-	-	-	-	-	#VALUE!
[DOID:1781 / thyroid cancer]Other Lipid Modification	-	-	64.7716	-	-	-	-	-	-	-	-	-	-	-	-	-	-	-	-	-	-	-	-	-	-	-	-	-	-	-	-	-	-	-	-	-	-	-	-	-	-	#VALUE!
[DOID:1781 / thyroid cancer]Other Modified Residue	-	-	-	-	-	-	-	-	6.00974	6.00974	-	6.00974	-	-	-	5.85874	5.85874	5.49947	-	10.7953	4.70116	-	-	-	-	-	5.00381	-	-	10.0943	10.0943	5.06908	10.1824	-	5.09122	5.11355	-	-	-	-	5.2282	0.705487
[DOID:1781 / thyroid cancer]Palmitoylation	-	-	-	-	-	-	-	-	-	-	-	-	-	-	-	-	-	-	-	-	-	-	-	-	6.00974	6.07234	-	-	-	-	6.40598	-	-	-	-	-	-	6.66222	-	-	6.77842	#VALUE!
[DOID:1781 / thyroid cancer]Phosphorylation	0.966068	0.979725	0.853642	1.02225	1.02035	1.03362	0.861979	1.12109	0.919301	1.13095	0.838528	0.942808	0.971005	1.13528	1.05689	1.04132	0.905088	1.14585	1.0549	0.722836	1.20473	1.25058	0.935487	1.10206	0.997132	0.937513	1.15018	1.24496	0.944385	0.87075	1.07249	1.09121	0.924929	0.912312	1.16307	1.01034	0.810273	1.03112	0.923941	1.0046	1.05482	1.19423
[DOID:1781 / thyroid cancer]Prenylation	-	-	-	-	-	-	-	-	-	-	-	15.9711	-	-	-	-	-	-	-	-	-	-	-	-	-	-	-	-	-	-	-	-	-	-	-	-	-	-	-	-	-	#VALUE!
[DOID:1781 / thyroid cancer]S-Nitrosylation	-	-	-	1.57766	-	-	1.5734	1.5734	-	-	-	-	-	-	-	-	-	-	1.54422	-	1.54422	1.54422	4.63267	4.63267	-	-	1.54422	-	-	-	-	-	1.56495	-	1.57128	-	-	-	-	-	-	0.728941
[DOID:1781 / thyroid cancer]Sulfation	-	-	-	-	-	-	-	-	-	-	-	-	-	-	-	-	-	-	-	-	-	-	-	-	-	-	-	-	15.5452	-	-	-	-	-	-	16.6556	-	-	-	-	-	#VALUE!
[DOID:1781 / thyroid cancer]Sumoylation	-	1.94639	-	1.93669	-	3.83516	-	-	-	1.88655	-	-	3.72488	-	-	-	-	-	1.85062	-	-	-	-	1.85062	-	1.85062	1.85062	-	1.88047	1.8835	1.88655	-	-	1.89884	1.91443	1.91443	-	-	3.84782	-	-	#VALUE!
[DOID:1781 / thyroid cancer]Ubiquitylation	0.583369	1.00562	0.950539	0.843357	0.842025	1.20828	1.25821	0.785004	0.783598	1.09502	1.09297	0.987337	0.882227	0.984484	1.39758	1.087	0.569383	1.29405	0.776431	0.569383	0.362334	0.879955	1.29405	0.828193	0.983479	0.776431	1.13877	1.03778	0.832666	0.730441	0.890671	0.735676	0.843624	0.528724	0.95469	0.85047	1.01256	0.90793	0.374987	1.07376	0.968659	0.401487
[DOID:2531 / hematologic cancer]Acetylation	1.08066	0.862562	1.71882	1.50083	1.49124	0.849205	1.90448	1.68622	1.04852	0.834558	2.08217	1.03689	3.10284	0.824658	1.43882	1.83828	1.22309	3.66503	1.8292	1.31563	0.744746	0.894019	1.7889	1.04454	1.49418	1.49509	0.748178	2.24862	1.35147	1.95617	1.36025	1.36275	1.3661	2.12793	1.37116	0.610688	1.52899	0.766109	1.99883	2.00233	1.23482	0.501969
[DOID:2531 / hematologic cancer]Active Site	1.50843	1.59104	1.6733	1.33728	1.50373	1.08544	1.16846	1.50119	1.33331	1.58128	0.997422	0.996147	0.829955	0.912705	1.49332	1.32721	2.15672	1.57607	0.99521	1.40912	1.40912	1.07756	1.32659	1.16092	1.32864	2.07726	1.82885	1.4134	1.41349	0.998095	1.16515	1.16641	1.3343	1.33457	1.41837	1.16838	1.33584	1.25328	0.919694	0.920255	0.753498	1.07425
[DOID:2531 / hematologic cancer]Amidation	-	-	-	37.3907	-	-	-	-	-	-	-	-	-	-	37.3907	-	-	-	-	-	-	-	-	-	41.1298	-	-	-	-	-	-	-	-	-	-	-	-	-	-	-	-	#VALUE!
[DOID:2531 / hematologic cancer]Binding Site	1.14504	1.11285	1.28454	1.25231	1.35251	1.26942	1.30819	1.0839	1.2345	1.15237	1.3734	1.18029	1.28016	1.16853	1.03717	1.26825	1.5294	1.06632	1.25722	1.13625	1.17636	1.10627	1.05634	1.21789	1.11789	1.06835	1.2007	1.21234	1.19394	1.02347	1.1467	1.07737	1.11968	1.13157	1.00064	1.20675	1.1884	1.20079	1.15166	1.32926	1.04268	0.995238
[DOID:2531 / hematologic cancer]Biotinylation	-	-	-	-	-	-	-	-	-	-	-	-	-	-	-	-	-	-	-	-	-	-	-	-	-	-	-	-	-	-	-	-	-	-	-	-	-	-	-	-	-	#VALUE!
[DOID:2531 / hematologic cancer]C-linked Glycosylation	-	-	-	-	-	-	-	-	-	-	-	17.1374	17.1374	-	17.1374	-	-	17.1374	-	-	-	-	-	-	-	-	-	-	-	-	-	-	-	-	-	-	-	-	-	-	-	#VALUE!
[DOID:2531 / hematologic cancer]Crotonylation	-	11.5317	-	11.1162	19.2796	-	-	8.50962	7.56991	6.89327	-	6.77964	13.4852	6.74259	-	18.4163	6.0485	6.0485	6.0485	18.1455	-	-	12.097	6.10839	24.4336	6.36028	6.36028	12.7206	6.36028	6.42653	13.0571	6.77964	-	21.274	14.1827	7.09135	7.09135	-	21.274	-	7.09135	#VALUE!
[DOID:2531 / hematologic cancer]Decanoylation	-	-	-	-	-	-	-	-	-	-	-	-	-	-	-	-	-	-	-	-	-	-	-	-	-	-	-	-	-	-	-	-	-	-	-	-	-	-	-	-	-	#VALUE!
[DOID:2531 / hematologic cancer]Gamma-carboxyglutamic acid	-	-	-	-	-	-	-	-	-	-	-	-	-	-	-	-	-	-	-	-	-	-	-	-	-	-	-	-	-	-	-	-	-	-	-	-	-	-	-	-	-	#VALUE!
[DOID:2531 / hematologic cancer]Hydroxylation	-	4.19692	-	-	-	-	-	-	4.18269	-	4.18269	-	-	-	-	-	4.18269	-	-	-	-	-	-	-	-	-	4.18269	-	-	-	-	-	-	-	-	-	-	-	-	4.22567	4.22567	#VALUE!
[DOID:2531 / hematologic cancer]Lipoylation	-	-	-	-	-	-	-	-	-	-	-	-	-	-	-	-	-	-	-	-	-	-	-	-	-	-	-	-	-	-	-	-	-	-	-	-	-	-	-	-	-	#VALUE!
[DOID:2531 / hematologic cancer]Methylation	1.88381	7.52375	1.86671	1.85269	5.54144	7.38859	11.0333	7.35556	9.19445	1.83615	7.34461	5.47586	1.81455	9.05943	1.80394	12.6276	7.16339	7.15301	3.56102	8.87694	1.77539	-	5.34925	-	3.56617	7.13234	7.14266	3.57651	5.39604	5.41182	5.41974	1.81455	1.82529	3.66685	9.22193	7.42192	7.44431	-	15.2568	5.73904	5.76586	0.302149
[DOID:2531 / hematologic cancer]Myristation	-	-	-	-	-	-	-	-	-	-	-	-	-	-	-	-	-	-	-	-	-	-	-	-	-	-	-	-	-	-	-	-	-	-	-	-	-	-	-	-	-	#VALUE!
[DOID:2531 / hematologic cancer]N-linked Glycosylation	0.719006	1.27683	1.03608	0.875103	1.27124	1.34913	1.10976	1.26708	1.26578	1.02726	1.02588	1.41764	0.786421	1.02001	0.939633	1.09256	1.23059	1.14988	1.29779	0.609707	1.29563	0.609707	1.21941	1.14327	1.21972	0.686556	1.14497	1.22274	1.45263	1.22395	1.53155	0.996251	1.07322	0.767061	1.07495	1.76677	1.2299	0.922941	1.30815	1.23205	1.15605	1.15367
[DOID:2531 / hematologic cancer]+1 from N-linked Glycosylation	1.27683	1.03608	0.875103	1.27124	1.34913	1.10976	1.26708	1.26578	1.02726	1.02588	1.41764	0.786421	1.02001	0.939633	1.09256	1.23059	1.14988	1.29779	0.609707	1.29563	0.609707	1.21941	1.14327	1.21972	0.686556	1.14497	1.22274	1.45263	1.22395	1.53155	0.996251	1.07322	0.767061	1.07495	1.76677	1.2299	0.922941	1.30815	1.23205	1.15605	1.46507	0.534249
[DOID:2531 / hematologic cancer]+2 from N-linked Glycosylation	1.03608	0.875103	1.27124	1.34913	1.10976	1.26708	1.26578	1.02726	1.02588	1.41764	0.786421	1.02001	0.939633	1.09256	1.23059	1.14988	1.29779	0.609707	1.29563	0.609707	1.21941	1.14327	1.21972	0.686556	1.14497	1.22274	1.45263	1.22395	1.53155	0.996251	1.07322	0.767061	1.07495	1.76677	1.2299	0.922941	1.30815	1.23205	1.15605	1.46507	0.925884	1.07657
[DOID:2531 / hematologic cancer]O-linked Glycosylation	-	0.486936	0.486551	2.42988	-	0.485212	-	0.9689	0.48407	1.93628	0.48407	0.483691	-	0.966245	0.964734	-	1.44484	0.481051	0.480489	-	1.4409	0.480302	0.480489	1.44147	0.480863	0.481238	-	0.482367	0.966623	1.45164	1.45392	0.969662	0.970424	0.485403	0.488671	0.489252	1.46892	-	0.490809	-	0.982791	1.64155
[DOID:2531 / hematologic cancer]Octanoylation	-	-	-	-	-	-	-	-	-	-	-	-	-	-	-	-	-	-	-	-	-	-	-	-	-	-	-	-	-	-	-	-	-	-	-	-	-	-	-	-	-	#VALUE!
[DOID:2531 / hematologic cancer]Other Lipid Modification	-	-	-	-	-	-	-	-	-	-	-	-	-	-	-	-	-	-	-	-	-	-	-	-	-	-	-	-	-	-	-	-	-	-	-	-	-	-	-	-	-	#VALUE!
[DOID:2531 / hematologic cancer]Other Modified Residue	-	-	-	6.52854	-	6.36028	-	-	-	-	-	-	-	-	-	-	12.401	-	-	-	4.97538	-	-	-	-	10.5914	5.29568	5.31851	-	5.34153	-	10.7295	-	-	10.7764	5.41182	5.41182	-	-	-	16.5995	0.611681
[DOID:2531 / hematologic cancer]Palmitoylation	7.52375	-	-	-	-	-	-	-	-	-	-	-	-	-	-	-	-	-	-	-	-	-	-	-	-	-	6.49418	6.56327	-	-	6.77964	-	-	-	-	-	-	-	-	-	-	#VALUE!
[DOID:2531 / hematologic cancer]Phosphorylation	0.923475	1.03687	0.936287	1.13105	1.0635	1.01227	1.12403	1.20274	0.908062	0.98665	1.21014	1.04608	1.02764	1.42578	0.974729	1.19789	1.10156	1.14886	1.08453	1.275	1.38656	1.30758	1.14974	1.23025	1.05529	1.08822	1.07312	1.02835	1.09619	1.18022	1.13505	1.02473	1.17466	0.965527	0.93549	1.31603	1.15437	0.876322	0.86182	1.0632	1.03304	1.26463
[DOID:2531 / hematologic cancer]Prenylation	-	-	-	-	-	-	-	-	-	-	-	-	-	-	-	-	-	-	-	-	-	-	-	-	-	-	-	-	-	-	-	-	-	-	-	-	-	-	-	-	-	#VALUE!
[DOID:2531 / hematologic cancer]S-Nitrosylation	-	3.33936	1.66968	-	-	1.66743	-	3.33035	-	1.64959	1.643	1.63864	-	1.63646	1.6343	1.6343	4.90289	-	3.26859	-	-	-	1.6343	1.6343	1.6343	1.6343	1.6343	-	-	-	-	1.6518	-	1.65846	3.32586	-	-	-	-	5.04317	-	#VALUE!
[DOID:2531 / hematologic cancer]Sulfation	-	-	-	-	-	-	-	-	-	-	-	15.0475	15.0475	-	-	-	14.8662	-	14.6892	-	-	-	-	-	-	-	-	-	-	-	-	-	-	-	-	-	-	-	-	-	-	#VALUE!
[DOID:2531 / hematologic cancer]Sumoylation	2.06683	-	-	-	-	2.02943	-	2.00633	4.00615	-	-	1.97423	1.97108	1.96793	-	-	-	-	-	1.95856	1.95856	-	-	-	-	5.87569	-	-	-	3.98674	1.99659	-	-	4.0192	-	-	-	2.0261	6.10839	2.03613	-	0.681418
[DOID:2531 / hematologic cancer]Ubiquitylation	0.841904	1.1203	1.3972	1.39461	0.779747	0.778377	0.998701	1.05234	0.608157	1.37964	1.65246	1.04493	1.37307	1.26126	0.657376	1.31475	1.15041	1.4791	1.15041	0.766939	0.547813	0.876501	0.931283	1.58866	1.04085	1.20519	1.09563	1.20814	1.48708	1.21479	0.942624	0.945428	1.22764	1.06317	0.729717	1.1251	1.18443	0.734797	1.36066	1.13639	1.53774	0.494881
[DOID:10283 / prostate cancer]Acetylation	1.6192	1.15394	0.459888	1.60625	-	1.36329	0.679422	1.57909	1.12217	1.11648	2.00559	1.10972	1.32832	0.66194	0.659955	0.874405	1.09084	1.52541	1.95769	0.704022	0.79706	0.956819	0.797734	0.958207	1.1194	1.28009	1.12103	0.962631	1.92854	1.12732	1.4558	0.324106	0.649807	0.976031	1.14137	0.980378	0.981836	0.32797	0.822785	0.824223	1.48676	0.73062
[DOID:10283 / prostate cancer]Active Site	0.986571	0.537728	0.716338	1.16287	0.894089	0.982966	0.893242	0.624805	0.802669	0.890712	0.533743	1.15497	0.532953	0.976818	0.710318	0.710222	0.887778	1.15411	1.24264	0.887122	0.975834	1.15326	0.88736	0.976227	0.977607	1.51176	1.42351	1.33472	1.15683	0.890172	1.247	1.51585	0.892518	1.16051	1.16082	1.33977	0.625481	1.16247	1.70015	0.984898	1.07524	0.965598
[DOID:10283 / prostate cancer]Amidation	-	-	-	-	-	-	-	-	-	-	-	-	-	-	-	-	-	-	-	-	-	-	-	-	-	-	-	-	-	-	-	-	-	-	-	-	-	-	-	-	-	#VALUE!
[DOID:10283 / prostate cancer]Binding Site	1.15982	1.09268	1.06927	1.34028	1.07747	1.20643	0.998507	1.07331	1.19126	0.995309	1.15644	1.16603	1.1759	0.970301	1.15313	1.18498	1.19532	1.06586	1.07643	1.16226	1.14063	1.05482	1.23821	1.42194	0.991621	1.29441	1.38223	1.39481	1.14786	1.21466	1.34672	1.1313	1.0785	1.26561	1.20207	1.12734	1.11837	1.17529	1.27658	1.15796	1.27061	0.975456
[DOID:10283 / prostate cancer]Biotinylation	-	-	-	-	-	-	-	-	-	-	-	-	-	-	-	-	-	-	-	-	-	-	-	-	-	-	-	-	-	-	-	-	-	-	-	-	-	-	-	-	-	#VALUE!
[DOID:10283 / prostate cancer]C-linked Glycosylation	-	-	-	-	-	-	-	-	-	-	-	18.3412	-	-	-	-	-	-	-	-	-	-	-	-	-	-	-	-	-	-	-	-	-	-	-	-	-	-	-	-	-	#VALUE!
[DOID:10283 / prostate cancer]Crotonylation	-	-	-	-	-	-	-	-	-	-	14.755	-	-	-	14.354	-	6.47338	6.47338	-	6.47338	6.47338	-	-	-	-	6.80706	-	6.80706	6.80706	-	-	-	-	7.58948	7.58948	-	7.58948	-	-	7.58948	-	0.795544
[DOID:10283 / prostate cancer]Decanoylation	-	-	-	-	-	-	-	-	-	-	-	-	-	-	-	-	-	-	-	-	-	-	-	-	-	-	-	-	-	-	-	-	-	-	-	-	-	-	-	-	-	#VALUE!
[DOID:10283 / prostate cancer]Gamma-carboxyglutamic acid	-	-	-	-	-	-	-	-	-	-	-	-	-	-	-	-	-	-	-	-	-	-	-	16.1045	-	-	16.1045	-	-	-	16.1045	-	-	-	-	-	-	-	-	-	-	#VALUE!
[DOID:10283 / prostate cancer]Hydroxylation	-	-	-	-	-	-	-	-	-	-	-	-	-	4.47651	-	-	-	-	-	-	-	-	-	-	-	-	-	-	-	-	-	-	-	-	-	-	-	-	-	-	-	#VALUE!
[DOID:10283 / prostate cancer]Lipoylation	-	-	-	-	-	-	-	-	-	-	-	-	-	-	-	-	-	-	-	-	-	-	-	-	-	-	-	-	-	-	-	-	-	-	-	-	-	-	-	-	-	#VALUE!
[DOID:10283 / prostate cancer]Methylation	2.01614	2.01306	1.99784	3.96567	-	-	5.90419	3.93612	3.93612	3.93027	7.86053	1.95351	1.94201	5.81749	1.93066	-	1.91665	5.74161	-	5.7003	3.8002	3.81117	1.90834	1.90834	1.90834	5.72501	1.9111	3.82774	1.92503	3.86131	-	-	3.90701	3.92443	5.92184	7.94328	-	-	2.04107	2.04739	2.05696	1.05392
[DOID:10283 / prostate cancer]Myristation	-	-	-	-	-	-	-	-	-	-	-	-	-	-	-	-	-	-	-	-	-	-	-	-	-	-	-	-	-	-	-	-	-	-	-	-	-	-	-	-	-	#VALUE!
[DOID:10283 / prostate cancer]N-linked Glycosylation	0.684011	1.62274	0.767674	1.02172	1.87074	0.934285	1.27255	1.35608	1.27002	1.86055	1.35131	1.43293	1.26249	1.42755	1.00564	1.00227	0.905458	0.902477	1.87917	0.734103	1.79447	0.734103	1.87604	1.87616	1.30539	1.87778	0.898624	1.14505	0.981897	1.3918	0.983481	0.738161	0.73839	1.23142	1.23264	1.47981	0.658146	0.823144	1.40004	0.906532	0.577388	1.49496
[DOID:10283 / prostate cancer]+1 from N-linked Glycosylation	1.62274	0.767674	1.02172	1.87074	0.934285	1.27255	1.35608	1.27002	1.86055	1.35131	1.43293	1.26249	1.42755	1.00564	1.00227	0.905458	0.902477	1.87917	0.734103	1.79447	0.734103	1.87604	1.87616	1.30539	1.87778	0.898624	1.14505	0.981897	1.3918	0.983481	0.738161	0.73839	1.23142	1.23264	1.47981	0.658146	0.823144	1.40004	0.906532	0.577388	1.40293	0.60277
[DOID:10283 / prostate cancer]+2 from N-linked Glycosylation	0.767674	1.02172	1.87074	0.934285	1.27255	1.35608	1.27002	1.86055	1.35131	1.43293	1.26249	1.42755	1.00564	1.00227	0.905458	0.902477	1.87917	0.734103	1.79447	0.734103	1.87604	1.87616	1.30539	1.87778	0.898624	1.14505	0.981897	1.3918	0.983481	0.738161	0.73839	1.23142	1.23264	1.47981	0.658146	0.823144	1.40004	0.906532	0.577388	1.40293	0.825769	1.5654
[DOID:10283 / prostate cancer]O-linked Glycosylation	1.04228	-	-	1.04023	0.519705	1.03859	1.55666	2.07392	2.07229	0.518074	-	0.517667	1.03452	1.55118	1.54875	0.515646	1.03089	0.514842	-	0.51404	0.51404	-	0.51424	-	-	1.03009	0.515646	0.516251	1.03452	-	1.55605	1.03778	-	-	0.522998	2.09448	1.57211	-	1.05057	-	1.05183	0.495256
[DOID:10283 / prostate cancer]Octanoylation	-	-	-	-	-	-	-	-	-	-	-	-	-	-	-	-	-	-	-	-	-	-	-	-	-	-	-	-	-	-	-	-	-	-	-	-	-	-	-	-	-	#VALUE!
[DOID:10283 / prostate cancer]Other Lipid Modification	-	-	-	-	-	-	-	-	-	-	-	-	-	-	-	-	-	-	-	-	-	-	-	82.5356	-	-	-	-	-	-	-	-	-	-	-	-	-	-	-	-	-	#VALUE!
[DOID:10283 / prostate cancer]Other Modified Residue	-	-	-	-	-	6.80706	-	-	-	-	-	6.80706	-	-	-	-	-	6.2291	-	6.11375	5.32488	-	-	-	5.64346	-	5.66768	-	-	5.71675	-	-	5.76668	-	-	11.5839	-	-	5.8692	-	-	0.818873
[DOID:10283 / prostate cancer]Palmitoylation	-	-	-	7.86053	7.81402	-	-	-	-	-	-	-	7.17701	-	-	-	-	-	-	6.7034	6.7034	-	-	-	-	-	-	-	-	-	7.25588	-	-	-	-	-	-	-	-	-	15.3555	0.797079
[DOID:10283 / prostate cancer]Phosphorylation	0.935398	0.827877	0.966896	1.10524	0.94559	0.99601	1.08095	1.0089	0.78095	0.969403	0.846165	0.861204	0.996721	1.20017	0.855081	0.97435	0.83722	0.939251	1.12658	0.699337	0.989306	1.5189	1.12796	0.837881	1.04386	0.890622	1.02851	1.10059	0.810885	0.934365	0.850346	1.02708	0.680967	0.945779	0.966073	1.03875	0.953072	0.760921	0.691769	0.99565	1.01644	1.03571
[DOID:10283 / prostate cancer]Prenylation	-	-	-	-	-	-	-	-	-	-	-	-	-	-	-	-	-	-	-	-	-	-	-	-	-	-	-	-	-	-	-	-	-	-	-	-	-	-	-	-	-	#VALUE!
[DOID:10283 / prostate cancer]S-Nitrosylation	-	-	-	-	-	-	-	-	1.77735	3.53093	-	-	3.50749	-	1.7491	3.4982	-	3.4982	1.7491	3.4982	-	-	-	-	-	-	1.7491	-	-	-	-	-	-	1.77496	1.77974	3.56911	-	-	1.79425	-	-	#VALUE!
[DOID:10283 / prostate cancer]Sulfation	-	-	-	18.5996	-	-	-	-	-	-	-	-	16.1045	-	-	-	15.9105	-	15.7211	-	-	-	-	-	-	-	-	-	-	-	-	-	-	-	-	-	-	-	-	-	-	#VALUE!
[DOID:10283 / prostate cancer]Sumoylation	-	-	-	-	-	-	-	-	-	-	2.1231	-	-	-	2.09614	-	-	2.09614	-	2.09614	2.09614	-	2.09614	6.28843	2.09614	-	-	-	2.12995	2.13339	2.13684	-	2.14378	-	2.16842	2.16842	2.16842	-	2.17916	2.17916	4.36552	0.842925
[DOID:10283 / prostate cancer]Ubiquitylation	0.901044	0.599496	0.837393	0.955247	0.655695	0.77355	0.831331	1.00771	1.0059	1.00406	0.825319	1.00061	1.11684	0.93903	0.762183	1.23122	0.586294	0.820812	0.469036	0.644924	0.410406	0.762183	0.703553	0.762183	0.996701	1.52437	0.820812	0.705275	0.589461	1.00464	0.890152	1.30944	0.716662	1.31752	0.7209	0.903098	0.603634	0.9074	0.728121	0.547298	0.609541	0.487715
[DOID:2394 / ovarian cancer]Acetylation	0.710947	0.709332	0.471159	1.17544	0.700759	0.93113	1.85619	1.38668	1.60954	1.14384	1.82644	0.909535	1.13406	0.678162	1.12688	2.23958	1.34109	1.11628	2.00567	0.901594	0.979913	1.96054	1.63457	2.29061	1.14683	0.655729	1.96886	1.6437	1.81115	2.63987	1.82291	0.498073	1.16503	1.49993	1.50344	1.33921	1.17355	1.68004	0.842949	1.68884	1.1847	0.729092
[DOID:2394 / ovarian cancer]Active Site	1.10263	0.642723	0.82563	0.549861	0.6412	1.00705	0.82362	1.28023	0.913711	0.730032	0.729098	1.00123	1.18303	0.909779	0.909657	0.818581	0.909535	1.18239	0.36374	1.09063	0.999749	1.18152	0.727285	0.727383	1.36577	1.45771	1.09379	0.546971	1.18518	0.455993	1.00379	1.00488	0.914391	0.640203	0.731859	1.37261	0.549266	0.641287	1.46679	0.825574	1.10159	1.08992
[DOID:2394 / ovarian cancer]Amidation	-	-	-	-	-	-	-	-	-	-	-	-	-	-	-	-	-	-	40.998	-	-	-	-	-	-	-	-	-	46.6528	-	-	-	-	-	-	-	-	-	-	-	-	#VALUE!
[DOID:2394 / ovarian cancer]Binding Site	1.04252	0.917956	0.938978	1.11636	1.18193	1.25826	1.17865	1.13293	1.10951	1.06404	1.28444	1.11718	1.10525	1.10453	1.40221	1.25816	1.13635	1.16919	1.21309	1.14664	0.981169	1.05862	1.12515	0.971189	1.15948	1.30403	1.15058	1.15205	1.22037	1.28887	1.11268	1.18131	1.17189	1.09543	1.14196	1.18861	1.03345	0.922766	1.12747	1.02816	0.95084	0.869901
[DOID:2394 / ovarian cancer]Biotinylation	-	-	-	-	-	-	-	-	-	-	-	-	-	-	-	-	-	-	-	-	-	-	-	-	-	-	-	-	-	-	-	-	-	-	-	-	-	-	-	-	-	#VALUE!
[DOID:2394 / ovarian cancer]C-linked Glycosylation	-	-	-	-	-	-	-	-	-	-	-	-	-	18.7907	-	-	18.7907	-	-	-	-	-	-	-	-	-	-	18.7907	-	-	19.0554	-	-	-	-	-	-	-	-	-	-	#VALUE!
[DOID:2394 / ovarian cancer]Crotonylation	12.6442	12.6442	-	-	10.5698	28.1861	-	-	-	7.55828	15.1166	14.8674	14.7861	-	-	13.462	13.264	6.63202	6.63202	13.264	13.264	13.264	13.264	13.3954	13.3954	6.97388	20.9216	20.9216	6.97388	14.093	7.15837	-	-	23.3264	23.3264	-	-	15.5509	7.77547	7.77547	7.77547	0.997841
[DOID:2394 / ovarian cancer]Decanoylation	-	-	-	-	-	-	-	-	-	-	-	-	-	-	-	-	-	-	-	-	-	-	-	-	-	-	-	-	-	-	-	-	-	-	-	-	-	-	-	-	-	#VALUE!
[DOID:2394 / ovarian cancer]Gamma-carboxyglutamic acid	-	-	-	-	-	-	-	-	-	-	-	-	-	-	-	-	-	-	-	-	-	-	-	-	-	-	-	-	-	-	-	-	-	-	-	-	-	-	-	-	-	#VALUE!
[DOID:2394 / ovarian cancer]Hydroxylation	-	-	4.60181	4.60181	-	4.60181	-	-	4.58621	-	9.17242	4.58621	-	-	-	4.58621	-	9.17242	-	-	4.58621	4.58621	-	4.58621	-	-	-	4.58621	-	4.58621	4.58621	4.58621	-	4.58621	-	4.60181	4.60181	-	4.61752	-	-	0.903736
[DOID:2394 / ovarian cancer]Lipoylation	-	-	-	-	-	-	-	-	-	-	-	-	-	-	-	-	-	-	-	-	-	-	-	-	-	-	-	-	-	-	-	-	-	-	-	-	-	-	-	-	-	#VALUE!
[DOID:2394 / ovarian cancer]Methylation	4.13109	2.0624	8.18719	4.06286	2.02535	2.02535	-	2.01629	4.03259	2.01329	10.0665	2.00138	3.97921	3.97337	9.88986	3.95594	3.92724	-	1.95228	3.89333	1.94667	1.95228	5.86531	1.9551	1.9551	-	7.83174	1.96077	1.9722	9.88986	9.90434	3.97921	6.00414	-	8.08928	4.06897	-	2.0437	10.4554	4.19514	4.21474	0.431316
[DOID:2394 / ovarian cancer]Myristation	-	-	-	-	-	-	-	-	-	-	-	-	-	-	-	-	-	-	-	-	-	-	-	-	-	-	-	-	-	-	-	-	-	-	-	-	-	-	-	-	-	#VALUE!
[DOID:2394 / ovarian cancer]N-linked Glycosylation	1.48915	1.40001	1.31081	1.22122	1.21964	0.783149	1.30374	1.38932	1.12766	1.12636	0.778741	1.20898	1.46589	1.03238	1.80299	0.855691	1.6023	1.51297	1.67411	1.16992	0.835659	1.00279	2.00558	1.42071	1.58815	1.08736	1.50651	1.00552	0.8383	1.25815	1.25948	1.00833	1.26081	1.68212	0.8419	1.43185	1.85426	1.34931	1.9406	1.18204	0.760549	0.651431
[DOID:2394 / ovarian cancer]+1 from N-linked Glycosylation	1.40001	1.31081	1.22122	1.21964	0.783149	1.30374	1.38932	1.12766	1.12636	0.778741	1.20898	1.46589	1.03238	1.80299	0.855691	1.6023	1.51297	1.67411	1.16992	0.835659	1.00279	2.00558	1.42071	1.58815	1.08736	1.50651	1.00552	0.8383	1.25815	1.25948	1.00833	1.26081	1.68212	0.8419	1.43185	1.85426	1.34931	1.9406	1.18204	0.760549	1.35276	0.78375
[DOID:2394 / ovarian cancer]+2 from N-linked Glycosylation	1.31081	1.22122	1.21964	0.783149	1.30374	1.38932	1.12766	1.12636	0.778741	1.20898	1.46589	1.03238	1.80299	0.855691	1.6023	1.51297	1.67411	1.16992	0.835659	1.00279	2.00558	1.42071	1.58815	1.08736	1.50651	1.00552	0.8383	1.25815	1.25948	1.00833	1.26081	1.68212	0.8419	1.43185	1.85426	1.34931	1.9406	1.18204	0.760549	1.35276	0.761405	1.58682
[DOID:2394 / ovarian cancer]O-linked Glycosylation	0.533912	-	0.533491	1.06572	0.532441	0.532022	0.531604	1.06237	-	-	-	0.530354	0.529938	2.11892	-	0.528283	0.528077	0.527459	1.05369	-	0.526638	1.57991	1.58053	-	1.05451	2.11066	0.528283	0.528902	-	1.59169	-	-	-	0.532232	-	-	0.536878	1.07504	0.538159	-	1.0776	0.595711
[DOID:2394 / ovarian cancer]Octanoylation	-	-	-	-	-	-	-	-	-	-	-	-	-	-	-	-	-	-	-	-	-	-	-	-	-	-	-	-	-	-	-	-	-	-	-	-	-	-	-	-	-	#VALUE!
[DOID:2394 / ovarian cancer]Other Lipid Modification	-	-	-	-	-	-	-	-	-	-	-	-	-	-	-	-	75.1629	-	-	-	-	-	-	-	-	-	-	-	90.1955	-	-	-	-	-	-	-	-	-	-	-	-	#VALUE!
[DOID:2394 / ovarian cancer]Other Modified Residue	7.60074	-	7.27383	-	-	-	-	6.97388	-	6.97388	6.97388	6.97388	-	-	-	-	-	-	-	-	5.45537	-	-	-	-	-	5.80658	-	-	-	5.85685	-	-	-	-	5.93391	-	-	-	-	6.06696	0.834738
[DOID:2394 / ovarian cancer]Palmitoylation	-	-	-	-	-	-	-	-	-	-	-	-	7.35289	-	7.19645	-	7.08342	-	-	-	-	-	-	-	-	-	-	-	-	-	-	-	-	-	7.64369	-	-	-	-	-	-	#VALUE!
[DOID:2394 / ovarian cancer]Phosphorylation	1.04873	1.06472	0.810484	1.04246	0.932884	1.12783	0.785924	0.980166	0.995666	1.11731	0.902285	1.09406	0.985936	1.19446	0.98116	0.647973	0.64768	1.01476	0.996796	0.87375	1.01355	0.944163	0.945494	0.893453	1.03438	1.05282	0.632228	0.687108	1.00751	0.974991	1.06676	1.1771	0.89443	0.843351	0.935762	1.04617	0.886019	0.997123	0.963135	0.819683	1.1875	1.0588
[DOID:2394 / ovarian cancer]Prenylation	18.5333	-	-	-	-	-	-	-	-	-	-	-	-	-	-	-	-	-	-	-	-	20.499	-	-	-	-	-	-	-	-	-	-	-	-	-	-	-	-	-	-	-	#VALUE!
[DOID:2394 / ovarian cancer]S-Nitrosylation	-	-	-	-	1.82829	1.82829	1.82582	3.65164	1.82091	-	-	1.79672	1.79672	1.79434	1.79196	1.79196	-	1.79196	-	1.79196	-	1.79196	1.79196	1.79196	1.79196	-	1.79196	-	3.59822	1.80873	1.80873	1.81115	-	1.81846	5.47008	5.48486	-	-	1.83822	-	3.71175	#VALUE!
[DOID:2394 / ovarian cancer]Sulfation	-	-	-	-	-	-	-	-	-	-	-	-	-	-	-	-	-	-	-	-	-	-	-	-	-	-	-	-	-	-	-	-	-	-	-	-	-	-	-	-	-	#VALUE!
[DOID:2394 / ovarian cancer]Sumoylation	-	-	-	-	-	4.45044	2.22156	-	-	-	-	-	-	4.31557	2.14751	2.14751	2.14751	2.14751	4.29502	-	-	-	-	-	-	-	-	2.15779	2.18215	4.37135	-	-	-	-	-	-	6.66469	-	2.23256	-	-	#VALUE!
[DOID:2394 / ovarian cancer]Ubiquitylation	1.23083	1.04412	1.10303	0.978657	1.22139	1.34117	1.21672	0.971673	0.969931	0.907643	1.02673	0.844226	0.963541	1.38294	1.32146	1.20133	1.20133	1.08119	1.02113	0.600663	0.360398	0.96106	1.38152	0.720795	1.14126	1.08119	0.660729	0.963413	0.785079	1.45307	1.15516	0.609786	0.795411	0.674902	0.615473	1.11028	0.989483	1.17754	0.870293	0.996819	0.811822	0.36088
[DOID:3070 / malignant glioma]Acetylation	0.886961	0.884946	0.88171	1.75974	0.291417	1.16166	0.578936	1.44165	1.72116	0.856216	0.854482	2.26943	1.69779	1.97414	1.1247	0.55881	1.11541	1.11412	0.278025	1.79969	0.815011	0.407653	1.01962	0.816489	0.613182	1.22711	1.02346	0.820258	0.821656	1.0292	1.03374	0.621384	0.622913	1.0396	1.45885	2.08845	1.04578	0.838389	1.05164	1.26418	0.633433	0.767413
[DOID:3070 / malignant glioma]Active Site	0.917081	1.14549	1.37338	0.800326	0.914224	0.913729	0.913359	1.02676	1.59589	1.02462	1.36441	1.13555	1.24886	1.24852	0.34046	1.36166	0.7943	1.02124	1.36138	1.58743	1.13388	0.45355	1.02076	1.24777	1.24953	1.36395	1.25088	1.70597	1.36487	0.796441	0.341539	1.02572	1.25485	1.2551	0.684787	1.36995	1.02788	0.914348	0.686226	1.25885	0.687157	1.0522
[DOID:3070 / malignant glioma]Amidation	-	-	-	-	51.1481	-	-	-	-	-	-	-	-	-	-	-	-	-	-	-	-	-	-	-	-	-	-	-	-	-	-	-	-	-	-	-	-	-	-	-	-	#VALUE!
[DOID:3070 / malignant glioma]Binding Site	1.35656	1.28488	1.11566	1.2674	1.14069	1.0141	1.08203	1.27485	1.30114	0.967944	1.18801	1.32476	1.30994	1.17129	1.11574	1.12905	1.1837	1.22472	1.12818	1.15542	1.38913	1.29319	1.10095	1.07395	1.37765	1.13054	1.36643	1.27144	1.19032	0.942597	1.04112	1.09838	1.11392	1.19929	1.13137	1.18911	1.13515	1.1091	1.25188	0.972602	1.08739	1.18158
[DOID:3070 / malignant glioma]Biotinylation	-	-	-	-	-	-	-	-	-	-	-	-	-	-	-	-	-	-	-	-	-	-	-	-	-	-	-	-	-	-	-	-	-	-	-	-	-	-	-	-	-	#VALUE!
[DOID:3070 / malignant glioma]C-linked Glycosylation	-	-	-	-	-	-	23.4429	-	-	23.4429	-	-	-	-	23.4429	-	-	-	-	-	-	-	-	-	-	-	-	-	-	-	-	-	-	-	-	-	-	-	-	-	-	#VALUE!
[DOID:3070 / malignant glioma]Crotonylation	-	-	-	-	-	-	-	-	-	-	-	-	-	-	-	-	-	-	-	-	-	-	-	-	-	-	-	-	-	-	-	-	-	-	-	-	-	-	-	-	-	#VALUE!
[DOID:3070 / malignant glioma]Decanoylation	-	-	-	-	-	-	-	-	-	-	-	-	-	-	-	-	-	-	-	-	-	-	-	-	-	-	-	-	-	-	-	-	-	-	-	-	-	-	-	-	-	#VALUE!
[DOID:3070 / malignant glioma]Gamma-carboxyglutamic acid	-	-	-	-	-	-	-	-	-	-	-	-	-	-	-	-	-	-	-	20.584	-	-	-	20.584	-	-	20.584	-	20.584	20.584	20.584	-	-	-	-	41.168	20.584	-	20.584	20.584	-	#VALUE!
[DOID:3070 / malignant glioma]Hydroxylation	-	5.74111	-	-	5.74111	-	-	-	-	-	5.72165	-	-	-	-	-	5.72165	-	-	-	5.72165	-	-	-	-	-	5.72165	-	5.72165	-	5.72165	5.72165	-	-	-	-	5.74111	-	5.76071	-	-	0.998454
[DOID:3070 / malignant glioma]Lipoylation	-	-	-	-	-	-	-	-	-	-	-	-	-	-	-	-	-	-	-	-	-	-	-	-	-	-	-	-	-	-	-	-	-	-	-	-	-	-	-	-	-	#VALUE!
[DOID:3070 / malignant glioma]Methylation	-	-	-	7.60309	-	5.05355	-	7.54644	-	2.51174	-	2.49687	-	-	2.46767	-	-	-	-	2.42861	2.42861	-	-	2.43914	2.43914	-	-	4.89243	2.46048	-	2.47128	-	-	-	-	5.07635	5.09166	-	-	-	2.62911	0.64724
[DOID:3070 / malignant glioma]Myristation	-	-	-	-	-	-	-	-	-	-	-	-	-	-	-	-	-	-	-	-	-	-	-	-	-	-	-	-	-	-	-	-	-	24.8219	-	-	-	-	-	-	-	#VALUE!
[DOID:3070 / malignant glioma]N-linked Glycosylation	1.3114	1.63745	1.85338	1.30591	2.06503	1.51984	1.73495	1.62495	1.62328	1.8376	1.61923	2.26244	1.72124	1.3953	1.6067	0.960786	2.52504	1.25836	1.14872	0.938294	2.0851	0.834039	2.50212	1.8767	1.77277	1.56527	1.14858	1.25447	1.15043	2.09285	1.46654	1.46764	0.943774	1.46901	1.05033	0.735554	1.26181	1.78857	1.47368	1.15868	1.1597	1.37426
[DOID:3070 / malignant glioma]+1 from N-linked Glycosylation	1.63745	1.85338	1.30591	2.06503	1.51984	1.73495	1.62495	1.62328	1.8376	1.61923	2.26244	1.72124	1.3953	1.6067	0.960786	2.52504	1.25836	1.14872	0.938294	2.0851	0.834039	2.50212	1.8767	1.77277	1.56527	1.14858	1.25447	1.15043	2.09285	1.46654	1.46764	0.943774	1.46901	1.05033	0.735554	1.26181	1.78857	1.47368	1.15868	1.1597	1.79316	0.545478
[DOID:3070 / malignant glioma]+2 from N-linked Glycosylation	1.85338	1.30591	2.06503	1.51984	1.73495	1.62495	1.62328	1.8376	1.61923	2.26244	1.72124	1.3953	1.6067	0.960786	2.52504	1.25836	1.14872	0.938294	2.0851	0.834039	2.50212	1.8767	1.77277	1.56527	1.14858	1.25447	1.15043	2.09285	1.46654	1.46764	0.943774	1.46901	1.05033	0.735554	1.26181	1.78857	1.47368	1.15868	1.1597	1.79316	1.161	1.64897
[DOID:3070 / malignant glioma]O-linked Glycosylation	-	0.666096	-	0.664784	0.664261	0.663738	0.663217	0.662696	0.662176	0.662176	0.662176	-	-	-	-	0.659073	-	-	0.657277	-	1.31404	0.657021	0.657277	0.657277	0.657789	0.658302	0.659073	-	0.661139	-	0.662956	1.32643	0.663738	0.664	2.00541	0.669265	0.669796	0.670595	-	0.671929	2.01659	1.64041
[DOID:3070 / malignant glioma]Octanoylation	-	-	-	-	-	-	-	-	-	-	-	-	-	-	-	-	-	-	-	-	-	-	-	-	-	-	-	-	-	-	-	-	-	-	-	-	-	-	-	-	-	#VALUE!
[DOID:3070 / malignant glioma]Other Lipid Modification	-	-	-	-	-	-	-	-	-	-	-	-	-	-	-	-	-	-	-	-	-	-	-	-	-	-	-	-	-	-	-	-	-	-	-	-	112.526	-	-	-	-	#VALUE!
[DOID:3070 / malignant glioma]Other Modified Residue	-	-	-	-	-	-	-	-	-	-	17.4009	-	-	-	-	-	-	-	-	-	-	6.91757	6.94604	-	-	-	7.24415	-	7.27537	-	-	-	-	-	-	-	-	-	-	-	-	#VALUE!
[DOID:3070 / malignant glioma]Palmitoylation	-	-	-	10.0469	9.9875	-	-	-	-	-	-	-	9.1733	-	-	-	8.8371	8.74553	-	-	-	-	-	-	-	-	-	-	9.07466	-	-	-	-	-	-	-	-	-	-	-	-	#VALUE!
[DOID:3070 / malignant glioma]Phosphorylation	0.789533	0.787985	0.921262	1.05389	0.940028	1.36239	0.913648	0.867099	0.865082	1.10629	0.993238	0.858583	1.05431	0.986146	1.04921	0.961336	1.17929	0.916749	1.11268	0.828454	1.46069	1.00341	1.15773	1.15836	1.00613	0.766196	1.20504	0.923159	1.279	0.950984	1.04251	0.645259	0.803426	0.984987	1.23479	1.10265	0.85723	0.814246	1.1109	0.840819	0.752147	1.47338
[DOID:3070 / malignant glioma]Prenylation	-	-	-	-	-	-	-	-	-	-	-	-	-	-	-	-	-	-	-	-	-	-	-	-	-	-	-	-	-	-	-	-	-	-	-	-	-	-	-	-	-	#VALUE!
[DOID:3070 / malignant glioma]S-Nitrosylation	4.56803	-	-	-	2.28093	-	-	-	2.27172	4.51307	2.24752	-	-	-	-	-	-	-	4.47122	-	2.23561	-	-	-	2.23561	-	-	-	2.24453	-	4.51307	-	-	2.26867	-	2.28093	-	2.28093	4.58665	-	-	0.727899
[DOID:3070 / malignant glioma]Sulfation	-	-	-	-	-	-	-	-	21.6396	-	-	-	-	-	-	-	-	-	-	-	-	-	20.336	-	-	-	-	-	-	-	-	-	-	-	-	-	-	-	-	24.4621	-	#VALUE!
[DOID:3070 / malignant glioma]Sumoylation	-	-	-	-	-	2.77613	-	2.74453	-	-	-	2.70062	-	-	-	-	2.67919	-	2.67919	2.67919	-	5.35837	-	2.67919	-	-	-	-	-	-	-	2.74008	-	-	-	-	2.77157	-	-	2.78529	-	#VALUE!
[DOID:3070 / malignant glioma]Ubiquitylation	0.691002	0.99612	0.535158	0.534166	0.457133	0.912659	0.986669	1.21224	0.605032	0.452942	0.904185	0.978005	0.450784	0.900166	0.749373	0.82431	1.12406	0.449624	0.449624	1.04912	0.674435	1.27393	0.524561	0.749373	1.199	0.899247	0.82431	0.826328	0.828762	1.05748	0.910198	0.532528	0.458001	0.995081	0.921419	0.923436	1.003	0.927835	0.930649	0.621804	0.545359	0.84076
[DOID:1909 / melanoma]Acetylation	0.699738	0.698148	0.695595	1.04122	1.03457	1.03101	0.685098	1.02361	1.01839	1.01322	1.01117	0.671396	2.00912	0.667469	1.66367	0.661282	1.64993	0.329604	1.31603	1.8635	0.241116	1.44722	0.965278	0.966212	0.48375	0.968085	0.484454	1.45601	1.70157	1.21793	0.733979	1.22555	0.982853	0.984184	0.986493	0.494284	0.24751	1.24016	0.746692	0.498665	0.749588	0.249606
[DOID:1909 / melanoma]Active Site	1.22091	0.677775	0.948048	1.08238	1.75804	1.21644	1.35106	1.08004	1.61875	0.943061	1.21095	0.537514	0.671757	0.940207	0.94008	1.07423	1.20851	1.34279	0.67126	0.40254	0.40254	0.805079	1.07373	0.939638	0.940966	0.941536	1.21112	0.672934	0.942171	1.34641	1.21251	1.34868	0.67498	1.21521	1.21554	0.675483	0.94606	0.811512	0.676718	1.08341	0.948692	0.402724
[DOID:1909 / melanoma]Amidation	-	-	-	-	-	-	-	-	-	-	-	-	-	-	-	-	60.5273	-	-	-	-	-	-	-	-	-	-	-	-	-	-	-	-	-	-	-	-	-	-	-	-	#VALUE!
[DOID:1909 / melanoma]Binding Site	1.12538	1.18995	1.12221	0.939442	1.15232	1.03567	0.935713	1.09867	0.966432	0.916352	0.931792	0.914487	0.897452	0.750112	0.847621	0.945038	1.075	0.863069	0.928032	0.862696	0.699861	0.927964	0.993416	0.765788	0.961865	0.962603	1.09433	1.06302	0.98274	1.31229	1.03491	1.0859	1.10398	0.89113	1.12396	0.960178	0.845788	0.863914	0.865563	0.917426	1.03612	0.717533
[DOID:1909 / melanoma]Biotinylation	-	-	-	-	-	-	-	-	-	-	-	-	-	-	-	-	-	-	-	-	-	-	-	-	-	-	-	-	-	-	-	-	-	-	-	-	-	-	-	-	-	#VALUE!
[DOID:1909 / melanoma]C-linked Glycosylation	-	-	-	-	-	-	-	-	-	-	-	-	-	-	-	-	-	27.7417	-	-	-	-	-	-	-	-	-	-	-	-	-	-	-	-	-	-	-	-	-	-	-	#VALUE!
[DOID:1909 / melanoma]Crotonylation	-	-	-	17.9946	-	13.8708	13.8708	13.7752	-	-	11.1587	21.9495	10.9148	-	-	-	-	-	-	-	-	9.79119	-	-	9.88813	-	10.2959	10.2959	-	-	-	-	-	-	-	11.4793	-	-	11.4793	-	-	#VALUE!
[DOID:1909 / melanoma]Decanoylation	-	-	-	-	-	-	-	-	-	-	-	-	-	-	-	-	-	-	-	-	-	-	-	-	-	-	-	-	-	-	-	-	-	-	-	-	-	-	-	-	-	#VALUE!
[DOID:1909 / melanoma]Gamma-carboxyglutamic acid	-	-	-	-	-	-	-	-	-	-	-	-	-	-	-	-	-	-	-	-	-	-	-	-	-	-	-	-	-	-	-	-	-	-	-	-	-	-	-	-	-	#VALUE!
[DOID:1909 / melanoma]Hydroxylation	-	-	-	6.79389	-	-	6.77085	-	-	-	-	-	6.77085	-	-	-	-	-	6.77085	-	-	-	-	-	-	-	-	-	6.77085	-	-	-	-	-	-	-	-	-	-	-	-	#VALUE!
[DOID:1909 / melanoma]Lipoylation	-	-	-	-	-	-	-	-	-	-	-	-	-	-	-	-	-	-	-	-	-	-	-	-	-	-	-	-	-	-	-	-	-	-	-	-	-	-	-	-	-	#VALUE!
[DOID:1909 / melanoma]Methylation	3.04947	3.04482	-	5.9982	5.98025	-	-	8.93026	-	-	-	-	8.81207	2.93304	2.92018	-	2.89899	-	2.88225	5.74792	-	8.64676	5.77284	-	2.88642	2.88642	5.78119	-	5.82333	2.92018	-	5.87471	-	-	-	3.00361	-	-	6.17435	-	-	#VALUE!
[DOID:1909 / melanoma]Myristation	-	-	-	-	-	-	-	-	-	-	-	-	-	-	-	-	-	-	-	-	29.3736	-	-	-	-	-	-	-	-	-	-	-	-	-	-	-	-	-	-	-	-	1
[DOID:1909 / melanoma]N-linked Glycosylation	0.775941	1.16263	1.16113	1.54538	0.643079	1.79854	1.53982	1.53834	2.94545	1.27916	1.53293	0.892437	1.65495	1.90519	1.14079	2.27394	1.49404	1.7373	2.22442	1.3571	0.246745	0.740236	1.72722	0.863661	1.35743	1.72882	1.72989	2.35047	1.36139	1.60981	1.36358	1.61271	0.620465	1.36587	0.372882	1.74087	0.995466	1.74304	1.86848	1.37116	2.24567	0.169688
[DOID:1909 / melanoma]+1 from N-linked Glycosylation	1.16263	1.16113	1.54538	0.643079	1.79854	1.53982	1.53834	2.94545	1.27916	1.53293	0.892437	1.65495	1.90519	1.14079	2.27394	1.49404	1.7373	2.22442	1.3571	0.246745	0.740236	1.72722	0.863661	1.35743	1.72882	1.72989	2.35047	1.36139	1.60981	1.36358	1.61271	0.620465	1.36587	0.372882	1.74087	0.995466	1.74304	1.86848	1.37116	2.24567	1.74751	0.500902
[DOID:1909 / melanoma]+2 from N-linked Glycosylation	1.16113	1.54538	0.643079	1.79854	1.53982	1.53834	2.94545	1.27916	1.53293	0.892437	1.65495	1.90519	1.14079	2.27394	1.49404	1.7373	2.22442	1.3571	0.246745	0.740236	1.72722	0.863661	1.35743	1.72882	1.72989	2.35047	1.36139	1.60981	1.36358	1.61271	0.620465	1.36587	0.372882	1.74087	0.995466	1.74304	1.86848	1.37116	2.24567	1.74751	1.1241	1.16952
[DOID:1909 / melanoma]O-linked Glycosylation	0.788241	0.788241	0.787619	0.786689	-	-	0.784834	-	-	-	-	-	0.782375	-	0.780845	-	-	0.778714	0.777805	1.555	-	-	-	0.777805	-	0.779018	-	-	0.782375	0.783295	-	-	-	-	1.5821	0.791991	0.79262	0.793565	1.58902	0.795144	-	#VALUE!
[DOID:1909 / melanoma]Octanoylation	-	-	-	-	-	-	-	-	-	-	-	-	-	-	-	-	-	-	-	-	-	-	-	-	-	-	-	-	-	-	-	-	-	-	-	-	-	-	-	-	-	#VALUE!
[DOID:1909 / melanoma]Other Lipid Modification	-	-	-	-	-	-	-	-	-	-	-	-	-	-	-	-	-	-	-	-	-	-	-	-	-	-	-	-	-	-	-	-	-	-	-	-	-	-	-	-	-	#VALUE!
[DOID:1909 / melanoma]Other Modified Residue	-	-	-	-	10.3492	-	20.5918	-	-	-	-	-	-	10.0879	-	-	-	-	-	-	-	8.18607	8.21976	-	-	8.57254	8.57254	-	8.60949	17.2935	-	-	-	-	-	-	-	-	-	8.87734	-	#VALUE!
[DOID:1909 / melanoma]Palmitoylation	-	-	-	-	-	-	-	-	-	-	-	-	-	10.7968	-	-	-	-	10.1391	-	-	-	-	-	10.2959	-	-	-	-	-	10.9747	-	-	-	11.2848	-	-	-	11.5457	-	-	#VALUE!
[DOID:1909 / melanoma]Phosphorylation	0.720756	1.22555	0.930657	0.849123	0.715117	0.713603	0.685631	0.78931	0.761225	0.864042	0.679104	0.859714	0.779778	0.622389	0.672535	0.904925	0.671926	0.645748	0.903627	0.515985	0.954572	0.774397	0.672091	0.672456	0.698845	0.518113	0.62226	0.702285	0.782865	0.811314	0.68246	0.921566	0.950754	1.05964	0.664189	0.772257	0.827557	0.749434	0.724377	0.80676	0.728241	1.23825
[DOID:1909 / melanoma]Prenylation	-	-	-	-	-	-	-	-	-	-	-	-	-	-	-	-	-	-	-	-	-	-	-	-	-	-	-	-	-	-	-	-	-	-	-	-	-	-	-	-	-	#VALUE!
[DOID:1909 / melanoma]S-Nitrosylation	-	-	-	-	-	-	-	-	2.68829	2.67032	2.65966	2.65259	-	-	-	-	-	-	-	-	-	-	-	-	-	2.64557	-	-	2.65612	-	-	2.6739	-	-	-	-	2.69919	8.09758	-	-	2.73992	#VALUE!
[DOID:1909 / melanoma]Sulfation	-	-	-	-	-	-	-	-	-	-	-	-	-	-	-	-	-	-	-	-	-	-	-	-	-	-	-	-	-	-	-	-	-	-	-	-	-	-	-	-	-	#VALUE!
[DOID:1909 / melanoma]Sumoylation	-	-	-	3.31794	-	-	3.27981	3.24781	-	-	3.21126	-	3.19074	-	-	-	-	-	3.17048	3.17048	-	-	-	-	-	-	-	3.18565	-	-	-	3.24254	-	-	3.27981	-	-	-	-	-	-	#VALUE!
[DOID:1909 / melanoma]Ubiquitylation	0.636	0.906756	0.723762	0.451513	0.811439	0.810013	0.449076	1.34487	0.805476	0.803999	0.802492	0.712213	1.06689	0.621386	0.620752	0.354715	0.620752	0.443394	0.886788	0.709431	0.443394	0.975467	0.620752	0.886788	0.709431	0.532073	0.354715	0.355584	0.980736	0.446926	0.897588	0.900258	0.180662	0.724648	0.636057	0.546385	0.365206	0.640486	0.458878	0.459892	0.460974	0.66937
[DOID:8618 / oral cavity cancer]Acetylation	2.36347	2.3581	2.34947	3.51686	0.5824	0.580395	2.31402	3.45739	2.29317	2.85193	1.70769	1.13387	1.69653	3.38171	0.561929	1.67518	0.557287	1.66993	-	1.79835	-	-	2.03773	0.815881	2.04242	2.04366	1.63631	0.819647	2.05261	1.64549	2.06593	1.65579	2.90476	0.831056	0.416503	1.25214	1.254	1.67553	2.52206	1.26323	2.10987	#VALUE!
[DOID:8618 / oral cavity cancer]Active Site	0.687298	0.686785	0.457453	0.685482	0.456772	0.913049	0.912678	1.596	1.36689	0.910093	0.681696	1.13471	0.907583	0.680504	0.680412	1.58742	0.907095	1.13387	0.906912	0.679818	0.226606	0.906424	1.36	1.13349	1.58912	0.454311	0.681788	0.909173	1.59116	1.5917	2.04771	1.82215	1.13992	0.912123	1.36855	0.456308	0.68474	1.3705	1.14286	2.28711	0.228882	0.22186
[DOID:8618 / oral cavity cancer]Amidation	-	-	-	-	-	-	-	-	-	-	-	-	-	-	-	-	-	-	-	-	-	-	-	112.442	-	-	-	-	-	-	-	-	-	-	-	-	-	-	-	-	-	#VALUE!
[DOID:8618 / oral cavity cancer]Binding Site	1.22978	1.08854	0.947607	1.47521	1.05644	1.33262	1.13667	1.35698	1.27251	1.16067	0.938657	1.10315	1.10228	1.04649	0.798326	0.963104	1.04528	1.15506	0.852381	1.12707	1.31938	1.15475	0.990121	0.96308	1.56935	1.29502	1.26887	1.65716	1.46604	1.41284	1.35938	1.52825	1.2244	1.50496	1.50736	1.23016	0.980264	1.40288	1.06823	0.985962	1.24181	1.09682
[DOID:8618 / oral cavity cancer]Biotinylation	-	-	-	-	-	-	-	-	-	-	-	-	-	-	-	-	-	-	-	-	-	-	-	-	-	-	-	-	-	-	-	-	-	-	-	-	-	-	-	-	-	#VALUE!
[DOID:8618 / oral cavity cancer]C-linked Glycosylation	-	-	-	-	-	-	-	-	-	-	-	-	-	-	-	-	-	-	-	-	-	-	-	-	-	-	-	-	-	-	-	-	-	-	-	-	-	-	-	-	-	#VALUE!
[DOID:8618 / oral cavity cancer]Crotonylation	-	-	30.666	-	-	-	23.4254	23.2638	20.6948	-	18.845	18.5344	-	18.4331	-	-	-	16.5356	-	16.5356	-	-	-	16.6993	16.6993	-	-	17.3879	17.3879	-	-	18.5344	19.2758	-	-	19.3865	19.3865	19.3865	-	-	-	#VALUE!
[DOID:8618 / oral cavity cancer]Decanoylation	-	-	-	-	-	-	-	-	-	-	-	-	-	-	-	-	-	-	-	-	-	-	-	-	-	-	-	-	-	-	-	-	-	-	-	-	-	-	-	-	-	#VALUE!
[DOID:8618 / oral cavity cancer]Gamma-carboxyglutamic acid	-	-	-	-	-	-	-	-	-	-	-	-	-	-	-	-	-	-	-	-	-	-	-	-	-	-	-	-	-	-	-	-	-	-	-	-	-	-	-	-	-	#VALUE!
[DOID:8618 / oral cavity cancer]Hydroxylation	-	-	-	-	-	-	-	-	-	-	-	-	11.4348	-	-	-	-	-	-	-	-	-	-	-	-	-	-	11.4348	-	-	-	-	-	11.4348	-	-	-	-	-	11.5523	11.5523	#VALUE!
[DOID:8618 / oral cavity cancer]Lipoylation	-	-	-	-	-	-	-	-	-	-	-	-	-	-	-	-	-	-	-	-	-	-	-	-	-	-	-	-	-	-	-	-	-	-	-	-	-	-	-	-	-	#VALUE!
[DOID:8618 / oral cavity cancer]Methylation	5.15001	15.4265	-	-	5.04979	-	-	-	5.02721	5.01973	5.01973	4.99003	-	4.95339	14.795	-	9.79175	-	4.86762	9.70722	4.85361	4.86762	-	9.7493	14.624	14.624	4.8817	4.88878	4.91729	19.7267	4.93888	-	9.98005	10.0245	5.04224	-	5.08787	15.2867	10.4274	-	5.2543	0.588999
[DOID:8618 / oral cavity cancer]Myristation	-	-	-	-	-	-	-	-	-	-	-	-	-	-	-	-	-	-	-	-	-	-	-	-	-	-	-	-	-	-	-	-	-	-	-	-	-	-	-	-	-	#VALUE!
[DOID:8618 / oral cavity cancer]N-linked Glycosylation	1.09202	1.30899	1.3073	1.52242	0.868837	1.30175	1.08353	0.865993	1.51393	1.08013	1.29442	1.93779	1.50496	1.28701	1.71253	1.49344	1.89237	0.838285	0.83481	0.833418	0.416709	1.04177	0.625063	1.2502	0.625218	1.25129	0.62603	1.46246	1.88112	1.25478	0.4187	1.46654	0.838285	0.629104	1.25946	1.05001	1.89131	1.05132	2.10368	1.26308	0.632091	0.351457
[DOID:8618 / oral cavity cancer]+1 from N-linked Glycosylation	1.30899	1.3073	1.52242	0.868837	1.30175	1.08353	0.865993	1.51393	1.08013	1.29442	1.93779	1.50496	1.28701	1.71253	1.49344	1.89237	0.838285	0.83481	0.833418	0.416709	1.04177	0.625063	1.2502	0.625218	1.25129	0.62603	1.46246	1.88112	1.25478	0.4187	1.46654	0.838285	0.629104	1.25946	1.05001	1.89131	1.05132	2.10368	1.26308	0.632091	1.05401	0.879329
[DOID:8618 / oral cavity cancer]+2 from N-linked Glycosylation	1.3073	1.52242	0.868837	1.30175	1.08353	0.865993	1.51393	1.08013	1.29442	1.93779	1.50496	1.28701	1.71253	1.49344	1.89237	0.838285	0.83481	0.833418	0.416709	1.04177	0.625063	1.2502	0.625218	1.25129	0.62603	1.46246	1.88112	1.25478	0.4187	1.46654	0.838285	0.629104	1.25946	1.05001	1.89131	1.05132	2.10368	1.26308	0.632091	1.05401	1.2656	0.528069
[DOID:8618 / oral cavity cancer]O-linked Glycosylation	1.3312	2.6624	-	-	-	1.32649	-	2.64881	-	1.32337	-	-	2.64258	-	-	1.31716	2.6333	1.31511	1.31357	1.31306	-	1.31306	1.31357	-	1.3146	-	-	-	-	1.32285	-	-	-	-	-	-	-	1.34019	1.34179	-	-	#VALUE!
[DOID:8618 / oral cavity cancer]Octanoylation	-	-	-	-	-	-	-	-	-	-	-	-	-	-	-	-	-	-	-	-	-	-	-	-	-	-	-	-	-	-	-	-	-	-	-	-	-	-	-	-	-	#VALUE!
[DOID:8618 / oral cavity cancer]Other Lipid Modification	-	-	-	-	-	-	-	-	-	-	-	-	-	-	-	-	-	-	-	-	-	-	-	-	-	-	-	-	-	-	-	-	-	-	-	-	-	-	-	-	-	#VALUE!
[DOID:8618 / oral cavity cancer]Other Modified Residue	-	-	-	-	-	-	-	-	-	-	-	-	-	-	17.0367	-	-	-	-	-	13.6018	-	-	-	-	-	-	-	-	14.6028	-	-	-	-	-	-	-	-	29.9845	-	-	0.723254
[DOID:8618 / oral cavity cancer]Palmitoylation	-	-	-	-	-	-	-	-	-	-	-	-	-	-	-	-	-	-	-	-	-	-	17.2105	17.3879	-	-	-	-	-	-	-	-	-	-	-	-	-	-	-	-	-	#VALUE!
[DOID:8618 / oral cavity cancer]Phosphorylation	0.856569	1.61979	0.987935	1.16514	0.939327	0.803433	1.11337	1.0664	0.886603	1.10546	0.970442	0.791948	1.22911	1.18249	0.91737	1.61559	0.960184	1.22142	1.00284	0.871406	1.13283	0.959067	1.13504	0.873584	1.22394	0.918751	0.831952	0.746763	0.837343	0.839779	0.620606	1.20062	1.07044	1.20795	1.16657	0.719561	0.766424	0.858841	1.13273	1.13539	1.04767	1.11294
[DOID:8618 / oral cavity cancer]Prenylation	-	-	-	-	-	-	-	-	-	-	-	-	-	-	-	-	-	-	-	-	-	-	-	-	-	-	-	-	-	-	-	-	-	-	-	-	-	-	-	-	-	#VALUE!
[DOID:8618 / oral cavity cancer]S-Nitrosylation	-	-	4.56463	9.12925	-	-	-	-	4.54005	-	-	-	4.47976	4.47382	4.46789	-	-	-	-	4.46789	-	-	-	-	-	-	-	4.47382	4.48572	4.5097	-	-	-	-	4.54617	-	4.55846	-	-	-	-	#VALUE!
[DOID:8618 / oral cavity cancer]Sulfation	-	-	-	-	-	-	-	-	-	-	-	-	-	-	-	40.6417	-	-	-	-	-	-	-	-	-	-	-	-	-	-	-	-	-	-	-	-	-	-	-	-	-	#VALUE!
[DOID:8618 / oral cavity cancer]Sumoylation	-	-	-	-	5.57563	-	-	-	-	-	-	-	-	5.38	-	-	5.35438	-	-	-	-	5.35438	-	5.35438	-	-	-	-	-	-	5.45835	5.47607	-	-	11.078	-	-	-	-	-	-	#VALUE!
[DOID:8618 / oral cavity cancer]Ubiquitylation	1.8413	1.07195	0.763941	1.67756	1.52264	1.06398	1.06177	1.05992	1.81374	1.35781	1.35527	0.902101	0.900897	1.49916	0.599051	0.748814	0.449289	1.64739	0.898577	1.94692	0.449289	0.149763	1.49763	0.898577	0.748814	1.1981	1.1981	1.05091	1.95743	1.3586	1.21269	1.52038	1.83064	0.611901	0.767277	0.615165	1.23354	1.39072	1.23994	1.24268	0.778504	0.390829
[DOID:3953 / adrenal gland cancer]Acetylation	0.698013	-	0.693881	-	0.688011	2.05693	1.36682	0.680724	2.03176	2.02145	2.01736	3.3487	0.668057	1.33165	-	1.3193	0.658344	1.31517	1.31278	1.59335	0.481043	1.44365	0.48145	0.963831	0.482557	1.44855	1.93304	1.45242	1.4549	1.45791	1.46434	0.978024	0.98043	1.96352	0.984062	1.97226	-	1.48452	0.993136	-	0.996987	0.36675
[DOID:3953 / adrenal gland cancer]Active Site	1.62386	1.35221	0.270203	-	-	0.53931	0.808636	0.808035	0.538253	0.537563	0.536875	0.536189	-	0.535937	0.267932	0.803689	0.535793	0.535793	0.535685	1.33849	1.07079	1.07079	0.803311	0.535613	2.14548	1.07339	0.268474	0.53702	1.07411	0.537237	0.537563	2.42165	0.80798	0.538763	0.269454	1.07811	0.80891	0.539675	1.08008	0.810555	1.35193	1.29317
[DOID:3953 / adrenal gland cancer]Amidation	-	-	-	-	-	-	-	-	-	-	-	-	-	-	-	-	-	-	-	-	-	-	-	-	-	-	-	-	-	-	-	-	-	-	-	-	-	-	-	-	-	#VALUE!
[DOID:3953 / adrenal gland cancer]Binding Site	1.15562	1.02216	1.11944	1.15086	1.18232	1.04952	1.31004	1.17775	1.07843	1.10997	1.14149	1.14029	1.46494	1.26879	1.17074	1.26778	0.779892	0.877186	0.941986	1.33145	0.714371	1.2992	1.20216	1.26775	1.10586	1.26946	1.23827	1.10934	1.20906	0.981791	1.27815	1.34583	1.38069	1.18524	1.12119	1.22204	1.29037	1.4584	0.996264	1.19803	1.36697	0.610433
[DOID:3953 / adrenal gland cancer]Biotinylation	-	-	-	-	-	-	-	-	-	-	-	-	-	-	-	-	-	-	-	-	-	-	-	-	-	-	-	-	-	-	-	-	-	-	-	-	-	-	-	-	-	#VALUE!
[DOID:3953 / adrenal gland cancer]C-linked Glycosylation	-	-	-	-	-	-	-	-	-	-	-	-	-	-	-	-	-	-	-	-	-	-	-	-	-	-	55.3466	-	-	-	-	-	-	-	-	-	-	-	-	-	-	#VALUE!
[DOID:3953 / adrenal gland cancer]Crotonylation	-	-	-	-	-	-	-	-	24.4476	-	-	21.8954	-	-	-	19.8257	19.5341	-	-	19.5341	19.5341	19.5341	-	-	-	-	20.541	-	-	20.755	-	-	-	-	-	-	-	-	-	-	-	0.94723
[DOID:3953 / adrenal gland cancer]Decanoylation	-	-	-	-	-	-	-	-	-	-	-	-	-	-	-	-	-	-	-	-	-	-	-	-	-	-	-	-	-	-	-	-	-	-	-	-	-	-	-	-	-	#VALUE!
[DOID:3953 / adrenal gland cancer]Gamma-carboxyglutamic acid	-	-	-	-	-	-	-	-	-	-	-	-	-	-	-	-	-	-	-	-	-	-	-	-	-	-	-	-	-	-	-	-	-	-	-	-	-	-	-	-	-	#VALUE!
[DOID:3953 / adrenal gland cancer]Hydroxylation	27.1086	-	-	-	-	-	-	-	-	-	-	-	13.5083	-	-	13.5083	-	-	-	-	-	-	-	-	-	-	-	-	-	-	-	-	-	-	-	-	13.5543	-	-	-	-	#VALUE!
[DOID:3953 / adrenal gland cancer]Lipoylation	-	-	-	-	-	-	-	-	-	-	-	-	-	-	-	-	-	-	-	-	-	-	-	-	-	-	-	-	-	-	-	-	-	-	-	-	-	-	-	-	-	#VALUE!
[DOID:3953 / adrenal gland cancer]Methylation	-	6.07463	6.02868	-	-	-	11.8777	-	-	-	-	-	-	5.85163	-	-	-	-	-	-	-	11.5006	-	-	-	5.75861	-	5.7753	-	5.82596	-	-	-	-	-	5.99242	-	-	-	-	12.4142	#VALUE!
[DOID:3953 / adrenal gland cancer]Myristation	-	-	-	-	-	-	-	-	-	-	-	-	-	-	-	-	-	-	-	-	-	-	-	-	-	-	-	-	-	-	-	-	-	-	-	-	-	-	-	-	-	#VALUE!
[DOID:3953 / adrenal gland cancer]N-linked Glycosylation	0.774029	0.773178	0.772179	0.513857	0.513195	0.768901	2.04803	1.27879	1.02198	1.0208	1.78401	1.01741	1.2699	1.5204	0.252885	1.00815	0.496785	0.742723	0.739645	0.246137	0.738411	0.492274	2.21523	1.47691	2.21578	0.739096	1.47911	1.23404	2.71606	0.494105	1.48388	1.48499	0.742723	1.48637	1.73582	1.4885	0.744759	1.73875	-	1.24343	1.99123	0.635131
[DOID:3953 / adrenal gland cancer]+1 from N-linked Glycosylation	0.773178	0.772179	0.513857	0.513195	0.768901	2.04803	1.27879	1.02198	1.0208	1.78401	1.01741	1.2699	1.5204	0.252885	1.00815	0.496785	0.742723	0.739645	0.246137	0.738411	0.492274	2.21523	1.47691	2.21578	0.739096	1.47911	1.23404	2.71606	0.494105	1.48388	1.48499	0.742723	1.48637	1.73582	1.4885	0.744759	1.73875	-	1.24343	1.99123	0.996115	0.421408
[DOID:3953 / adrenal gland cancer]+2 from N-linked Glycosylation	0.772179	0.513857	0.513195	0.768901	2.04803	1.27879	1.02198	1.0208	1.78401	1.01741	1.2699	1.5204	0.252885	1.00815	0.496785	0.742723	0.739645	0.246137	0.738411	0.492274	2.21523	1.47691	2.21578	0.739096	1.47911	1.23404	2.71606	0.494105	1.48388	1.48499	0.742723	1.48637	1.73582	1.4885	0.744759	1.73875	-	1.24343	1.99123	0.996115	1.74429	1.85773
[DOID:3953 / adrenal gland cancer]O-linked Glycosylation	-	-	-	-	1.56826	1.56703	-	-	-	-	1.56334	-	1.56089	1.56028	1.55784	1.55602	-	-	-	1.55117	3.10234	-	1.55177	-	-	-	-	-	-	-	-	1.5658	1.56703	-	-	-	1.58133	-	1.58511	-	-	1.85308
[DOID:3953 / adrenal gland cancer]Octanoylation	-	-	-	-	-	-	-	-	-	-	-	-	-	-	-	-	-	-	-	-	-	-	-	-	-	-	-	-	-	-	-	-	-	-	-	-	-	-	-	-	-	#VALUE!
[DOID:3953 / adrenal gland cancer]Other Lipid Modification	-	-	-	-	-	-	-	-	-	-	-	-	-	-	-	-	-	-	-	-	-	-	-	-	-	-	-	-	-	-	-	-	-	-	-	-	-	-	-	-	-	#VALUE!
[DOID:3953 / adrenal gland cancer]Other Modified Residue	-	-	-	-	-	-	-	-	-	-	-	-	-	-	-	-	20.0249	-	-	-	-	-	-	32.798	-	-	-	-	-	17.2509	-	-	-	-	-	-	-	-	-	-	-	#VALUE!
[DOID:3953 / adrenal gland cancer]Palmitoylation	-	-	-	-	-	-	-	-	-	-	-	-	-	-	-	-	-	-	-	-	-	-	-	-	-	-	-	-	-	-	-	-	-	-	-	-	-	-	-	-	-	#VALUE!
[DOID:3953 / adrenal gland cancer]Phosphorylation	0.95864	0.95676	1.53843	1.4823	0.792616	0.68548	1.21005	0.734874	0.733164	1.30593	1.30275	0.779632	0.777856	1.03476	0.980513	0.825321	1.34054	1.54598	1.13319	0.566184	1.13237	1.08148	0.773578	0.773999	0.929497	0.671886	1.138	1.19354	0.88506	0.626566	0.680778	0.840498	0.948411	0.845626	1.16609	0.743789	1.01192	0.800986	0.963455	0.75112	1.02241	1.17045
[DOID:3953 / adrenal gland cancer]Prenylation	-	-	-	-	-	-	-	-	-	-	-	-	-	-	-	-	-	-	-	-	-	-	-	-	-	-	-	-	-	-	-	-	-	-	-	-	-	-	-	-	-	#VALUE!
[DOID:3953 / adrenal gland cancer]S-Nitrosylation	-	-	-	-	-	5.38508	-	-	-	-	-	5.29211	-	-	-	-	5.27809	-	-	-	-	-	-	-	5.27809	-	-	-	-	-	-	-	5.34894	5.35613	-	-	-	-	5.41435	5.4291	5.46633	#VALUE!
[DOID:3953 / adrenal gland cancer]Sulfation	-	56.928	-	-	-	54.5885	-	-	51.0892	-	-	-	-	-	-	48.0115	-	-	-	-	-	-	-	-	-	-	-	-	-	-	-	-	-	-	-	-	-	-	-	-	-	#VALUE!
[DOID:3953 / adrenal gland cancer]Sumoylation	6.67497	6.65268	-	6.61953	-	-	-	-	-	-	-	6.37593	-	-	6.32533	-	-	-	-	-	-	6.32533	-	-	6.32533	-	-	-	6.42735	-	-	-	-	6.49016	-	6.54345	-	6.54345	-	-	-	#VALUE!
[DOID:3953 / adrenal gland cancer]Ubiquitylation	0.362533	1.26633	1.08297	1.44128	1.79875	0.897796	1.25431	1.25212	0.892768	0.534678	0.88946	0.888072	0.886886	1.41681	1.41536	1.06152	1.06152	0.530762	0.884603	1.06152	0.353841	1.06152	0.530762	1.06152	0.530762	1.59228	1.23844	0.532061	0.533628	1.06998	1.61168	0.718431	0.540651	1.08429	0.725131	1.09008	0.364306	0.36509	0.366197	0.917517	0.367871	0.386494
[No DO]Acetylation	-	1.65234	-	-	3.26475	1.62676	3.24291	3.23017	3.2137	1.5987	-	1.58903	-	1.57973	1.575	1.56509	1.56199	1.56018	-	-	-	1.14173	1.14229	-	-	4.58243	2.29316	-	2.30125	-	1.1581	-	3.48925	1.16466	2.33478	4.67939	1.17159	2.34812	2.35631	2.36043	-	#VALUE!
[No DO]Active Site	-	1.2833	0.641084	1.28086	0.640129	1.27956	1.91857	1.27809	0.638529	3.18856	2.54758	0.636081	1.2719	1.27156	1.27139	1.90683	1.90683	1.27122	1.90645	3.81084	2.54056	2.54056	3.81187	0.635397	1.27259	1.27336	1.27396	2.54827	1.91133	2.5493	1.91313	1.9152	2.55602	3.19567	1.91792	0.639479	0.639739	1.28043	1.92195	1.92312	3.20759	1.42295
[No DO]Amidation	-	-	-	-	-	-	-	-	-	-	-	-	-	-	-	-	-	-	-	-	-	-	-	-	-	-	-	-	-	-	-	-	-	-	-	-	-	-	-	-	-	#VALUE!
[No DO]Binding Site	1.25341	1.09524	1.48423	1.48228	1.01298	1.40067	1.24328	1.39717	1.55071	1.54913	1.62497	1.15948	1.08133	1.00345	1.466	1.1569	1.54198	1.54164	0.847741	1.15573	0.9245	1.0018	1.61884	1.00262	1.46622	1.77626	1.46896	2.09014	0.7753	1.1647	1.24412	1.24609	1.40392	1.32794	1.17358	1.09707	1.02051	0.865052	1.18187	1.42123	1.58209	0.716516
[No DO]Biotinylation	-	-	-	-	-	-	-	-	-	-	-	-	-	-	-	-	-	-	-	-	-	-	-	-	-	-	-	-	-	-	-	-	-	-	-	-	-	-	-	-	-	#VALUE!
[No DO]C-linked Glycosylation	-	-	-	-	-	-	-	-	-	-	-	-	-	-	-	-	-	-	-	-	-	-	-	-	-	-	-	-	-	-	-	-	-	-	-	-	-	-	-	-	-	#VALUE!
[No DO]Crotonylation	-	-	-	-	-	-	-	-	-	-	-	-	-	-	-	-	-	-	-	-	-	-	-	-	-	-	-	-	-	-	-	-	-	-	-	-	-	-	-	-	-	#VALUE!
[No DO]Decanoylation	-	-	-	-	-	-	-	-	-	-	-	-	-	-	-	-	-	-	-	-	-	-	-	-	-	-	-	-	-	-	-	-	-	-	-	-	-	-	-	-	-	#VALUE!
[No DO]Gamma-carboxyglutamic acid	-	-	-	-	-	-	-	-	-	-	-	-	-	-	-	-	-	-	-	-	-	-	-	-	-	-	-	-	-	-	-	-	-	-	-	-	-	-	-	-	-	#VALUE!
[No DO]Hydroxylation	-	-	-	-	-	32.1589	-	-	-	-	-	-	-	-	-	-	-	32.0498	-	-	32.0498	-	-	-	-	-	32.0498	-	-	-	-	-	32.0498	-	-	32.1589	-	-	-	-	-	0.998867
[No DO]Lipoylation	-	-	-	-	-	-	-	-	-	-	-	-	-	-	-	-	-	-	-	-	-	-	-	-	-	-	-	-	-	-	-	-	-	-	-	-	-	-	-	-	-	#VALUE!
[No DO]Methylation	-	-	-	-	-	-	-	-	14.0905	-	-	13.9862	-	-	13.8227	-	-	13.7025	13.6432	-	-	13.6432	-	-	-	-	-	-	-	-	-	-	-	-	-	-	-	-	-	-	-	#VALUE!
[No DO]Myristation	-	-	-	-	-	-	-	-	-	-	-	-	-	-	-	-	-	-	-	-	-	-	-	-	-	-	-	-	-	-	-	-	-	-	-	-	-	-	-	-	-	#VALUE!
[No DO]N-linked Glycosylation	-	-	1.22138	2.43835	0.608803	0.608098	1.21479	1.21362	0.606187	3.02744	3.02338	1.81044	1.20519	1.20243	1.79998	1.19597	1.76801	0.587395	1.16992	0.583984	4.08789	1.16797	1.16797	2.9201	0.584129	0.584526	1.75466	1.17115	1.75749	4.1031	0.586775	0.587212	1.76218	0.58776	0.588345	1.7658	3.53403	-	1.76889	1.18007	1.77165	2.64557
[No DO]+1 from N-linked Glycosylation	-	1.22138	2.43835	0.608803	0.608098	1.21479	1.21362	0.606187	3.02744	3.02338	1.81044	1.20519	1.20243	1.79998	1.19597	1.76801	0.587395	1.16992	0.583984	4.08789	1.16797	1.16797	2.9201	0.584129	0.584526	1.75466	1.17115	1.75749	4.1031	0.586775	0.587212	1.76218	0.58776	0.588345	1.7658	3.53403	-	1.76889	1.18007	1.77165	2.36338	0.745751
[No DO]+2 from N-linked Glycosylation	1.22138	2.43835	0.608803	0.608098	1.21479	1.21362	0.606187	3.02744	3.02338	1.81044	1.20519	1.20243	1.79998	1.19597	1.76801	0.587395	1.16992	0.583984	4.08789	1.16797	1.16797	2.9201	0.584129	0.584526	1.75466	1.17115	1.75749	4.1031	0.586775	0.587212	1.76218	0.58776	0.588345	1.7658	3.53403	-	1.76889	1.18007	1.77165	2.36338	1.18243	0.750347
[No DO]O-linked Glycosylation	-	3.73114	-	-	-	3.71793	3.71501	-	-	-	-	-	-	-	3.69613	3.6918	-	3.68604	-	3.68031	-	-	-	3.68174	-	-	3.6918	-	-	-	-	-	3.71793	-	-	3.74889	-	-	-	-	-	#VALUE!
[No DO]Octanoylation	-	-	-	-	-	-	-	-	-	-	-	-	-	-	-	-	-	-	-	-	-	-	-	-	-	-	-	-	-	-	-	-	-	-	-	-	-	-	-	-	-	#VALUE!
[No DO]Other Lipid Modification	-	-	-	-	-	-	-	-	-	-	-	-	-	-	-	-	-	-	-	-	-	-	-	-	-	-	-	-	-	-	-	-	-	-	-	-	-	-	-	-	-	#VALUE!
[No DO]Other Modified Residue	-	-	-	-	-	-	-	-	-	-	-	-	-	-	-	-	-	-	-	-	-	-	-	-	-	-	-	-	-	-	-	-	-	-	-	-	-	41.835	-	-	-	#VALUE!
[No DO]Palmitoylation	-	-	-	-	-	-	-	-	54.9692	-	-	-	-	-	-	-	-	-	-	-	-	-	-	48.7356	-	-	-	-	-	-	-	-	-	-	-	-	-	-	-	-	-	#VALUE!
[No DO]Phosphorylation	1.38995	1.51334	1.25865	1.38164	1.12834	1.87658	1.49789	1.49448	1.11825	1.36331	1.36	0.986535	2.09161	1.35029	1.34684	0.734308	1.10096	1.46719	1.71093	1.22121	1.09909	1.71062	1.22359	0.734555	1.71525	1.83937	0.981822	0.861847	1.23523	1.23882	0.993976	1.24635	1.62514	0.752374	1.13182	1.13446	0.379088	0.760167	1.52393	1.65481	1.14904	0.86024
[No DO]Prenylation	-	-	-	-	-	-	-	-	-	-	-	129.516	-	129.516	-	-	-	-	-	-	-	-	-	-	-	-	-	-	-	-	-	-	-	-	-	-	-	-	-	-	-	#VALUE!
[No DO]S-Nitrosylation	-	-	-	12.7939	-	-	-	-	-	25.28	-	-	-	-	-	-	-	-	12.5228	-	12.5228	-	-	-	-	-	-	-	-	-	-	12.6569	-	-	-	-	-	-	-	-	-	0.826299
[No DO]Sulfation	-	-	-	-	-	-	-	-	-	-	-	-	-	-	-	-	-	-	-	-	-	-	-	-	-	-	-	-	-	-	-	-	-	-	-	-	-	-	-	-	-	#VALUE!
[No DO]Sumoylation	-	-	-	15.7055	-	-	-	-	-	-	-	-	-	-	-	-	-	-	-	-	-	-	-	-	-	-	-	-	-	15.2742	-	-	-	-	-	-	-	-	-	-	-	#VALUE!
[No DO]Ubiquitylation	1.72029	2.14607	0.856482	1.28234	2.13386	0.426022	2.1257	2.97078	2.54181	0.422859	2.5324	0.842815	1.68338	-	0.839523	0.419761	1.25928	0.839523	0.839523	1.67905	-	0.839523	0.419761	0.839523	2.09881	1.25928	0.839523	1.68316	0.844057	1.69242	1.69949	0.426137	0.427583	0.857531	1.72044	2.15526	2.16088	0.433106	0.434419	0.43538	1.74562	#VALUE!
[DOID:1192 / peripheral nervous system neoplasm]Acetylation	-	-	1.85209	1.84823	1.83642	-	1.82414	-	-	1.79854	-	-	-	1.7772	1.77187	-	1.75723	-	-	1.41764	1.28399	1.28445	-	1.28632	1.28803	1.28881	3.86971	-	1.29446	-	1.30286	2.61051	-	2.62048	1.31332	1.31608	-	-	-	1.32774	-	0.743946
[DOID:1192 / peripheral nervous system neoplasm]Active Site	0.722395	-	2.16366	-	0.720145	2.15927	1.43893	0.718928	0.718346	-	1.43301	2.86236	0.715446	2.86102	1.43032	1.43012	2.14519	1.43012	2.14475	1.42907	0.714533	-	-	0.714821	0.715832	1.43253	1.43321	0.7167	2.15024	0.71699	2.15227	1.4364	2.15664	0.719025	1.43844	2.15824	-	0.720243	2.16219	2.16351	2.16513	0.477356
[DOID:1192 / peripheral nervous system neoplasm]Amidation	-	-	-	-	-	-	322.319	-	-	-	-	-	-	-	-	-	-	-	-	-	-	-	-	-	-	-	-	-	-	-	-	-	-	-	-	-	-	-	-	-	-	#VALUE!
[DOID:1192 / peripheral nervous system neoplasm]Binding Site	1.23383	1.05612	1.14247	1.0532	0.788957	0.612795	1.13644	0.873229	1.04673	1.04566	0.783468	1.04353	1.2165	1.56306	1.47565	1.04121	1.38778	0.780454	1.21381	0.953476	0.693375	1.04033	1.04068	0.867652	1.64949	1.04259	1.91352	1.30634	1.74442	1.22293	1.13721	0.963772	1.14069	1.40605	1.23226	1.05789	1.50133	1.06165	0.797761	0.355306	1.69085	0.613812
[DOID:1192 / peripheral nervous system neoplasm]Biotinylation	-	-	-	-	-	-	-	-	-	-	-	-	-	-	-	-	-	-	-	-	-	-	-	-	-	-	-	-	-	-	-	-	-	-	-	-	-	-	-	-	-	#VALUE!
[DOID:1192 / peripheral nervous system neoplasm]C-linked Glycosylation	-	-	-	-	-	-	-	-	-	-	-	-	-	-	-	-	-	-	-	-	-	-	-	-	-	-	-	-	-	-	-	-	-	-	-	-	-	-	-	-	-	#VALUE!
[DOID:1192 / peripheral nervous system neoplasm]Crotonylation	-	-	96.6958	-	-	-	-	-	-	-	-	-	-	58.1232	-	-	52.1399	-	-	-	52.1399	52.1399	-	-	52.6561	54.8275	-	-	-	-	-	58.4425	-	-	-	-	-	-	-	-	-	0.874162
[DOID:1192 / peripheral nervous system neoplasm]Decanoylation	-	-	-	-	-	-	-	-	-	-	-	-	-	-	-	-	-	-	-	-	-	-	-	-	-	-	-	-	-	-	-	-	-	-	-	-	-	-	-	-	-	#VALUE!
[DOID:1192 / peripheral nervous system neoplasm]Gamma-carboxyglutamic acid	-	-	-	-	-	-	-	-	-	-	-	-	-	-	-	-	-	-	-	-	-	-	-	-	-	-	-	-	-	-	-	-	-	-	-	-	-	-	-	-	-	#VALUE!
[DOID:1192 / peripheral nervous system neoplasm]Hydroxylation	-	-	-	-	-	-	-	-	-	-	-	-	-	-	-	-	-	-	-	-	-	-	-	-	-	-	-	-	-	-	-	-	-	-	-	-	-	-	-	-	-	#VALUE!
[DOID:1192 / peripheral nervous system neoplasm]Lipoylation	-	-	-	-	-	-	-	-	-	-	-	-	-	-	-	-	-	-	-	-	-	-	-	-	-	-	-	-	-	-	-	-	-	-	-	-	-	-	-	-	-	#VALUE!
[DOID:1192 / peripheral nervous system neoplasm]Methylation	-	16.2142	-	-	-	-	-	-	-	-	-	-	-	15.619	-	-	-	-	-	15.3044	-	-	-	-	-	-	-	-	-	-	-	-	-	15.8047	-	-	-	-	-	-	-	#VALUE!
[DOID:1192 / peripheral nervous system neoplasm]Myristation	-	-	-	-	-	-	-	-	-	-	-	-	-	-	-	-	-	-	-	-	-	-	-	-	-	-	-	-	-	-	-	-	-	-	-	-	-	-	-	-	-	#VALUE!
[DOID:1192 / peripheral nervous system neoplasm]N-linked Glycosylation	0.688672	0.687915	2.06108	1.37157	0.684903	2.05233	-	0.682661	3.4098	2.04352	0.68026	0.678914	0.677919	2.70547	0.674993	2.01819	3.31501	1.98246	2.63232	1.97095	1.31396	-	1.97095	1.97107	2.62858	0.657591	2.63199	3.29386	0.659058	0.659426	-	2.64246	-	1.98369	3.30944	-	1.32526	1.326	0.663333	-	-	0.769517
[DOID:1192 / peripheral nervous system neoplasm]+1 from N-linked Glycosylation	0.687915	2.06108	1.37157	0.684903	2.05233	-	0.682661	3.4098	2.04352	0.68026	0.678914	0.677919	2.70547	0.674993	2.01819	3.31501	1.98246	2.63232	1.97095	1.31396	-	1.97095	1.97107	2.62858	0.657591	2.63199	3.29386	0.659058	0.659426	-	2.64246	-	1.98369	3.30944	-	1.32526	1.326	0.663333	-	-	0.664701	#VALUE!
[DOID:1192 / peripheral nervous system neoplasm]+2 from N-linked Glycosylation	2.06108	1.37157	0.684903	2.05233	-	0.682661	3.4098	2.04352	0.68026	0.678914	0.677919	2.70547	0.674993	2.01819	3.31501	1.98246	2.63232	1.97095	1.31396	-	1.97095	1.97107	2.62858	0.657591	2.63199	3.29386	0.659058	0.659426	-	2.64246	-	1.98369	3.30944	-	1.32526	1.326	0.663333	-	-	0.664701	1.99535	1.12931
[DOID:1192 / peripheral nervous system neoplasm]O-linked Glycosylation	-	-	4.19422	-	-	-	-	-	-	-	-	-	-	-	-	4.15328	-	4.1468	4.14196	-	-	-	-	-	4.14518	-	-	-	-	4.17119	-	-	-	-	-	-	-	4.22588	-	-	-	#VALUE!
[DOID:1192 / peripheral nervous system neoplasm]Octanoylation	-	-	-	-	-	-	-	-	-	-	-	-	-	-	-	-	-	-	-	-	-	-	-	-	-	-	-	-	-	-	-	-	-	-	-	-	-	-	-	-	-	#VALUE!
[DOID:1192 / peripheral nervous system neoplasm]Other Lipid Modification	-	-	-	-	-	-	-	-	-	-	-	-	-	-	-	-	-	-	-	-	-	-	-	-	-	-	-	-	-	-	-	-	-	-	-	-	-	-	-	-	-	#VALUE!
[DOID:1192 / peripheral nervous system neoplasm]Other Modified Residue	-	-	-	-	-	-	-	-	-	-	-	-	-	-	-	-	-	-	-	-	-	-	-	-	-	-	-	-	-	-	-	-	-	-	-	-	-	-	-	-	-	#VALUE!
[DOID:1192 / peripheral nervous system neoplasm]Palmitoylation	-	-	-	-	-	-	-	-	-	-	-	-	-	-	-	-	-	-	-	-	-	-	-	-	-	-	-	-	-	-	-	-	-	-	-	-	-	-	-	-	-	#VALUE!
[DOID:1192 / peripheral nervous system neoplasm]Phosphorylation	0.426462	0.567502	0.424793	1.27174	0.70521	0.703717	0.702138	0.840645	0.698908	0.976009	1.53	0.277463	0.415247	0.690487	0.137745	0.963779	0.825722	0.825295	1.37485	1.23647	0.824315	0.824762	1.37654	1.10183	0.964828	0.965667	1.38069	0.969578	0.41689	1.81178	1.39778	0.560859	1.40637	0.98749	1.13182	0.850844	0.568632	1.28278	0.571473	0.716024	1.29267	0.913484
[DOID:1192 / peripheral nervous system neoplasm]Prenylation	-	-	-	-	-	-	-	-	-	-	-	-	-	-	-	-	-	-	-	-	-	-	-	-	-	-	-	-	-	-	-	-	-	-	-	-	-	-	-	-	-	#VALUE!
[DOID:1192 / peripheral nervous system neoplasm]S-Nitrosylation	-	-	-	-	-	-	14.3543	14.3543	-	-	-	-	14.1256	-	-	-	-	-	-	-	-	-	-	-	-	-	-	-	-	-	-	-	-	-	-	-	-	-	-	-	-	#VALUE!
[DOID:1192 / peripheral nervous system neoplasm]Sulfation	-	-	-	-	-	-	-	-	-	-	-	-	-	-	-	-	-	-	-	-	-	-	128.151	-	-	-	-	-	-	-	-	-	-	-	-	-	-	-	-	-	-	#VALUE!
[DOID:1192 / peripheral nervous system neoplasm]Sumoylation	-	-	-	-	-	-	-	-	-	-	-	-	-	16.9642	-	-	-	-	-	-	-	-	-	-	-	-	-	-	-	-	-	-	-	-	-	-	-	-	-	-	-	#VALUE!
[DOID:1192 / peripheral nervous system neoplasm]Ubiquitylation	0.483831	0.482865	0.481771	0.480878	0.960237	0.958549	0.956567	0.954892	-	0.951433	0.474824	0.948167	0.473451	-	0.944463	0.472231	0.472231	0.944463	1.41669	1.88893	0.944463	-	-	0.944463	-	0.472231	0.944463	0.473387	1.42435	0.951986	0.477982	1.43821	0.962061	0.964722	0.96775	0.484934	0.486197	-	0.488722	1.46941	0.98191	1.11587
[DOID:2596 / larynx cancer]Acetylation	-	2.87062	-	5.70831	-	-	-	-	-	2.77742	-	8.28185	2.75367	2.74447	2.73624	2.71903	2.71364	2.71051	-	2.18921	1.98282	-	-	3.97283	1.98906	1.99027	3.98391	3.99117	1.99899	6.00939	-	4.03133	2.02063	4.04673	4.05622	-	-	6.11908	2.04681	-	-	0.573439
[DOID:2596 / larynx cancer]Active Site	1.11557	1.11474	2.22751	-	-	-	-	-	-	-	-	2.21013	3.31452	3.31363	1.10439	2.20849	1.10425	4.41698	1.10402	1.10343	1.10343	1.10343	1.10373	2.20775	2.21087	2.21221	1.10663	-	-	-	-	-	1.11014	2.22073	2.22134	1.11097	2.22284	1.11225	1.113	1.11368	-	0.625755
[DOID:2596 / larynx cancer]Amidation	-	-	-	-	-	-	-	-	-	-	-	-	-	-	-	-	-	-	-	-	-	-	-	-	-	-	-	-	-	-	-	-	-	-	-	-	-	-	-	-	-	#VALUE!
[DOID:2596 / larynx cancer]Binding Site	1.22487	0.543644	1.08571	0.948747	1.08299	0.405565	1.61997	1.3485	0.538811	0.672824	1.88204	1.07433	1.47604	1.87739	2.0107	1.47391	1.33944	1.47306	0.803335	0.936995	0.936911	1.20491	1.20532	0.803932	0.938464	0.670846	1.61181	1.34489	0.808157	1.21406	1.35088	0.541208	0.948512	1.35708	1.49517	1.22525	0.954655	1.09299	1.36884	1.64606	1.09942	0.806356
[DOID:2596 / larynx cancer]Biotinylation	-	-	-	-	-	-	-	-	-	-	-	-	-	-	-	-	-	-	-	-	-	-	-	-	-	-	-	-	-	-	-	-	-	-	-	-	-	-	-	-	-	#VALUE!
[DOID:2596 / larynx cancer]C-linked Glycosylation	-	-	-	-	-	-	-	-	-	-	-	-	-	-	-	-	-	-	-	-	-	-	-	-	-	-	-	-	-	-	-	-	-	-	-	-	-	-	-	-	-	#VALUE!
[DOID:2596 / larynx cancer]Crotonylation	-	-	-	-	-	-	-	-	-	-	-	-	-	-	-	-	-	-	-	-	80.518	-	-	-	81.3152	-	-	84.6684	-	85.5503	-	-	93.8609	-	-	-	-	-	-	-	-	0.94524
[DOID:2596 / larynx cancer]Decanoylation	-	-	-	-	-	-	-	-	-	-	-	-	-	-	-	-	-	-	-	-	-	-	-	-	-	-	-	-	-	-	-	-	-	-	-	-	-	-	-	-	-	#VALUE!
[DOID:2596 / larynx cancer]Gamma-carboxyglutamic acid	-	-	-	-	-	-	-	-	-	-	-	-	-	-	-	-	-	-	-	-	-	-	-	-	-	-	-	-	-	-	-	-	-	-	-	-	-	-	-	-	-	#VALUE!
[DOID:2596 / larynx cancer]Hydroxylation	55.8696	-	-	-	-	-	-	-	-	-	-	-	-	-	-	-	-	-	-	-	-	-	-	-	-	-	-	-	-	-	-	-	-	-	-	-	-	-	-	-	-	#VALUE!
[DOID:2596 / larynx cancer]Lipoylation	-	-	-	-	-	-	-	-	-	-	-	-	-	-	-	-	-	-	-	-	-	-	-	-	-	-	-	-	-	-	-	-	-	-	-	-	-	-	-	-	-	#VALUE!
[DOID:2596 / larynx cancer]Methylation	25.0773	25.0391	-	-	-	-	-	-	-	-	-	24.2983	24.1554	-	-	-	-	23.8053	-	-	-	-	-	-	-	-	-	-	-	48.0283	-	-	-	-	-	-	-	24.8122	-	-	-	#VALUE!
[DOID:2596 / larynx cancer]Myristation	-	-	-	-	-	-	-	-	-	-	-	-	-	-	-	-	-	-	-	-	-	-	-	-	-	-	-	-	-	-	-	-	-	-	-	-	-	-	-	-	-	#VALUE!
[DOID:2596 / larynx cancer]N-linked Glycosylation	-	2.12465	2.1219	1.05904	3.17302	3.16935	1.05523	1.05421	2.10626	-	3.15151	2.09685	5.23444	1.04449	1.04237	-	2.0477	1.02048	3.04875	2.02911	-	1.01456	1.01456	2.02924	2.02961	2.03099	1.01613	1.01732	-	1.01833	3.05821	2.04033	1.02048	-	2.04426	1.02258	1.02328	1.02385	1.02436	3.0752	2.05193	#VALUE!
[DOID:2596 / larynx cancer]+1 from N-linked Glycosylation	2.12465	2.1219	1.05904	3.17302	3.16935	1.05523	1.05421	2.10626	-	3.15151	2.09685	5.23444	1.04449	1.04237	-	2.0477	1.02048	3.04875	2.02911	-	1.01456	1.01456	2.02924	2.02961	2.03099	1.01613	1.01732	-	1.01833	3.05821	2.04033	1.02048	-	2.04426	1.02258	1.02328	1.02385	1.02436	3.0752	2.05193	1.02648	0.552047
[DOID:2596 / larynx cancer]+2 from N-linked Glycosylation	2.1219	1.05904	3.17302	3.16935	1.05523	1.05421	2.10626	-	3.15151	2.09685	5.23444	1.04449	1.04237	-	2.0477	1.02048	3.04875	2.02911	-	1.01456	1.01456	2.02924	2.02961	2.03099	1.01613	1.01732	-	1.01833	3.05821	2.04033	1.02048	-	2.04426	1.02258	1.02328	1.02385	1.02436	3.0752	2.05193	1.02648	3.08135	0.544178
[DOID:2596 / larynx cancer]O-linked Glycosylation	-	-	-	-	-	-	-	-	6.44396	-	-	-	-	-	-	-	-	-	-	-	-	-	-	-	6.40127	-	-	-	6.43387	6.44144	-	-	-	-	-	-	-	-	-	-	-	#VALUE!
[DOID:2596 / larynx cancer]Octanoylation	-	-	-	-	-	-	-	-	-	-	-	-	-	-	-	-	-	-	-	-	-	-	-	-	-	-	-	-	-	-	-	-	-	-	-	-	-	-	-	-	-	#VALUE!
[DOID:2596 / larynx cancer]Other Lipid Modification	-	-	-	-	-	-	-	-	-	-	-	-	-	-	-	-	-	-	-	-	-	-	-	-	-	-	-	-	-	-	-	-	-	-	-	-	-	-	-	-	-	#VALUE!
[DOID:2596 / larynx cancer]Other Modified Residue	-	-	-	-	-	-	-	-	-	-	-	-	-	-	-	-	-	-	-	-	-	-	-	-	-	70.4964	-	-	-	71.1068	71.1068	-	-	-	-	-	-	-	-	-	-	#VALUE!
[DOID:2596 / larynx cancer]Palmitoylation	-	-	-	-	-	-	-	-	-	-	-	-	-	-	-	-	-	-	-	-	-	-	-	-	-	-	-	-	-	-	-	-	-	-	-	-	-	-	-	-	-	#VALUE!
[DOID:2596 / larynx cancer]Phosphorylation	0.439048	0.876374	1.09332	0.436423	0.435613	1.30407	0.86743	0.432727	1.0793	1.72253	0.429586	1.07119	0.427501	1.0663	0.638146	1.27571	1.27514	1.27448	1.06157	1.27296	0.424321	1.06138	1.48802	1.27614	1.2771	0.852141	1.06608	2.35288	2.14597	1.72177	1.72684	1.29917	0.868726	0.871399	0.873915	1.09494	1.53671	-	0.66188	0.66344	0.443607	0.402334
[DOID:2596 / larynx cancer]Prenylation	-	-	-	-	-	-	-	-	-	-	-	-	-	-	-	-	-	-	-	-	-	-	-	-	-	-	-	-	-	-	-	-	-	-	-	-	-	-	-	-	-	#VALUE!
[DOID:2596 / larynx cancer]S-Nitrosylation	-	-	-	-	-	-	22.1669	-	22.1072	-	-	-	-	-	-	-	-	-	-	-	-	-	-	-	-	-	-	-	-	-	-	-	-	-	-	-	-	-	-	-	-	#VALUE!
[DOID:2596 / larynx cancer]Sulfation	-	-	-	-	-	-	-	-	-	-	-	-	-	-	-	-	-	-	-	-	-	-	-	-	-	-	-	-	-	-	-	-	-	-	-	-	-	-	-	-	-	#VALUE!
[DOID:2596 / larynx cancer]Sumoylation	-	-	-	27.2852	-	-	-	-	-	-	-	-	-	-	-	-	-	-	26.0725	-	26.0725	-	-	-	-	-	-	-	-	-	-	-	-	-	-	-	-	-	-	-	27.1499	0.978513
[DOID:2596 / larynx cancer]Ubiquitylation	1.49433	1.49134	-	2.22781	1.48286	0.740128	0.738597	-	0.735983	0.734633	0.733256	2.19634	1.46227	2.91999	1.4585	1.4585	1.4585	1.4585	1.4585	0.729252	0.729252	-	-	1.4585	1.4585	1.4585	-	0.731037	0.73319	1.47012	1.47626	0.740328	0.742839	1.48979	2.2417	2.2466	-	1.50487	3.01887	2.26916	0.758166	0.51556
[DOID:4606 / bile duct cancer]Acetylation	-	-	-	-	-	6.73781	-	-	-	6.6216	-	-	-	-	6.52343	6.48239	-	-	6.45036	-	-	-	4.7312	4.73578	-	4.74496	-	-	9.53149	-	9.59337	4.80552	-	-	4.83518	-	-	-	-	-	-	#VALUE!
[DOID:4606 / bile duct cancer]Active Site	2.65961	2.65763	5.31057	-	-	-	-	-	-	-	-	2.63456	2.63403	2.63332	2.63297	2.63261	2.63261	-	-	2.63067	-	5.26134	-	2.63173	-	2.63705	-	2.63865	-	5.27943	2.64132	2.64417	-	2.64721	-	-	2.64972	2.65169	-	-	-	#VALUE!
[DOID:4606 / bile duct cancer]Amidation	-	-	-	-	-	-	-	-	-	-	-	-	-	-	-	-	-	-	-	-	-	-	-	-	-	-	-	-	-	-	-	-	-	-	-	-	-	-	-	-	-	#VALUE!
[DOID:4606 / bile duct cancer]Binding Site	0.973398	0.972069	1.94131	1.29251	1.29097	0.3223	0.64369	0.642987	1.92686	0.962442	0.961488	1.28064	2.55928	1.27881	1.59789	1.91669	0.957999	0.957789	0.319203	0.63825	0.957289	0.957539	1.27715	2.23608	0.958875	1.27948	1.28089	0.961898	0.321119	1.60801	0.322062	0.967714	1.29219	1.61769	1.94433	0.973697	1.95084	0.977163	1.63171	0.654059	0.982919	0.807768
[DOID:4606 / bile duct cancer]Biotinylation	-	-	-	-	-	-	-	-	-	-	-	-	-	-	-	-	-	-	-	-	-	-	-	-	-	-	-	-	-	-	-	-	-	-	-	-	-	-	-	-	-	#VALUE!
[DOID:4606 / bile duct cancer]C-linked Glycosylation	-	-	-	-	-	-	-	-	-	-	-	-	-	-	-	-	-	-	-	-	-	-	-	-	-	-	-	-	-	-	-	-	-	-	-	-	-	-	-	-	-	#VALUE!
[DOID:4606 / bile duct cancer]Crotonylation	-	-	-	-	-	271.945	-	-	-	218.772	-	-	-	-	212.827	-	-	-	-	-	-	-	-	193.862	-	-	-	-	201.856	-	-	-	-	-	-	-	-	-	-	-	-	#VALUE!
[DOID:4606 / bile duct cancer]Decanoylation	-	-	-	-	-	-	-	-	-	-	-	-	-	-	-	-	-	-	-	-	-	-	-	-	-	-	-	-	-	-	-	-	-	-	-	-	-	-	-	-	-	#VALUE!
[DOID:4606 / bile duct cancer]Gamma-carboxyglutamic acid	-	-	-	-	-	-	-	-	-	-	-	-	-	-	-	-	-	-	-	-	-	-	-	-	-	-	-	-	-	-	-	-	-	-	-	-	-	-	-	-	-	#VALUE!
[DOID:4606 / bile duct cancer]Hydroxylation	-	-	-	-	-	-	-	132.746	-	-	132.746	-	-	-	-	-	-	-	-	-	-	-	-	-	-	-	-	-	-	-	-	-	-	-	-	-	-	-	-	-	-	#VALUE!
[DOID:4606 / bile duct cancer]Lipoylation	-	-	-	-	-	-	-	-	-	-	-	-	-	-	-	-	-	-	-	-	-	-	-	-	-	-	-	-	-	-	-	-	-	-	-	-	-	-	-	-	-	#VALUE!
[DOID:4606 / bile duct cancer]Methylation	-	-	-	-	-	58.623	116.722	-	-	58.274	58.274	-	-	-	57.2517	57.2517	-	-	56.5081	-	-	-	-	56.5898	56.5898	-	-	-	57.0848	-	57.3355	-	-	-	-	58.8874	-	-	-	-	-	#VALUE!
[DOID:4606 / bile duct cancer]Myristation	-	-	-	-	-	-	-	-	-	-	-	-	-	-	-	-	-	-	-	-	-	-	-	-	-	-	-	-	-	-	-	-	-	-	-	-	-	-	-	-	-	#VALUE!
[DOID:4606 / bile duct cancer]N-linked Glycosylation	2.53546	-	-	-	2.52158	-	2.51575	2.51333	-	-	-	2.49953	-	-	2.4851	-	2.44095	-	-	-	-	-	4.83757	-	-	-	-	2.42538	2.42643	2.42778	2.43034	-	2.43291	-	-	-	-	-	2.44217	-	-	#VALUE!
[DOID:4606 / bile duct cancer]+1 from N-linked Glycosylation	-	-	-	2.52158	-	2.51575	2.51333	-	-	-	2.49953	-	-	2.4851	-	2.44095	-	-	-	-	-	4.83757	-	-	-	-	2.42538	2.42643	2.42778	2.43034	-	2.43291	-	-	-	-	-	2.44217	-	-	-	#VALUE!
[DOID:4606 / bile duct cancer]+2 from N-linked Glycosylation	-	-	2.52158	-	2.51575	2.51333	-	-	-	2.49953	-	-	2.4851	-	2.44095	-	-	-	-	-	4.83757	-	-	-	-	2.42538	2.42643	2.42778	2.43034	-	2.43291	-	-	-	-	-	2.44217	-	-	-	-	1.82822
[DOID:4606 / bile duct cancer]O-linked Glycosylation	-	-	-	-	-	-	-	-	-	-	-	-	-	-	-	-	-	-	-	-	-	-	-	-	-	-	-	-	-	-	-	-	-	-	-	-	-	-	-	-	15.5954	#VALUE!
[DOID:4606 / bile duct cancer]Octanoylation	-	-	-	-	-	-	-	-	-	-	-	-	-	-	-	-	-	-	-	-	-	-	-	-	-	-	-	-	-	-	-	-	-	-	-	-	-	-	-	-	-	#VALUE!
[DOID:4606 / bile duct cancer]Other Lipid Modification	-	-	-	-	-	-	-	-	-	-	-	-	-	-	-	-	-	-	-	-	-	-	-	-	-	-	-	-	-	-	-	-	-	-	-	-	-	-	-	-	-	#VALUE!
[DOID:4606 / bile duct cancer]Other Modified Residue	-	-	-	-	-	-	201.856	-	-	-	-	-	-	-	-	196.785	-	-	-	-	-	-	-	-	167.351	-	-	-	-	-	169.524	-	-	-	-	-	-	-	-	-	-	#VALUE!
[DOID:4606 / bile duct cancer]Palmitoylation	-	-	-	-	-	-	-	-	-	-	-	-	-	-	-	-	-	-	-	-	-	-	-	-	-	-	-	-	-	-	-	-	-	-	-	-	-	-	-	-	-	#VALUE!
[DOID:4606 / bile duct cancer]Phosphorylation	0.523363	0.522337	1.04263	0.520235	1.03854	1.55451	1.03401	0.515828	1.54389	1.02667	1.53625	0.510762	-	-	1.52139	2.0276	1.01334	0.50641	1.01235	2.02323	1.51742	1.01216	1.52039	1.52122	0.507453	2.53947	1.01664	1.0199	-	1.53931	-	1.03245	0.517779	1.03874	0.520871	0.522086	1.57013	2.62376	0.525993	1.5817	1.58639	1.30003
[DOID:4606 / bile duct cancer]Prenylation	-	-	-	-	-	-	-	-	-	-	-	-	-	-	-	-	-	-	-	-	-	-	-	-	-	-	-	-	-	-	-	-	-	-	-	-	-	-	-	-	-	#VALUE!
[DOID:4606 / bile duct cancer]S-Nitrosylation	-	-	-	-	-	-	-	-	-	-	-	52.0055	-	-	-	-	-	-	-	-	-	-	-	-	-	-	-	-	-	104.706	-	-	-	-	-	-	-	-	-	-	-	#VALUE!
[DOID:4606 / bile duct cancer]Sulfation	-	-	-	-	-	-	-	-	-	-	-	-	-	-	-	-	-	-	-	-	-	-	-	-	-	-	-	-	-	-	-	-	-	-	-	-	-	-	-	-	-	#VALUE!
[DOID:4606 / bile duct cancer]Sumoylation	-	-	-	-	-	-	-	-	-	63.3659	-	-	-	-	-	-	-	-	-	-	-	-	-	-	-	-	-	-	-	-	-	-	-	-	-	-	-	-	-	-	-	#VALUE!
[DOID:4606 / bile duct cancer]Ubiquitylation	-	1.77774	-	1.77043	-	3.52905	1.76088	1.75779	-	1.75143	-	1.74542	-	3.48075	1.7386	-	-	1.7386	3.47719	-	1.7386	-	1.7386	-	1.7386	1.7386	-	1.74285	-	1.75245	-	-	1.77099	-	-	-	1.79001	-	1.79931	-	-	0.862017
[DOID:184 / bone cancer]Acetylation	-	-	6.98802	-	-	-	-	-	-	-	-	-	13.4559	-	6.68536	-	-	6.62248	-	-	-	-	-	-	4.8598	4.86274	4.86687	-	-	4.89417	-	4.9248	-	-	4.9552	-	-	4.98351	-	-	5.02029	#VALUE!
[DOID:184 / bone cancer]Active Site	-	-	-	2.71843	2.71714	2.71567	2.71457	5.4251	2.71035	-	-	-	2.69941	-	-	-	-	-	-	-	-	-	-	-	-	-	2.70378	-	5.40865	-	2.70688	2.7098	2.71237	-	2.71365	-	2.71549	-	2.71935	-	-	#VALUE!
[DOID:184 / bone cancer]Amidation	-	-	-	-	-	-	-	-	-	-	-	-	-	-	-	-	-	-	-	-	-	-	-	-	-	-	-	-	-	-	-	-	-	-	-	-	-	-	-	-	-	#VALUE!
[DOID:184 / bone cancer]Binding Site	0.665041	1.66033	0.663167	0.331148	0.330753	0.660602	0.989502	0.988421	0.987343	1.64389	0.985355	0.656216	1.63925	0.327639	1.31004	0.654755	1.30904	1.30875	1.63563	0.981139	0.981052	2.28972	1.30885	0.654739	1.31024	2.62248	1.96903	0.985775	1.64545	0.988754	1.65028	0.991735	0.993199	0.994709	1.3284	1.33049	0.999631	0.333806	1.00333	1.00544	0.335773	0.884979
[DOID:184 / bone cancer]Biotinylation	-	-	-	-	-	-	-	-	-	-	-	-	-	-	-	-	-	-	-	-	-	-	-	-	-	-	-	-	-	-	-	-	-	-	-	-	-	-	-	-	-	#VALUE!
[DOID:184 / bone cancer]C-linked Glycosylation	-	-	-	-	-	-	-	-	-	-	-	-	-	-	-	-	-	-	-	-	-	-	-	-	-	-	-	-	-	-	-	-	-	-	-	-	-	-	-	-	-	#VALUE!
[DOID:184 / bone cancer]Crotonylation	-	-	-	-	-	-	-	-	-	-	-	-	-	-	-	-	-	-	-	-	-	-	-	-	-	-	-	-	-	209.022	-	-	-	-	-	-	-	-	-	-	230.645	#VALUE!
[DOID:184 / bone cancer]Decanoylation	-	-	-	-	-	-	-	-	-	-	-	-	-	-	-	-	-	-	-	-	-	-	-	-	-	-	-	-	-	-	-	-	-	-	-	-	-	-	-	-	-	#VALUE!
[DOID:184 / bone cancer]Gamma-carboxyglutamic acid	-	-	-	-	-	-	-	-	-	-	-	-	-	-	-	-	-	-	-	-	-	-	-	-	-	-	-	-	-	-	-	-	-	-	-	-	-	-	-	-	-	#VALUE!
[DOID:184 / bone cancer]Hydroxylation	-	-	-	-	-	-	-	-	-	-	-	-	-	-	-	-	-	-	-	-	-	-	-	-	-	-	-	-	-	-	-	-	-	-	-	-	-	-	-	-	-	#VALUE!
[DOID:184 / bone cancer]Lipoylation	-	-	-	-	-	-	-	-	-	-	-	-	-	-	-	-	-	-	-	-	-	-	-	-	-	-	-	-	-	-	-	-	-	-	-	-	-	-	-	-	-	#VALUE!
[DOID:184 / bone cancer]Methylation	-	-	-	-	-	-	59.8095	-	-	-	-	-	-	-	-	-	-	58.1626	-	-	-	-	-	-	-	-	-	-	-	58.6728	-	-	-	-	-	60.3492	-	-	-	-	-	#VALUE!
[DOID:184 / bone cancer]Myristation	-	-	-	-	-	-	-	-	-	-	-	-	-	-	-	-	-	-	-	-	-	-	-	-	-	-	-	-	-	-	-	-	590.179	-	-	-	-	-	-	-	-	#VALUE!
[DOID:184 / bone cancer]N-linked Glycosylation	2.59839	2.59554	2.59218	-	5.16835	2.58118	5.15639	2.57571	-	-	5.13331	-	-	-	-	2.53825	-	-	2.48297	2.47883	-	-	7.43648	4.95796	2.47944	-	2.48266	2.48558	4.97332	2.48805	-	-	-	-	2.49734	-	-	2.50154	-	-	-	#VALUE!
[DOID:184 / bone cancer]+1 from N-linked Glycosylation	2.59554	2.59218	-	5.16835	2.58118	5.15639	2.57571	-	-	5.13331	-	-	-	-	2.53825	-	-	2.48297	2.47883	-	-	7.43648	4.95796	2.47944	-	2.48266	2.48558	4.97332	2.48805	-	-	-	-	2.49734	-	-	2.50154	-	-	-	2.50795	#VALUE!
[DOID:184 / bone cancer]+2 from N-linked Glycosylation	2.59218	-	5.16835	2.58118	5.15639	2.57571	-	-	5.13331	-	-	-	-	2.53825	-	-	2.48297	2.47883	-	-	7.43648	4.95796	2.47944	-	2.48266	2.48558	4.97332	2.48805	-	-	-	-	2.49734	-	-	2.50154	-	-	-	2.50795	-	2.15657
[DOID:184 / bone cancer]O-linked Glycosylation	-	-	-	-	-	-	-	-	-	-	-	-	-	-	-	-	-	-	-	-	-	-	-	-	-	-	-	-	-	-	-	-	-	-	-	-	-	-	15.9635	15.9762	15.9826	#VALUE!
[DOID:184 / bone cancer]Octanoylation	-	-	-	-	-	-	-	-	-	-	-	-	-	-	-	-	-	-	-	-	-	-	-	-	-	-	-	-	-	-	-	-	-	-	-	-	-	-	-	-	-	#VALUE!
[DOID:184 / bone cancer]Other Lipid Modification	-	-	-	-	-	-	-	-	-	-	-	-	-	-	-	-	-	-	-	-	-	-	-	-	-	-	-	-	-	-	-	-	-	-	-	-	-	-	-	-	-	#VALUE!
[DOID:184 / bone cancer]Other Modified Residue	-	-	-	-	-	-	-	-	-	-	-	-	-	-	-	-	-	-	-	-	-	-	-	-	-	-	-	-	-	-	-	-	-	-	-	-	-	-	-	-	-	#VALUE!
[DOID:184 / bone cancer]Palmitoylation	-	-	-	-	-	-	-	-	-	-	-	-	-	-	-	-	-	-	-	-	-	-	-	-	-	-	-	-	-	-	-	-	-	-	-	-	-	-	-	-	-	#VALUE!
[DOID:184 / bone cancer]Phosphorylation	0.536355	1.60591	-	0.533148	1.59648	0.531032	0.52984	1.05727	-	0.526076	1.57439	0.523441	1.0445	2.08419	1.03944	-	0.519249	-	1.03748	1.03673	0.518363	1.55593	2.0775	1.03932	-	-	0.52094	-	1.04863	1.05168	1.05478	0.529037	-	1.59679	-	1.07009	-	-	1.0781	0.540319	2.1677	0.491733
[DOID:184 / bone cancer]Prenylation	-	-	-	-	-	-	-	-	-	-	-	-	-	-	-	-	-	-	-	-	-	-	-	-	-	-	-	-	-	-	-	-	-	-	-	-	-	-	-	-	-	#VALUE!
[DOID:184 / bone cancer]S-Nitrosylation	-	-	-	-	-	-	-	-	-	-	-	-	-	-	53.1552	-	-	-	-	-	-	-	-	-	-	-	-	-	-	-	-	-	-	-	-	-	-	-	-	-	55.051	#VALUE!
[DOID:184 / bone cancer]Sulfation	-	-	-	-	-	-	-	-	-	-	-	-	-	-	-	-	-	-	-	-	-	-	-	-	-	-	-	-	-	-	-	-	-	-	-	-	-	-	-	-	-	#VALUE!
[DOID:184 / bone cancer]Sumoylation	-	-	-	-	-	-	-	-	-	-	-	-	-	-	-	-	-	-	-	-	-	-	-	-	-	-	-	-	-	-	-	-	-	-	-	-	-	-	-	-	-	#VALUE!
[DOID:184 / bone cancer]Ubiquitylation	1.82552	-	-	3.62875	-	-	3.60917	3.60286	-	1.7949	-	-	-	3.56715	1.78175	-	1.78175	1.78175	-	1.78175	1.78175	-	-	1.78175	1.78175	1.78175	5.34526	1.78611	-	1.79595	-	1.80882	1.81495	-	1.82568	1.82968	-	1.8384	1.84397	-	-	0.785497
[DOID:3565 / meningioma]Acetylation	-	-	-	-	-	25.2887	-	-	24.9792	-	-	-	-	-	-	-	-	-	-	-	-	-	-	-	-	-	-	-	-	-	-	-	-	-	-	-	-	-	-	-	-	#VALUE!
[DOID:3565 / meningioma]Active Site	-	-	-	-	-	-	-	-	-	9.91351	-	-	-	-	-	-	-	-	-	-	-	-	-	-	-	-	9.90215	-	-	-	-	-	-	-	-	9.941	9.94504	9.95244	9.95919	9.96526	-	#VALUE!
[DOID:3565 / meningioma]Amidation	-	-	-	-	-	-	-	-	-	-	-	-	-	-	-	-	-	-	-	-	-	-	-	-	-	-	-	-	-	-	-	-	-	-	-	-	-	-	-	-	-	#VALUE!
[DOID:3565 / meningioma]Binding Site	1.2178	2.43228	-	-	1.21133	-	2.41593	1.20664	-	1.20409	1.2029	-	-	-	-	2.39793	1.19854	-	1.19805	-	-	-	-	1.19894	2.39926	3.60166	3.60563	3.61024	-	1.20705	1.20878	1.21069	1.21248	2.42864	2.43252	2.43635	2.44066	2.44502	4.89938	2.45484	1.22971	#VALUE!
[DOID:3565 / meningioma]Biotinylation	-	-	-	-	-	-	-	-	-	-	-	-	-	-	-	-	-	-	-	-	-	-	-	-	-	-	-	-	-	-	-	-	-	-	-	-	-	-	-	-	-	#VALUE!
[DOID:3565 / meningioma]C-linked Glycosylation	-	-	-	-	-	-	-	-	-	-	-	-	-	-	-	-	-	-	-	-	-	-	-	-	-	-	-	-	-	-	-	-	-	-	-	-	-	-	-	-	-	#VALUE!
[DOID:3565 / meningioma]Crotonylation	-	-	-	-	-	-	-	-	-	-	-	-	-	-	-	-	-	-	-	-	-	-	-	-	-	-	-	-	-	-	-	-	-	-	-	-	-	-	-	-	-	#VALUE!
[DOID:3565 / meningioma]Decanoylation	-	-	-	-	-	-	-	-	-	-	-	-	-	-	-	-	-	-	-	-	-	-	-	-	-	-	-	-	-	-	-	-	-	-	-	-	-	-	-	-	-	#VALUE!
[DOID:3565 / meningioma]Gamma-carboxyglutamic acid	-	-	-	-	-	-	-	-	-	-	-	-	-	-	-	-	-	-	-	-	-	-	-	-	-	-	-	-	-	-	-	-	-	-	-	-	-	-	-	-	-	#VALUE!
[DOID:3565 / meningioma]Hydroxylation	-	-	-	-	-	-	-	-	-	-	-	-	-	-	-	-	-	-	-	-	-	-	-	-	-	-	-	-	-	-	-	-	-	-	-	-	-	-	-	-	-	#VALUE!
[DOID:3565 / meningioma]Lipoylation	-	-	-	-	-	-	-	-	-	-	-	-	-	-	-	-	-	-	-	-	-	-	-	-	-	-	-	-	-	-	-	-	-	-	-	-	-	-	-	-	-	#VALUE!
[DOID:3565 / meningioma]Methylation	-	-	-	-	-	-	-	-	-	-	-	-	-	-	-	-	-	-	-	-	-	-	-	-	-	-	-	-	-	-	-	-	-	-	-	-	-	-	-	-	-	#VALUE!
[DOID:3565 / meningioma]Myristation	-	-	-	-	-	-	-	-	-	-	-	-	-	-	-	-	-	-	-	-	-	-	-	-	-	-	-	-	-	-	-	-	-	-	-	-	-	-	-	-	-	#VALUE!
[DOID:3565 / meningioma]N-linked Glycosylation	-	-	-	-	-	-	9.44223	-	-	9.4126	-	-	-	-	-	-	-	-	-	9.0783	-	-	9.0783	-	-	9.08672	-	-	-	9.11207	-	-	-	-	-	-	-	-	-	-	-	#VALUE!
[DOID:3565 / meningioma]+1 from N-linked Glycosylation	-	-	-	-	-	9.44223	-	-	9.4126	-	-	-	-	-	-	-	-	-	9.0783	-	-	9.0783	-	-	9.08672	-	-	-	9.11207	-	-	-	-	-	-	-	-	-	-	-	-	#VALUE!
[DOID:3565 / meningioma]+2 from N-linked Glycosylation	-	-	-	-	9.44223	-	-	9.4126	-	-	-	-	-	-	-	-	-	9.0783	-	-	9.0783	-	-	9.08672	-	-	-	9.11207	-	-	-	-	-	-	-	-	-	-	-	-	-	0.986589
[DOID:3565 / meningioma]O-linked Glycosylation	-	-	-	-	-	-	-	-	-	-	-	-	-	-	-	-	-	-	-	-	-	-	-	-	-	-	-	-	-	-	-	-	-	-	-	-	-	-	-	-	-	#VALUE!
[DOID:3565 / meningioma]Octanoylation	-	-	-	-	-	-	-	-	-	-	-	-	-	-	-	-	-	-	-	-	-	-	-	-	-	-	-	-	-	-	-	-	-	-	-	-	-	-	-	-	-	#VALUE!
[DOID:3565 / meningioma]Other Lipid Modification	-	-	-	-	-	-	-	-	-	-	-	-	-	-	-	-	-	-	-	-	-	-	-	-	-	-	-	-	-	-	-	-	-	-	-	-	-	-	-	-	-	#VALUE!
[DOID:3565 / meningioma]Other Modified Residue	-	-	-	-	-	-	-	-	-	-	-	-	-	-	-	-	-	-	-	-	-	-	-	-	-	-	-	-	-	-	-	-	-	-	-	-	-	-	-	-	-	#VALUE!
[DOID:3565 / meningioma]Palmitoylation	-	-	-	-	-	-	-	-	-	-	-	-	-	-	-	-	-	-	-	-	-	-	-	-	-	-	-	-	-	-	-	-	-	-	-	-	-	-	-	-	-	#VALUE!
[DOID:3565 / meningioma]Phosphorylation	1.96431	-	1.95662	-	-	-	-	3.87206	-	-	-	3.83403	1.91265	-	-	-	-	-	-	3.79684	-	-	-	-	1.9046	-	-	-	-	1.92581	-	-	-	-	-	-	3.92873	-	-	-	-	#VALUE!
[DOID:3565 / meningioma]Prenylation	-	-	-	-	-	-	-	-	-	-	-	-	-	-	-	-	-	-	-	-	-	-	-	-	-	-	-	-	-	-	-	-	-	-	-	-	-	-	-	-	-	#VALUE!
[DOID:3565 / meningioma]S-Nitrosylation	-	-	-	-	-	-	-	-	-	-	-	-	-	-	-	-	-	-	-	-	-	-	-	-	-	-	-	-	-	-	-	-	-	-	-	-	-	-	-	-	-	#VALUE!
[DOID:3565 / meningioma]Sulfation	-	-	-	-	-	-	-	-	-	-	-	-	-	-	-	-	-	-	-	-	-	-	-	-	-	-	-	-	-	-	-	-	-	-	-	-	-	-	-	-	-	#VALUE!
[DOID:3565 / meningioma]Sumoylation	-	-	244.963	-	-	-	-	-	-	-	-	-	-	-	-	-	-	-	-	-	-	-	-	-	-	-	-	-	-	-	-	-	-	-	-	-	-	-	-	-	-	#VALUE!
[DOID:3565 / meningioma]Ubiquitylation	-	-	-	-	-	-	-	-	-	-	-	-	6.54223	-	-	-	-	-	-	-	-	-	-	-	-	-	-	-	-	-	-	-	-	-	6.68627	-	-	-	-	-	-	#VALUE!
[DOID:8850 / salivary gland cancer]Acetylation	-	-	-	-	-	-	-	-	-	-	-	-	-	-	-	-	-	-	-	-	-	-	-	-	-	-	-	-	-	-	-	44.7998	44.91	-	-	-	-	-	-	-	-	#VALUE!
[DOID:8850 / salivary gland cancer]Active Site	-	-	-	-	-	-	-	-	-	-	-	-	-	-	-	-	-	-	-	-	-	-	-	-	-	-	-	-	-	-	-	-	-	-	-	-	-	-	-	-	-	#VALUE!
[DOID:8850 / salivary gland cancer]Amidation	-	-	-	-	-	-	-	-	-	-	-	-	-	-	-	-	-	-	-	-	-	-	-	-	-	-	-	-	-	-	-	-	-	-	-	-	-	-	-	-	-	#VALUE!
[DOID:8850 / salivary gland cancer]Binding Site	-	3.02073	6.03268	3.01238	3.00878	3.00467	-	2.99715	2.99388	2.99081	-	2.98472	2.98238	-	2.97929	5.95615	5.95402	-	2.9758	2.97507	2.9748	-	2.97657	-	-	-	-	-	-	-	3.00245	-	-	3.01621	3.02103	-	3.03114	3.03656	3.04236	3.04876	3.05445	0.88459
[DOID:8850 / salivary gland cancer]Biotinylation	-	-	-	-	-	-	-	-	-	-	-	-	-	-	-	-	-	-	-	-	-	-	-	-	-	-	-	-	-	-	-	-	-	-	-	-	-	-	-	-	-	#VALUE!
[DOID:8850 / salivary gland cancer]C-linked Glycosylation	-	-	-	-	-	-	-	-	-	-	-	-	-	-	-	-	-	-	-	-	-	-	-	-	-	-	-	-	-	-	-	-	-	-	-	-	-	-	-	-	-	#VALUE!
[DOID:8850 / salivary gland cancer]Crotonylation	-	-	-	-	-	-	-	-	-	-	-	-	-	-	-	-	-	-	-	-	-	-	-	-	-	-	-	-	-	-	-	-	-	-	-	-	-	-	-	-	-	#VALUE!
[DOID:8850 / salivary gland cancer]Decanoylation	-	-	-	-	-	-	-	-	-	-	-	-	-	-	-	-	-	-	-	-	-	-	-	-	-	-	-	-	-	-	-	-	-	-	-	-	-	-	-	-	-	#VALUE!
[DOID:8850 / salivary gland cancer]Gamma-carboxyglutamic acid	-	-	-	-	-	-	-	-	-	-	-	-	-	-	-	-	-	-	-	-	-	-	-	-	-	-	-	-	-	-	-	-	-	-	-	-	-	-	-	-	-	#VALUE!
[DOID:8850 / salivary gland cancer]Hydroxylation	-	-	-	-	-	-	-	-	-	-	-	-	-	-	-	-	-	-	-	-	-	-	-	-	-	-	-	-	-	-	-	-	-	-	-	-	-	-	-	-	-	#VALUE!
[DOID:8850 / salivary gland cancer]Lipoylation	-	-	-	-	-	-	-	-	-	-	-	-	-	-	-	-	-	-	-	-	-	-	-	-	-	-	-	-	-	-	-	-	-	-	-	-	-	-	-	-	-	#VALUE!
[DOID:8850 / salivary gland cancer]Methylation	-	-	-	-	-	-	-	-	-	-	-	-	-	-	-	-	-	-	-	-	-	-	-	-	-	-	-	-	-	-	-	-	-	-	-	-	-	-	-	-	-	#VALUE!
[DOID:8850 / salivary gland cancer]Myristation	-	-	-	-	-	-	-	-	-	-	-	-	-	-	-	-	-	-	-	-	-	-	-	-	-	-	-	-	-	-	-	-	-	-	-	-	-	-	-	-	-	#VALUE!
[DOID:8850 / salivary gland cancer]N-linked Glycosylation	-	-	-	-	-	-	-	-	-	-	-	-	23.2679	-	23.1675	-	-	-	-	-	-	-	-	-	-	-	-	-	-	-	-	-	-	-	-	-	-	-	-	-	-	#VALUE!
[DOID:8850 / salivary gland cancer]+1 from N-linked Glycosylation	-	-	-	-	-	-	-	-	-	-	-	23.2679	-	23.1675	-	-	-	-	-	-	-	-	-	-	-	-	-	-	-	-	-	-	-	-	-	-	-	-	-	-	-	#VALUE!
[DOID:8850 / salivary gland cancer]+2 from N-linked Glycosylation	-	-	-	-	-	-	-	-	-	-	23.2679	-	23.1675	-	-	-	-	-	-	-	-	-	-	-	-	-	-	-	-	-	-	-	-	-	-	-	-	-	-	-	-	#VALUE!
[DOID:8850 / salivary gland cancer]O-linked Glycosylation	-	-	-	-	-	-	-	-	-	-	-	-	-	-	-	-	-	-	-	-	-	-	-	-	-	-	-	-	-	-	-	-	-	-	-	-	-	-	-	-	-	#VALUE!
[DOID:8850 / salivary gland cancer]Octanoylation	-	-	-	-	-	-	-	-	-	-	-	-	-	-	-	-	-	-	-	-	-	-	-	-	-	-	-	-	-	-	-	-	-	-	-	-	-	-	-	-	-	#VALUE!
[DOID:8850 / salivary gland cancer]Other Lipid Modification	-	-	-	-	-	-	-	-	-	-	-	-	-	-	-	-	-	-	-	-	-	-	-	-	-	-	-	-	-	-	-	-	-	-	-	-	-	-	-	-	-	#VALUE!
[DOID:8850 / salivary gland cancer]Other Modified Residue	-	-	-	-	-	-	-	-	-	-	-	-	-	-	-	-	-	-	-	-	-	-	-	-	-	-	-	-	-	-	-	-	-	-	-	-	-	-	-	-	-	#VALUE!
[DOID:8850 / salivary gland cancer]Palmitoylation	-	-	-	-	-	-	-	-	-	-	-	-	-	-	-	-	-	-	-	-	-	-	-	-	-	-	-	-	-	-	-	-	-	-	-	-	-	-	-	-	-	#VALUE!
[DOID:8850 / salivary gland cancer]Phosphorylation	-	-	-	-	-	-	-	-	-	-	-	4.76162	-	-	-	-	-	-	-	4.71543	-	-	-	-	-	-	-	4.75406	-	-	-	-	-	-	-	-	-	-	-	-	-	#VALUE!
[DOID:8850 / salivary gland cancer]Prenylation	-	-	-	-	-	-	-	-	-	-	-	-	-	-	-	-	-	-	-	-	-	-	-	-	-	-	-	-	-	-	-	-	-	-	-	-	-	-	-	-	-	#VALUE!
[DOID:8850 / salivary gland cancer]S-Nitrosylation	-	-	-	-	-	-	-	-	-	-	-	-	-	-	-	-	-	-	-	-	-	-	-	-	-	-	-	-	-	-	-	-	-	-	-	-	-	-	-	-	-	#VALUE!
[DOID:8850 / salivary gland cancer]Sulfation	-	-	-	-	-	-	-	-	-	-	-	-	-	-	-	-	-	-	-	-	-	-	-	-	-	-	-	-	-	-	-	-	-	-	-	-	-	-	-	-	-	#VALUE!
[DOID:8850 / salivary gland cancer]Sumoylation	-	-	-	-	-	-	-	-	-	-	-	-	-	-	-	-	-	-	-	-	-	-	-	-	-	-	-	-	-	-	-	-	-	-	-	-	-	-	-	-	-	#VALUE!
[DOID:8850 / salivary gland cancer]Ubiquitylation	-	-	-	-	-	-	16.4159	-	-	-	-	-	-	-	-	-	16.2082	-	16.2082	-	-	-	-	-	-	-	-	-	-	-	-	-	-	-	-	-	-	-	-	-	-	#VALUE!
[DOID:10155 / intestinal cancer]Acetylation	-	-	-	-	177.632	-	-	-	174.854	-	-	-	-	-	-	-	-	-	-	-	-	-	-	-	-	-	-	-	-	-	-	-	-	-	-	-	-	-	-	-	-	#VALUE!
[DOID:10155 / intestinal cancer]Active Site	-	-	-	-	-	-	-	-	-	69.3946	-	-	-	-	-	-	-	-	-	-	-	-	-	-	-	-	-	-	-	-	-	-	-	-	-	-	-	-	-	-	-	#VALUE!
[DOID:10155 / intestinal cancer]Amidation	-	-	-	-	-	-	-	-	-	-	-	-	-	-	-	-	-	-	-	-	-	-	-	-	-	-	-	-	-	-	-	-	-	-	-	-	-	-	-	-	-	#VALUE!
[DOID:10155 / intestinal cancer]Binding Site	-	-	-	-	-	-	-	-	-	8.42865	-	-	-	-	-	-	-	-	-	-	-	-	-	-	-	-	-	-	-	-	-	-	-	-	-	-	8.5423	-	-	8.59196	-	#VALUE!
[DOID:10155 / intestinal cancer]Biotinylation	-	-	-	-	-	-	-	-	-	-	-	-	-	-	-	-	-	-	-	-	-	-	-	-	-	-	-	-	-	-	-	-	-	-	-	-	-	-	-	-	-	#VALUE!
[DOID:10155 / intestinal cancer]C-linked Glycosylation	-	-	-	-	-	-	-	-	-	-	-	-	-	-	-	-	-	-	-	-	-	-	-	-	-	-	-	-	-	-	-	-	-	-	-	-	-	-	-	-	-	#VALUE!
[DOID:10155 / intestinal cancer]Crotonylation	-	-	-	-	-	-	-	-	-	-	-	-	-	-	-	-	-	-	-	-	-	-	-	-	-	-	-	-	-	-	-	-	-	-	-	-	-	-	-	-	-	#VALUE!
[DOID:10155 / intestinal cancer]Decanoylation	-	-	-	-	-	-	-	-	-	-	-	-	-	-	-	-	-	-	-	-	-	-	-	-	-	-	-	-	-	-	-	-	-	-	-	-	-	-	-	-	-	#VALUE!
[DOID:10155 / intestinal cancer]Gamma-carboxyglutamic acid	-	-	-	-	-	-	-	-	-	-	-	-	-	-	-	-	-	-	-	-	-	-	-	-	-	-	-	-	-	-	-	-	-	-	-	-	-	-	-	-	-	#VALUE!
[DOID:10155 / intestinal cancer]Hydroxylation	-	-	-	-	-	-	-	-	-	-	-	-	-	-	-	-	-	-	-	-	-	-	-	-	-	-	-	-	-	-	-	-	-	-	-	-	-	-	-	-	-	#VALUE!
[DOID:10155 / intestinal cancer]Lipoylation	-	-	-	-	-	-	-	-	-	-	-	-	-	-	-	-	-	-	-	-	-	-	-	-	-	-	-	-	-	-	-	-	-	-	-	-	-	-	-	-	-	#VALUE!
[DOID:10155 / intestinal cancer]Methylation	-	-	-	-	-	-	-	-	-	-	-	-	-	-	-	-	-	-	-	-	-	-	-	-	-	-	-	-	-	-	-	-	-	-	-	-	-	-	-	-	-	#VALUE!
[DOID:10155 / intestinal cancer]Myristation	-	-	-	-	-	-	-	-	-	-	-	-	-	-	-	-	-	-	-	-	-	-	-	-	-	-	-	-	-	-	-	-	-	-	-	-	-	-	-	-	-	#VALUE!
[DOID:10155 / intestinal cancer]N-linked Glycosylation	-	-	-	-	-	-	-	-	-	-	-	-	-	-	-	-	-	-	-	-	-	-	-	-	-	-	-	-	-	-	-	-	-	-	-	-	-	-	-	-	-	#VALUE!
[DOID:10155 / intestinal cancer]+1 from N-linked Glycosylation	-	-	-	-	-	-	-	-	-	-	-	-	-	-	-	-	-	-	-	-	-	-	-	-	-	-	-	-	-	-	-	-	-	-	-	-	-	-	-	-	-	#VALUE!
[DOID:10155 / intestinal cancer]+2 from N-linked Glycosylation	-	-	-	-	-	-	-	-	-	-	-	-	-	-	-	-	-	-	-	-	-	-	-	-	-	-	-	-	-	-	-	-	-	-	-	-	-	-	-	-	-	#VALUE!
[DOID:10155 / intestinal cancer]O-linked Glycosylation	-	-	-	-	-	-	-	-	-	-	-	-	-	-	-	-	-	-	-	-	-	-	-	-	-	-	-	-	-	-	-	-	-	-	-	-	-	-	-	-	-	#VALUE!
[DOID:10155 / intestinal cancer]Octanoylation	-	-	-	-	-	-	-	-	-	-	-	-	-	-	-	-	-	-	-	-	-	-	-	-	-	-	-	-	-	-	-	-	-	-	-	-	-	-	-	-	-	#VALUE!
[DOID:10155 / intestinal cancer]Other Lipid Modification	-	-	-	-	-	-	-	-	-	-	-	-	-	-	-	-	-	-	-	-	-	-	-	-	-	-	-	-	-	-	-	-	-	-	-	-	-	-	-	-	-	#VALUE!
[DOID:10155 / intestinal cancer]Other Modified Residue	-	-	-	-	-	-	-	-	-	-	-	-	-	-	-	-	-	-	-	-	-	-	-	-	-	-	-	-	-	-	-	-	-	-	-	-	-	-	-	-	-	#VALUE!
[DOID:10155 / intestinal cancer]Palmitoylation	-	-	-	-	-	-	-	-	-	-	-	-	-	-	-	-	-	-	-	-	-	-	-	-	-	-	-	-	-	-	-	-	-	-	-	-	-	-	-	-	-	#VALUE!
[DOID:10155 / intestinal cancer]Phosphorylation	-	-	-	-	-	-	-	-	-	-	-	-	-	-	-	-	-	-	-	-	13.2889	13.2962	-	-	-	-	-	-	-	-	-	-	-	-	-	-	-	-	-	-	-	0.999729
[DOID:10155 / intestinal cancer]Prenylation	-	-	-	-	-	-	-	-	-	-	-	-	-	-	-	-	-	-	-	-	-	-	-	-	-	-	-	-	-	-	-	-	-	-	-	-	-	-	-	-	-	#VALUE!
[DOID:10155 / intestinal cancer]S-Nitrosylation	-	-	-	-	-	-	-	-	-	-	-	-	-	-	-	-	-	-	-	-	-	-	-	-	-	-	-	-	-	-	-	-	-	-	-	-	-	-	-	-	-	#VALUE!
[DOID:10155 / intestinal cancer]Sulfation	-	-	-	-	-	-	-	-	-	-	-	-	-	-	-	-	-	-	-	-	-	-	-	-	-	-	-	-	-	-	-	-	-	-	-	-	-	-	-	-	-	#VALUE!
[DOID:10155 / intestinal cancer]Sumoylation	-	-	-	-	-	-	-	-	-	-	-	-	-	-	-	-	-	-	-	-	-	-	-	-	-	-	-	-	-	-	-	-	-	-	-	-	-	-	-	-	-	#VALUE!
[DOID:10155 / intestinal cancer]Ubiquitylation	-	-	-	-	-	-	-	-	-	-	-	-	-	-	-	-	-	-	-	-	-	-	-	-	-	-	-	-	-	-	-	-	-	-	-	-	-	-	-	-	-	#VALUE!
[DOID:4045 / muscle cancer]Acetylation	-	-	-	-	-	-	-	-	-	-	-	-	-	-	-	-	-	-	-	-	-	-	-	-	-	-	-	-	-	-	-	-	-	-	-	-	-	-	-	-	-	#VALUE!
[DOID:4045 / muscle cancer]Active Site	-	-	-	-	-	-	-	-	-	-	-	-	-	-	-	-	-	-	-	-	-	-	-	-	-	-	-	-	-	-	-	-	-	-	-	-	-	-	-	-	-	#VALUE!
[DOID:4045 / muscle cancer]Amidation	-	-	-	-	-	-	-	-	-	-	-	-	-	-	-	-	-	-	-	-	-	-	-	-	-	-	-	-	-	-	-	-	-	-	-	-	-	-	-	-	-	#VALUE!
[DOID:4045 / muscle cancer]Binding Site	-	-	-	3.11279	-	-	-	-	-	-	-	-	-	-	-	-	-	-	-	-	-	-	-	-	-	3.08142	-	3.08876	-	-	-	-	-	-	-	-	-	-	-	-	-	#VALUE!
[DOID:4045 / muscle cancer]Biotinylation	-	-	-	-	-	-	-	-	-	-	-	-	-	-	-	-	-	-	-	-	-	-	-	-	-	-	-	-	-	-	-	-	-	-	-	-	-	-	-	-	-	#VALUE!
[DOID:4045 / muscle cancer]C-linked Glycosylation	-	-	-	-	-	-	-	-	-	-	-	-	-	-	-	-	-	-	-	-	-	-	-	-	-	-	-	-	-	-	-	-	-	-	-	-	-	-	-	-	-	#VALUE!
[DOID:4045 / muscle cancer]Crotonylation	-	-	-	-	-	-	-	-	-	-	-	-	-	-	-	-	-	-	-	-	-	-	-	-	-	-	-	-	-	-	-	-	-	-	-	-	-	-	-	-	-	#VALUE!
[DOID:4045 / muscle cancer]Decanoylation	-	-	-	-	-	-	-	-	-	-	-	-	-	-	-	-	-	-	-	-	-	-	-	-	-	-	-	-	-	-	-	-	-	-	-	-	-	-	-	-	-	#VALUE!
[DOID:4045 / muscle cancer]Gamma-carboxyglutamic acid	-	-	-	-	-	-	-	-	-	-	-	-	-	-	-	-	-	-	-	-	-	-	-	-	-	-	-	-	-	-	-	-	-	-	-	-	-	-	-	-	-	#VALUE!
[DOID:4045 / muscle cancer]Hydroxylation	-	-	-	-	-	-	-	-	-	-	-	-	-	-	-	-	-	-	-	-	-	-	-	-	-	-	-	-	-	-	-	-	-	-	-	-	-	-	-	-	-	#VALUE!
[DOID:4045 / muscle cancer]Lipoylation	-	-	-	-	-	-	-	-	-	-	-	-	-	-	-	-	-	-	-	-	-	-	-	-	-	-	-	-	-	-	-	-	-	-	-	-	-	-	-	-	-	#VALUE!
[DOID:4045 / muscle cancer]Methylation	-	-	-	-	-	-	-	-	-	-	-	-	-	-	-	-	-	-	-	-	-	-	-	-	-	-	-	-	-	-	-	-	-	-	-	-	-	-	-	-	-	#VALUE!
[DOID:4045 / muscle cancer]Myristation	-	-	-	-	-	-	-	-	-	-	-	-	-	-	-	-	-	-	-	-	-	-	-	-	-	-	-	-	-	-	-	-	-	-	-	-	-	-	-	-	-	#VALUE!
[DOID:4045 / muscle cancer]N-linked Glycosylation	-	-	-	-	-	-	-	-	-	-	-	-	-	-	23.9398	-	-	-	-	-	-	-	-	-	-	-	-	-	-	-	-	-	-	-	-	-	-	-	-	-	-	#VALUE!
[DOID:4045 / muscle cancer]+1 from N-linked Glycosylation	-	-	-	-	-	-	-	-	-	-	-	-	-	23.9398	-	-	-	-	-	-	-	-	-	-	-	-	-	-	-	-	-	-	-	-	-	-	-	-	-	-	-	#VALUE!
[DOID:4045 / muscle cancer]+2 from N-linked Glycosylation	-	-	-	-	-	-	-	-	-	-	-	-	23.9398	-	-	-	-	-	-	-	-	-	-	-	-	-	-	-	-	-	-	-	-	-	-	-	-	-	-	-	-	#VALUE!
[DOID:4045 / muscle cancer]O-linked Glycosylation	-	-	-	-	-	-	-	-	-	-	-	-	-	-	-	-	-	-	-	-	-	-	-	-	-	-	-	-	-	-	-	-	-	-	-	-	-	-	-	-	-	#VALUE!
[DOID:4045 / muscle cancer]Octanoylation	-	-	-	-	-	-	-	-	-	-	-	-	-	-	-	-	-	-	-	-	-	-	-	-	-	-	-	-	-	-	-	-	-	-	-	-	-	-	-	-	-	#VALUE!
[DOID:4045 / muscle cancer]Other Lipid Modification	-	-	-	-	-	-	-	-	-	-	-	-	-	-	-	-	-	-	-	-	-	-	-	-	-	-	-	-	-	-	-	-	-	-	-	-	-	-	-	-	-	#VALUE!
[DOID:4045 / muscle cancer]Other Modified Residue	-	-	-	-	-	-	-	-	-	-	-	-	-	-	-	-	-	-	-	-	-	-	-	-	-	-	-	-	-	-	-	-	-	-	-	-	-	-	-	-	-	#VALUE!
[DOID:4045 / muscle cancer]Palmitoylation	-	-	-	-	-	-	-	-	-	-	-	-	-	-	-	-	-	-	-	-	-	-	-	-	-	-	-	-	-	-	-	-	-	-	-	-	-	-	-	-	-	#VALUE!
[DOID:4045 / muscle cancer]Phosphorylation	5.04173	-	-	10.0232	-	-	9.96099	4.96915	4.95759	4.94511	-	4.92034	4.90914	-	-	-	-	9.75682	-	4.87261	-	-	-	-	-	-	-	-	4.92857	-	4.95746	-	-	5.00329	-	-	-	5.05511	-	-	-	#VALUE!
[DOID:4045 / muscle cancer]Prenylation	-	-	-	-	-	-	-	-	-	-	-	-	-	-	-	-	-	-	-	-	-	-	-	-	-	-	-	-	-	-	-	-	-	-	-	-	-	-	-	-	-	#VALUE!
[DOID:4045 / muscle cancer]S-Nitrosylation	-	-	-	-	-	-	-	-	-	-	-	-	-	-	-	-	-	-	-	-	-	-	-	-	-	-	-	-	-	-	-	-	-	-	-	-	-	-	-	-	-	#VALUE!
[DOID:4045 / muscle cancer]Sulfation	-	-	-	-	-	-	-	-	-	-	-	-	-	-	-	-	-	-	-	-	-	-	-	-	-	-	-	-	-	-	-	-	-	-	-	-	-	-	-	-	-	#VALUE!
[DOID:4045 / muscle cancer]Sumoylation	-	-	-	-	-	-	-	-	-	-	-	-	-	-	598.798	-	-	-	-	-	-	-	-	-	-	-	-	-	-	-	-	-	-	-	-	-	-	-	-	-	-	#VALUE!
[DOID:4045 / muscle cancer]Ubiquitylation	-	-	-	-	-	-	-	-	-	-	-	-	-	-	-	-	-	-	-	-	-	-	-	-	-	-	-	-	-	-	-	-	-	-	-	-	-	-	-	-	-	#VALUE!
[DOID:3277 / thymus cancer]Acetylation	-	-	-	-	-	-	-	-	-	-	-	-	-	-	-	-	-	-	-	-	-	-	-	-	-	-	-	-	-	-	-	-	-	-	465.789	-	-	-	-	-	-	#VALUE!
[DOID:3277 / thymus cancer]Active Site	-	-	-	-	-	-	-	-	-	-	-	-	-	-	-	-	-	-	-	-	-	-	-	-	-	-	-	-	-	-	-	-	-	-	-	-	-	-	-	-	-	#VALUE!
[DOID:3277 / thymus cancer]Amidation	-	-	-	-	-	-	-	-	-	-	-	-	-	-	-	-	-	-	-	-	-	-	-	-	-	-	-	-	-	-	-	-	-	-	-	-	-	-	-	-	-	#VALUE!
[DOID:3277 / thymus cancer]Binding Site	31.2569	62.4285	-	31.1279	-	-	-	30.9705	30.9367	-	30.8745	30.8422	-	-	-	-	-	-	-	30.7424	-	-	30.7579	-	-	-	-	-	30.9345	-	-	-	-	-	31.2173	31.2665	-	31.3778	31.4377	-	-	#VALUE!
[DOID:3277 / thymus cancer]Biotinylation	-	-	-	-	-	-	-	-	-	-	-	-	-	-	-	-	-	-	-	-	-	-	-	-	-	-	-	-	-	-	-	-	-	-	-	-	-	-	-	-	-	#VALUE!
[DOID:3277 / thymus cancer]C-linked Glycosylation	-	-	-	-	-	-	-	-	-	-	-	-	-	-	-	-	-	-	-	-	-	-	-	-	-	-	-	-	-	-	-	-	-	-	-	-	-	-	-	-	-	#VALUE!
[DOID:3277 / thymus cancer]Crotonylation	-	-	-	-	-	-	-	-	-	-	-	-	-	-	-	-	-	-	-	-	-	-	-	-	-	-	-	-	-	-	-	-	-	-	-	-	-	-	-	-	-	#VALUE!
[DOID:3277 / thymus cancer]Decanoylation	-	-	-	-	-	-	-	-	-	-	-	-	-	-	-	-	-	-	-	-	-	-	-	-	-	-	-	-	-	-	-	-	-	-	-	-	-	-	-	-	-	#VALUE!
[DOID:3277 / thymus cancer]Gamma-carboxyglutamic acid	-	-	-	-	-	-	-	-	-	-	-	-	-	-	-	-	-	-	-	-	-	-	-	-	-	-	-	-	-	-	-	-	-	-	-	-	-	-	-	-	-	#VALUE!
[DOID:3277 / thymus cancer]Hydroxylation	-	-	-	-	-	-	-	-	-	-	-	-	-	-	-	-	-	-	-	-	-	-	-	-	-	-	-	-	-	-	-	-	-	-	-	-	-	-	-	-	-	#VALUE!
[DOID:3277 / thymus cancer]Lipoylation	-	-	-	-	-	-	-	-	-	-	-	-	-	-	-	-	-	-	-	-	-	-	-	-	-	-	-	-	-	-	-	-	-	-	-	-	-	-	-	-	-	#VALUE!
[DOID:3277 / thymus cancer]Methylation	-	-	-	-	-	-	-	-	-	-	-	-	-	-	-	-	-	-	-	-	-	-	-	-	-	-	-	-	-	-	-	-	-	-	-	-	5689.94	-	-	-	5876.05	#VALUE!
[DOID:3277 / thymus cancer]Myristation	-	-	-	-	-	-	-	-	-	-	-	-	-	-	-	-	-	-	-	-	-	-	-	-	-	-	-	-	-	-	-	-	-	-	-	-	-	-	-	-	-	#VALUE!
[DOID:3277 / thymus cancer]N-linked Glycosylation	-	-	-	-	-	-	-	-	-	-	-	-	-	-	-	-	-	-	-	-	-	-	-	-	-	-	-	-	-	-	-	-	-	-	-	-	-	-	-	-	-	#VALUE!
[DOID:3277 / thymus cancer]+1 from N-linked Glycosylation	-	-	-	-	-	-	-	-	-	-	-	-	-	-	-	-	-	-	-	-	-	-	-	-	-	-	-	-	-	-	-	-	-	-	-	-	-	-	-	-	-	#VALUE!
[DOID:3277 / thymus cancer]+2 from N-linked Glycosylation	-	-	-	-	-	-	-	-	-	-	-	-	-	-	-	-	-	-	-	-	-	-	-	-	-	-	-	-	-	-	-	-	-	-	-	-	-	-	-	-	-	#VALUE!
[DOID:3277 / thymus cancer]O-linked Glycosylation	-	-	-	-	-	-	-	-	-	-	-	-	-	-	-	-	-	-	-	-	-	-	-	-	-	-	-	-	-	-	-	-	-	-	-	-	-	-	-	-	-	#VALUE!
[DOID:3277 / thymus cancer]Octanoylation	-	-	-	-	-	-	-	-	-	-	-	-	-	-	-	-	-	-	-	-	-	-	-	-	-	-	-	-	-	-	-	-	-	-	-	-	-	-	-	-	-	#VALUE!
[DOID:3277 / thymus cancer]Other Lipid Modification	-	-	-	-	-	-	-	-	-	-	-	-	-	-	-	-	-	-	-	-	-	-	-	-	-	-	-	-	-	-	-	-	-	-	-	-	-	-	-	-	-	#VALUE!
[DOID:3277 / thymus cancer]Other Modified Residue	-	-	-	-	-	-	-	-	-	-	-	-	-	-	-	-	-	-	-	-	-	-	-	-	-	-	-	-	-	-	-	-	-	-	-	-	-	-	-	-	-	#VALUE!
[DOID:3277 / thymus cancer]Palmitoylation	-	-	-	-	-	-	-	-	-	-	-	-	-	-	-	-	-	-	-	-	-	-	-	-	-	-	-	-	-	-	-	-	-	-	-	-	-	-	-	-	-	#VALUE!
[DOID:3277 / thymus cancer]Phosphorylation	-	-	-	-	-	-	-	49.6915	-	-	-	-	-	-	-	48.8315	-	-	-	-	-	-	-	-	-	-	-	-	-	-	-	-	-	-	50.1773	-	-	-	50.6706	-	-	#VALUE!
[DOID:3277 / thymus cancer]Prenylation	-	-	-	-	-	-	-	-	-	-	-	-	-	-	-	-	-	-	-	-	-	-	-	-	-	-	-	-	-	-	-	-	-	-	-	-	-	-	-	-	-	#VALUE!
[DOID:3277 / thymus cancer]S-Nitrosylation	-	-	-	-	-	-	-	-	-	-	-	-	-	-	-	-	-	-	-	-	-	-	-	-	-	-	-	-	-	-	-	-	-	-	-	-	-	-	-	-	-	#VALUE!
[DOID:3277 / thymus cancer]Sulfation	-	-	-	-	-	-	-	-	-	-	-	-	-	-	-	-	-	-	-	-	-	-	-	-	-	-	-	-	-	-	-	-	-	-	-	-	-	-	-	-	-	#VALUE!
[DOID:3277 / thymus cancer]Sumoylation	-	-	-	-	-	-	-	-	-	-	-	-	-	-	-	-	-	-	-	-	-	-	-	-	-	-	-	-	-	-	-	-	-	-	-	-	-	-	-	-	-	#VALUE!
[DOID:3277 / thymus cancer]Ubiquitylation	-	-	-	-	-	-	-	-	-	-	-	-	-	-	-	-	-	-	-	-	-	-	-	-	-	-	-	-	-	-	-	-	-	-	171.614	-	-	-	-	-	-	#VALUE!
[DOID:10811 / nasal cavity cancer]Acetylation	-	-	-	-	-	-	-	-	-	-	-	-	-	-	-	-	-	-	-	-	-	-	-	-	-	-	-	-	-	-	-	-	-	-	-	-	107.876	216.208	-	-	-	#VALUE!
[DOID:10811 / nasal cavity cancer]Active Site	-	-	-	-	-	-	-	-	-	-	-	-	-	-	-	-	-	-	-	-	-	-	-	-	-	-	-	58.6591	-	-	-	-	-	-	-	-	-	-	-	-	-	#VALUE!
[DOID:10811 / nasal cavity cancer]Amidation	-	-	-	-	-	-	-	-	-	-	-	-	-	-	-	-	-	-	-	-	-	-	-	-	-	-	-	-	-	-	-	-	-	-	-	-	-	-	-	-	-	#VALUE!
[DOID:10811 / nasal cavity cancer]Binding Site	-	-	-	-	-	-	-	-	-	-	14.2498	7.11742	14.2237	7.10725	7.10447	7.10157	7.09902	-	-	-	-	-	-	-	-	-	-	-	-	-	-	-	-	7.19251	-	-	-	7.24103	7.25485	-	-	#VALUE!
[DOID:10811 / nasal cavity cancer]Biotinylation	-	-	-	-	-	-	-	-	-	-	-	-	-	-	-	-	-	-	-	-	-	-	-	-	-	-	-	-	-	-	-	-	-	-	-	-	-	-	-	-	-	#VALUE!
[DOID:10811 / nasal cavity cancer]C-linked Glycosylation	-	-	-	-	-	-	-	-	-	-	-	-	-	-	-	-	-	-	-	-	-	-	-	-	-	-	-	-	-	-	-	-	-	-	-	-	-	-	-	-	-	#VALUE!
[DOID:10811 / nasal cavity cancer]Crotonylation	-	-	-	-	-	-	-	-	-	-	-	-	-	-	-	-	-	-	-	-	-	-	-	-	-	-	-	-	-	-	-	-	-	-	-	-	-	-	-	-	-	#VALUE!
[DOID:10811 / nasal cavity cancer]Decanoylation	-	-	-	-	-	-	-	-	-	-	-	-	-	-	-	-	-	-	-	-	-	-	-	-	-	-	-	-	-	-	-	-	-	-	-	-	-	-	-	-	-	#VALUE!
[DOID:10811 / nasal cavity cancer]Gamma-carboxyglutamic acid	-	-	-	-	-	-	-	-	-	-	-	-	-	-	-	-	-	-	-	-	-	-	-	-	-	-	-	-	-	-	-	-	-	-	-	-	-	-	-	-	-	#VALUE!
[DOID:10811 / nasal cavity cancer]Hydroxylation	-	-	-	-	-	-	-	-	-	-	-	-	-	-	-	-	-	-	-	-	-	-	-	-	-	-	-	-	-	-	-	-	-	-	-	-	-	-	-	-	-	#VALUE!
[DOID:10811 / nasal cavity cancer]Lipoylation	-	-	-	-	-	-	-	-	-	-	-	-	-	-	-	-	-	-	-	-	-	-	-	-	-	-	-	-	-	-	-	-	-	-	-	-	-	-	-	-	-	#VALUE!
[DOID:10811 / nasal cavity cancer]Methylation	-	-	-	-	-	-	-	-	-	-	-	-	-	-	-	-	-	-	-	-	-	-	-	-	-	-	-	-	-	-	-	-	-	-	-	-	-	-	-	-	-	#VALUE!
[DOID:10811 / nasal cavity cancer]Myristation	-	-	-	-	-	-	-	-	-	-	-	-	-	-	-	-	-	-	-	-	-	-	-	-	-	-	-	-	-	-	-	-	-	-	-	-	-	-	-	-	-	#VALUE!
[DOID:10811 / nasal cavity cancer]N-linked Glycosylation	-	-	-	-	56.0567	-	-	-	-	-	-	-	-	-	-	-	-	-	-	-	-	-	-	-	-	-	-	-	-	-	-	-	-	54.1191	-	-	-	-	-	-	-	#VALUE!
[DOID:10811 / nasal cavity cancer]+1 from N-linked Glycosylation	-	-	-	56.0567	-	-	-	-	-	-	-	-	-	-	-	-	-	-	-	-	-	-	-	-	-	-	-	-	-	-	-	-	54.1191	-	-	-	-	-	-	-	-	#VALUE!
[DOID:10811 / nasal cavity cancer]+2 from N-linked Glycosylation	-	-	56.0567	-	-	-	-	-	-	-	-	-	-	-	-	-	-	-	-	-	-	-	-	-	-	-	-	-	-	-	-	54.1191	-	-	-	-	-	-	-	-	-	#VALUE!
[DOID:10811 / nasal cavity cancer]O-linked Glycosylation	-	-	-	-	-	-	-	-	-	-	-	-	-	-	-	-	-	-	-	-	-	-	-	-	-	-	-	-	-	-	-	-	-	-	-	-	-	-	-	-	-	#VALUE!
[DOID:10811 / nasal cavity cancer]Octanoylation	-	-	-	-	-	-	-	-	-	-	-	-	-	-	-	-	-	-	-	-	-	-	-	-	-	-	-	-	-	-	-	-	-	-	-	-	-	-	-	-	-	#VALUE!
[DOID:10811 / nasal cavity cancer]Other Lipid Modification	-	-	-	-	-	-	-	-	-	-	-	-	-	-	-	-	-	-	-	-	-	-	-	-	-	-	-	-	-	-	-	-	-	-	-	-	-	-	-	-	-	#VALUE!
[DOID:10811 / nasal cavity cancer]Other Modified Residue	-	-	-	-	-	-	-	-	-	-	-	-	-	-	-	-	-	-	-	-	-	-	-	-	-	-	-	-	-	-	-	-	-	-	-	-	-	-	-	-	-	#VALUE!
[DOID:10811 / nasal cavity cancer]Palmitoylation	-	-	-	-	-	-	-	-	-	-	-	-	-	-	-	-	-	-	-	-	-	-	-	-	-	-	-	-	-	-	-	-	-	-	-	-	-	-	-	-	-	#VALUE!
[DOID:10811 / nasal cavity cancer]Phosphorylation	-	-	-	-	-	-	-	-	-	-	-	11.3546	-	-	-	-	-	-	-	-	-	-	-	-	-	-	-	-	-	-	-	-	-	-	-	-	-	-	-	-	-	#VALUE!
[DOID:10811 / nasal cavity cancer]Prenylation	-	-	-	-	-	-	-	-	-	-	-	-	-	-	-	-	-	-	-	-	-	-	-	-	-	-	-	-	-	-	-	-	-	-	-	-	-	-	-	-	-	#VALUE!
[DOID:10811 / nasal cavity cancer]S-Nitrosylation	-	-	-	-	-	-	-	-	-	-	-	-	-	-	-	-	-	-	-	-	-	-	-	-	-	-	-	-	-	-	-	-	-	-	-	-	-	-	-	-	-	#VALUE!
[DOID:10811 / nasal cavity cancer]Sulfation	-	-	-	-	-	-	-	-	-	-	-	-	-	-	-	-	-	-	-	-	-	-	-	-	-	-	-	-	-	-	-	-	-	-	-	-	-	-	-	-	-	#VALUE!
[DOID:10811 / nasal cavity cancer]Sumoylation	-	-	-	-	-	-	-	-	-	-	-	-	-	-	-	-	-	-	-	-	-	-	-	-	-	-	-	-	-	-	-	-	-	-	-	-	-	-	-	-	-	#VALUE!
[DOID:10811 / nasal cavity cancer]Ubiquitylation	-	-	-	-	-	-	-	-	-	-	-	-	-	-	-	-	-	-	-	-	-	-	-	-	-	-	-	-	-	-	-	-	39.3705	-	-	-	-	-	-	-	-	#VALUE!
[DOID:201 / connective tissue cancer]Acetylation	-	-	-	-	-	-	-	-	-	-	954.884	-	-	-	-	-	-	-	-	-	-	-	-	-	-	-	-	-	-	-	-	-	-	-	-	-	-	-	-	-	-	#VALUE!
[DOID:201 / connective tissue cancer]Active Site	-	-	-	-	-	-	-	-	-	-	-	-	-	-	-	-	-	-	-	-	-	-	-	-	-	-	-	-	-	-	-	-	-	-	-	-	-	-	-	-	-	#VALUE!
[DOID:201 / connective tissue cancer]Amidation	-	-	-	-	-	-	-	-	-	-	-	-	-	-	-	-	-	-	-	-	-	-	-	-	-	-	-	-	-	-	-	-	-	-	-	-	-	-	-	-	-	#VALUE!
[DOID:201 / connective tissue cancer]Binding Site	46.8854	46.8213	-	-	-	-	-	-	-	-	-	-	-	-	-	-	-	-	-	-	-	-	46.1369	-	-	46.2213	46.2723	46.3314	-	46.4714	-	-	-	-	-	-	-	-	-	-	-	#VALUE!
[DOID:201 / connective tissue cancer]Biotinylation	-	-	-	-	-	-	-	-	-	-	-	-	-	-	-	-	-	-	-	-	-	-	-	-	-	-	-	-	-	-	-	-	-	-	-	-	-	-	-	-	-	#VALUE!
[DOID:201 / connective tissue cancer]C-linked Glycosylation	-	-	-	-	-	-	-	-	-	-	-	-	-	-	-	-	-	-	-	-	-	-	-	-	-	-	-	-	-	-	-	-	-	-	-	-	-	-	-	-	-	#VALUE!
[DOID:201 / connective tissue cancer]Crotonylation	-	-	-	-	-	-	-	-	-	-	-	-	-	-	-	-	-	-	-	-	-	-	-	-	-	-	-	-	-	-	-	-	-	-	-	-	-	-	-	-	-	#VALUE!
[DOID:201 / connective tissue cancer]Decanoylation	-	-	-	-	-	-	-	-	-	-	-	-	-	-	-	-	-	-	-	-	-	-	-	-	-	-	-	-	-	-	-	-	-	-	-	-	-	-	-	-	-
[DOID:201 / connective tissue cancer]Gamma-carboxyglutamic acid	-	-	-	-	-	-	-	-	-	-	-	-	-	-	-	-	-	-	-	-	-	-	-	-	-	-	-	-	-	-	-	-	-	-	-	-	-	-	-	-	-
[DOID:201 / connective tissue cancer]Hydroxylation	-	-	-	-	-	-	-	-	-	-	-	-	-	-	-	-	-	-	-	-	-	-	-	-	-	-	-	-	-	-	-	-	-	-	-	-	-	-	-	-	-
[DOID:201 / connective tissue cancer]Lipoylation	-	-	-	-	-	-	-	-	-	-	-	-	-	-	-	-	-	-	-	-	-	-	-	-	-	-	-	-	-	-	-	-	-	-	-	-	-	-	-	-	-
[DOID:201 / connective tissue cancer]Methylation	-	-	-	-	-	-	-	-	-	-	-	-	-	-	-	-	-	-	-	-	-	-	-	-	-	-	8189.06	-	-	-	8284.98	-	-	-	-	-	-	-	-	-	-
[DOID:201 / connective tissue cancer]Myristation	-	-	-	-	-	-	-	-	-	-	-	-	-	-	-	-	-	-	-	-	-	-	-	-	-	-	-	-	-	-	-	-	-	-	-	-	-	-	-	-	-
[DOID:201 / connective tissue cancer]N-linked Glycosylation	-	-	-	-	-	-	-	-	-	-	-	-	-	-	-	-	-	-	-	-	-	-	-	-	-	-	-	-	-	-	-	-	-	-	-	-	-	-	-	-	-
[DOID:201 / connective tissue cancer]+1 from N-linked Glycosylation	-	-	-	-	-	-	-	-	-	-	-	-	-	-	-	-	-	-	-	-	-	-	-	-	-	-	-	-	-	-	-	-	-	-	-	-	-	-	-	-	-
[DOID:201 / connective tissue cancer]+2 from N-linked Glycosylation	-	-	-	-	-	-	-	-	-	-	-	-	-	-	-	-	-	-	-	-	-	-	-	-	-	-	-	-	-	-	-	-	-	-	-	-	-	-	-	-	-
[DOID:201 / connective tissue cancer]O-linked Glycosylation	-	-	-	-	-	-	-	-	-	-	-	-	-	-	-	-	-	-	-	-	-	-	-	-	-	-	-	-	-	-	-	-	-	-	-	-	-	-	-	-	-
[DOID:201 / connective tissue cancer]Octanoylation	-	-	-	-	-	-	-	-	-	-	-	-	-	-	-	-	-	-	-	-	-	-	-	-	-	-	-	-	-	-	-	-	-	-	-	-	-	-	-	-	-
[DOID:201 / connective tissue cancer]Other Lipid Modification	-	-	-	-	-	-	-	-	-	-	-	-	-	-	-	-	-	-	-	-	-	-	-	-	-	-	-	-	-	-	-	-	-	-	-	-	-	-	-	-	-
[DOID:201 / connective tissue cancer]Other Modified Residue	-	-	-	-	-	-	-	-	-	-	-	-	-	-	-	-	-	-	-	-	-	-	-	-	-	-	-	-	-	-	-	-	-	-	-	-	-	-	-	-	-
[DOID:201 / connective tissue cancer]Palmitoylation	-	-	-	-	-	-	-	-	-	-	-	-	-	-	-	-	-	-	-	-	-	-	-	-	-	-	-	-	-	-	-	-	-	-	-	-	-	-	-	-	-
[DOID:201 / connective tissue cancer]Phosphorylation	-	-	-	-	-	-	-	-	-	-	-	-	-	-	-	-	-	-	73.1421	-	-	-	-	-	73.3269	-	-	-	73.9286	-	-	-	-	75.0493	-	-	-	-	-	-	-
[DOID:201 / connective tissue cancer]Prenylation	-	-	-	-	-	-	-	-	-	-	-	-	-	-	-	-	-	-	-	-	-	-	-	-	-	-	-	-	-	-	-	-	-	-	-	-	-	-	-	-	-
[DOID:201 / connective tissue cancer]S-Nitrosylation	-	-	-	-	-	-	-	-	-	-	-	-	-	-	-	-	-	-	-	-	-	-	-	-	-	-	-	-	-	-	-	-	-	-	-	-	-	-	-	-	-
[DOID:201 / connective tissue cancer]Sulfation	-	-	-	-	-	-	-	-	-	-	-	-	-	-	-	-	-	-	-	-	-	-	-	-	-	-	-	-	-	-	-	-	-	-	-	-	-	-	-	-	-
[DOID:201 / connective tissue cancer]Sumoylation	-	-	-	-	-	-	-	-	-	-	-	-	-	-	-	-	-	-	-	-	-	-	-	-	-	-	-	-	-	-	-	-	-	-	-	-	-	-	-	-	-
[DOID:201 / connective tissue cancer]Ubiquitylation	-	-	-	-	-	-	-	-	-	-	252.607	252.213	-	-	-	-	-	-	-	-	-	-	-	-	-	-	-	-	-	-	-	-	-	-	-	-	-	-	-	-	-
[DOID:3996 / urinary system cancer]Acetylation	-	-	-	-	-	-	-	-	-	-	-	-	-	-	-	-	-	-	-	-	-	-	-	-	-	-	-	-	-	-	-	-	-	-	-	-	-	-	-	-	-
[DOID:3996 / urinary system cancer]Active Site	-	-	-	-	-	-	-	-	-	-	-	-	-	-	-	-	-	-	-	-	-	-	-	-	-	-	-	-	-	-	-	-	-	-	-	-	-	-	-	-	-
[DOID:3996 / urinary system cancer]Amidation	-	-	-	-	-	-	-	-	-	-	-	-	-	-	-	-	-	-	-	-	-	-	-	-	-	-	-	-	-	-	-	-	-	-	-	-	-	-	-	-	-
[DOID:3996 / urinary system cancer]Binding Site	-	-	-	-	-	-	93.0131	92.9116	92.8102	92.7152	92.6234	-	-	92.3943	-	92.3204	92.2873	92.267	-	-	-	-	92.2737	-	-	-	-	-	-	92.9429	93.0759	-	-	-	-	-	-	-	-	-	-
[DOID:3996 / urinary system cancer]Biotinylation	-	-	-	-	-	-	-	-	-	-	-	-	-	-	-	-	-	-	-	-	-	-	-	-	-	-	-	-	-	-	-	-	-	-	-	-	-	-	-	-	-
[DOID:3996 / urinary system cancer]C-linked Glycosylation	-	-	-	-	-	-	-	-	-	-	-	-	-	-	-	-	-	-	-	-	-	-	-	-	-	-	-	-	-	-	-	-	-	-	-	-	-	-	-	-	-
[DOID:3996 / urinary system cancer]Crotonylation	-	-	-	-	-	-	-	-	-	-	-	-	-	-	-	-	-	-	-	-	-	-	-	-	-	-	-	-	-	-	-	-	-	-	-	-	-	-	-	-	-
[DOID:3996 / urinary system cancer]Decanoylation	-	-	-	-	-	-	-	-	-	-	-	-	-	-	-	-	-	-	-	-	-	-	-	-	-	-	-	-	-	-	-	-	-	-	-	-	-	-	-	-	-
[DOID:3996 / urinary system cancer]Gamma-carboxyglutamic acid	-	-	-	-	-	-	-	-	-	-	-	-	-	-	-	-	-	-	-	-	-	-	-	-	-	-	-	-	-	-	-	-	-	-	-	-	-	-	-	-	-
[DOID:3996 / urinary system cancer]Hydroxylation	-	-	-	-	-	-	-	-	-	-	-	-	-	-	-	-	-	-	-	-	-	-	-	-	-	-	-	-	-	-	-	-	-	-	-	-	-	-	-	-	-
[DOID:3996 / urinary system cancer]Lipoylation	-	-	-	-	-	-	-	-	-	-	-	-	-	-	-	-	-	-	-	-	-	-	-	-	-	-	-	-	-	-	-	-	-	-	-	-	-	-	-	-	-
[DOID:3996 / urinary system cancer]Methylation	-	-	-	-	-	-	-	-	-	-	-	-	-	-	-	-	-	-	-	-	-	-	-	-	-	-	-	-	-	-	-	-	-	-	-	-	-	-	-	-	-
[DOID:3996 / urinary system cancer]Myristation	-	-	-	-	-	-	-	-	-	-	-	-	-	-	-	-	-	-	-	-	-	-	-	-	-	-	-	-	-	-	-	-	-	-	-	-	-	-	-	-	-
[DOID:3996 / urinary system cancer]N-linked Glycosylation	-	-	-	-	-	-	-	-	-	-	-	-	-	-	-	-	-	-	-	-	-	-	-	-	-	-	-	-	-	-	-	-	-	-	-	-	-	-	-	-	-
[DOID:3996 / urinary system cancer]+1 from N-linked Glycosylation	-	-	-	-	-	-	-	-	-	-	-	-	-	-	-	-	-	-	-	-	-	-	-	-	-	-	-	-	-	-	-	-	-	-	-	-	-	-	-	-	-
[DOID:3996 / urinary system cancer]+2 from N-linked Glycosylation	-	-	-	-	-	-	-	-	-	-	-	-	-	-	-	-	-	-	-	-	-	-	-	-	-	-	-	-	-	-	-	-	-	-	-	-	-	-	-	-	-
[DOID:3996 / urinary system cancer]O-linked Glycosylation	-	-	-	-	-	-	-	-	-	-	-	-	-	-	-	-	-	-	-	-	-	-	-	-	-	-	-	-	-	-	-	-	-	-	-	-	-	-	-	-	-
[DOID:3996 / urinary system cancer]Octanoylation	-	-	-	-	-	-	-	-	-	-	-	-	-	-	-	-	-	-	-	-	-	-	-	-	-	-	-	-	-	-	-	-	-	-	-	-	-	-	-	-	-
[DOID:3996 / urinary system cancer]Other Lipid Modification	-	-	-	-	-	-	-	-	-	-	-	-	-	-	-	-	-	-	-	-	-	-	-	-	-	-	-	-	-	-	-	-	-	-	-	-	-	-	-	-	-
[DOID:3996 / urinary system cancer]Other Modified Residue	-	-	-	-	-	-	-	-	-	-	-	-	-	-	-	-	-	-	-	-	-	-	-	-	-	-	-	-	-	-	-	-	-	-	-	-	-	-	-	-	-
[DOID:3996 / urinary system cancer]Palmitoylation	-	-	-	-	-	-	-	-	-	-	-	-	-	-	-	-	-	-	-	-	-	-	-	-	-	-	-	-	-	-	-	-	-	-	-	-	-	-	-	-	-
[DOID:3996 / urinary system cancer]Phosphorylation	-	-	-	-	-	-	-	-	-	-	-	-	147.274	-	-	-	-	-	-	-	-	-	-	-	-	-	-	-	-	-	-	-	-	-	-	-	-	-	-	-	-
[DOID:3996 / urinary system cancer]Prenylation	-	-	-	-	-	-	-	-	-	-	-	-	-	-	-	-	-	-	-	-	-	-	-	-	-	-	-	-	-	-	-	-	-	-	-	-	-	-	-	-	-
[DOID:3996 / urinary system cancer]S-Nitrosylation	-	-	-	-	-	-	-	-	-	-	-	-	-	-	-	-	-	-	-	-	-	-	-	-	-	-	-	-	-	-	-	-	-	-	-	-	-	-	-	-	-
[DOID:3996 / urinary system cancer]Sulfation	-	-	-	-	-	-	-	-	-	-	-	-	-	-	-	-	-	-	-	-	-	-	-	-	-	-	-	-	-	-	-	-	-	-	-	-	-	-	-	-	-
[DOID:3996 / urinary system cancer]Sumoylation	-	-	-	-	-	-	-	-	-	-	-	-	-	-	-	-	-	-	-	-	-	-	-	-	-	-	-	-	-	-	-	-	-	-	-	-	-	-	-	-	-
[DOID:3996 / urinary system cancer]Ubiquitylation	-	-	-	-	-	-	-	-	-	-	-	-	-	-	-	-	-	-	-	-	-	-	-	-	-	-	-	-	-	-	-	-	-	-	-	-	-	-	-	-	-
[DOID:1245 / vulva cancer]Acetylation	-	-	-	-	-	-	-	-	-	1913.64	-	-	-	-	-	-	-	-	-	-	-	-	-	-	-	-	-	-	-	-	-	-	-	-	-	-	-	-	-	-	-
[DOID:1245 / vulva cancer]Active Site	-	-	-	-	-	-	-	-	-	-	-	-	-	-	-	-	-	-	-	-	-	-	-	-	-	-	-	-	-	-	-	-	-	-	-	-	-	-	-	-	-
[DOID:1245 / vulva cancer]Amidation	-	-	-	-	-	-	-	-	-	-	-	-	-	-	-	-	-	-	-	-	-	-	-	-	-	-	-	-	-	-	-	-	-	-	-	-	-	-	-	-	-
[DOID:1245 / vulva cancer]Binding Site	-	-	-	-	-	-	-	-	-	-	-	-	-	-	-	-	-	-	-	-	-	92.2429	-	-	92.3716	92.4426	92.5446	-	92.8034	-	-	-	-	-	-	-	-	-	-	-	-
[DOID:1245 / vulva cancer]Biotinylation	-	-	-	-	-	-	-	-	-	-	-	-	-	-	-	-	-	-	-	-	-	-	-	-	-	-	-	-	-	-	-	-	-	-	-	-	-	-	-	-	-
[DOID:1245 / vulva cancer]C-linked Glycosylation	-	-	-	-	-	-	-	-	-	-	-	-	-	-	-	-	-	-	-	-	-	-	-	-	-	-	-	-	-	-	-	-	-	-	-	-	-	-	-	-	-
[DOID:1245 / vulva cancer]Crotonylation	-	-	-	-	-	-	-	-	-	-	-	-	-	-	-	-	-	-	-	-	-	-	-	-	-	-	-	-	-	-	-	-	-	-	-	-	-	-	-	-	-
[DOID:1245 / vulva cancer]Decanoylation	-	-	-	-	-	-	-	-	-	-	-	-	-	-	-	-	-	-	-	-	-	-	-	-	-	-	-	-	-	-	-	-	-	-	-	-	-	-	-	-	-
[DOID:1245 / vulva cancer]Gamma-carboxyglutamic acid	-	-	-	-	-	-	-	-	-	-	-	-	-	-	-	-	-	-	-	-	-	-	-	-	-	-	-	-	-	-	-	-	-	-	-	-	-	-	-	-	-
[DOID:1245 / vulva cancer]Hydroxylation	-	-	-	-	-	-	-	-	-	-	-	-	-	-	-	-	-	-	-	-	-	-	-	-	-	-	-	-	-	-	-	-	-	-	-	-	-	-	-	-	-
[DOID:1245 / vulva cancer]Lipoylation	-	-	-	-	-	-	-	-	-	-	-	-	-	-	-	-	-	-	-	-	-	-	-	-	-	-	-	-	-	-	-	-	-	-	-	-	-	-	-	-	-
[DOID:1245 / vulva cancer]Methylation	-	-	-	-	-	-	-	-	-	-	-	-	-	-	-	-	-	-	-	-	-	-	-	-	-	-	-	-	-	-	-	-	-	-	-	-	-	-	-	-	-
[DOID:1245 / vulva cancer]Myristation	-	-	-	-	-	-	-	-	-	-	-	-	-	-	-	-	-	-	-	-	-	-	-	-	-	-	-	-	-	-	-	-	-	-	-	-	-	-	-	-	-
[DOID:1245 / vulva cancer]N-linked Glycosylation	-	-	-	-	-	-	-	-	-	-	-	-	-	-	-	-	-	-	-	-	-	-	-	-	-	-	-	-	-	-	-	-	-	-	-	-	-	-	-	-	-
[DOID:1245 / vulva cancer]+1 from N-linked Glycosylation	-	-	-	-	-	-	-	-	-	-	-	-	-	-	-	-	-	-	-	-	-	-	-	-	-	-	-	-	-	-	-	-	-	-	-	-	-	-	-	-	-
[DOID:1245 / vulva cancer]+2 from N-linked Glycosylation	-	-	-	-	-	-	-	-	-	-	-	-	-	-	-	-	-	-	-	-	-	-	-	-	-	-	-	-	-	-	-	-	-	-	-	-	-	-	-	-	-
[DOID:1245 / vulva cancer]O-linked Glycosylation	-	-	-	-	-	-	-	-	-	-	-	-	-	-	-	-	-	-	-	-	-	-	-	-	-	-	-	-	-	-	-	-	-	-	-	-	-	-	-	-	-
[DOID:1245 / vulva cancer]Octanoylation	-	-	-	-	-	-	-	-	-	-	-	-	-	-	-	-	-	-	-	-	-	-	-	-	-	-	-	-	-	-	-	-	-	-	-	-	-	-	-	-	-
[DOID:1245 / vulva cancer]Other Lipid Modification	-	-	-	-	-	-	-	-	-	-	-	-	-	-	-	-	-	-	-	-	-	-	-	-	-	-	-	-	-	-	-	-	-	-	-	-	-	-	-	-	-
[DOID:1245 / vulva cancer]Other Modified Residue	-	-	-	-	-	-	-	-	-	-	-	-	-	-	-	-	-	-	-	-	-	-	-	-	-	-	-	-	-	-	-	-	-	-	-	-	-	-	-	-	-
[DOID:1245 / vulva cancer]Palmitoylation	-	-	-	-	-	-	-	-	-	-	-	-	-	-	-	-	-	-	-	-	-	-	-	-	-	-	-	-	-	-	-	-	-	-	-	-	-	-	-	-	-
[DOID:1245 / vulva cancer]Phosphorylation	-	-	-	-	-	-	-	-	-	-	-	-	-	-	-	-	-	146.352	-	-	-	-	-	-	-	-	-	-	-	-	-	-	149.638	-	-	-	-	-	-	-	-
[DOID:1245 / vulva cancer]Prenylation	-	-	-	-	-	-	-	-	-	-	-	-	-	-	-	-	-	-	-	-	-	-	-	-	-	-	-	-	-	-	-	-	-	-	-	-	-	-	-	-	-
[DOID:1245 / vulva cancer]S-Nitrosylation	-	-	-	-	-	-	-	-	-	-	-	-	-	-	-	-	-	-	-	-	-	-	-	-	-	-	-	-	-	-	-	-	-	-	-	-	-	-	-	-	-
[DOID:1245 / vulva cancer]Sulfation	-	-	-	-	-	-	-	-	-	-	-	-	-	-	-	-	-	-	-	-	-	-	-	-	-	-	-	-	-	-	-	-	-	-	-	-	-	-	-	-	-
[DOID:1245 / vulva cancer]Sumoylation	-	-	-	-	-	-	-	-	-	-	-	-	-	-	-	-	-	-	-	-	-	-	-	-	-	-	-	-	-	-	-	-	-	-	-	-	-	-	-	-	-
[DOID:1245 / vulva cancer]Ubiquitylation	-	-	-	-	-	-	-	-	-	506.162	505.213	-	-	-	-	-	-	-	-	-	-	-	-	-	-	-	-	-	-	-	-	-	-	-	-	-	-	-	-	-	-
[DOID:10021 / duodenum cancer]Acetylation	-	-	-	-	-	-	-	-	-	-	-	-	-	-	-	-	-	-	-	-	-	-	-	-	-	-	-	-	-	-	-	694.397	696.105	-	-	-	-	-	-	-	-
[DOID:10021 / duodenum cancer]Active Site	-	-	-	-	-	-	-	-	-	-	-	-	-	-	-	-	-	-	-	-	-	-	-	-	-	-	-	-	-	-	-	-	-	-	-	-	-	-	-	-	-
[DOID:10021 / duodenum cancer]Amidation	-	-	-	-	-	-	-	-	-	-	-	-	-	-	-	-	-	-	-	-	-	-	-	-	-	-	-	-	-	-	-	-	-	-	-	-	-	-	-	-	-
[DOID:10021 / duodenum cancer]Binding Site	-	46.8213	46.7533	46.6919	-	-	-	-	46.4051	-	-	-	-	-	-	46.1602	46.1436	-	-	-	-	-	-	-	-	-	-	-	-	-	-	-	-	-	-	-	-	-	-	-	-
[DOID:10021 / duodenum cancer]Biotinylation	-	-	-	-	-	-	-	-	-	-	-	-	-	-	-	-	-	-	-	-	-	-	-	-	-	-	-	-	-	-	-	-	-	-	-	-	-	-	-	-	-
[DOID:10021 / duodenum cancer]C-linked Glycosylation	-	-	-	-	-	-	-	-	-	-	-	-	-	-	-	-	-	-	-	-	-	-	-	-	-	-	-	-	-	-	-	-	-	-	-	-	-	-	-	-	-
[DOID:10021 / duodenum cancer]Crotonylation	-	-	-	-	-	-	-	-	-	-	-	-	-	-	-	-	-	-	-	-	-	-	-	-	-	-	-	-	-	-	-	-	-	-	-	-	-	-	-	-	-
[DOID:10021 / duodenum cancer]Decanoylation	-	-	-	-	-	-	-	-	-	-	-	-	-	-	-	-	-	-	-	-	-	-	-	-	-	-	-	-	-	-	-	-	-	-	-	-	-	-	-	-	-
[DOID:10021 / duodenum cancer]Gamma-carboxyglutamic acid	-	-	-	-	-	-	-	-	-	-	-	-	-	-	-	-	-	-	-	-	-	-	-	-	-	-	-	-	-	-	-	-	-	-	-	-	-	-	-	-	-
[DOID:10021 / duodenum cancer]Hydroxylation	-	-	-	-	-	-	-	-	-	-	-	-	-	-	-	-	-	-	-	-	-	-	-	-	-	-	-	-	-	-	-	-	-	-	-	-	-	-	-	-	-
[DOID:10021 / duodenum cancer]Lipoylation	-	-	-	-	-	-	-	-	-	-	-	-	-	-	-	-	-	-	-	-	-	-	-	-	-	-	-	-	-	-	-	-	-	-	-	-	-	-	-	-	-
[DOID:10021 / duodenum cancer]Methylation	-	-	-	-	-	-	-	-	-	-	-	-	-	-	-	-	-	-	-	-	-	-	-	-	-	-	-	-	-	-	-	-	-	-	-	-	-	-	-	-	-
[DOID:10021 / duodenum cancer]Myristation	-	-	-	-	-	-	-	-	-	-	-	-	-	-	-	-	-	-	-	-	-	-	-	-	-	-	-	-	-	-	-	-	-	-	-	-	-	-	-	-	-
[DOID:10021 / duodenum cancer]N-linked Glycosylation	-	-	-	-	-	-	-	-	-	-	-	-	-	-	-	-	-	-	-	-	-	-	-	-	-	-	-	-	-	-	-	-	-	-	-	-	-	-	-	-	-
[DOID:10021 / duodenum cancer]+1 from N-linked Glycosylation	-	-	-	-	-	-	-	-	-	-	-	-	-	-	-	-	-	-	-	-	-	-	-	-	-	-	-	-	-	-	-	-	-	-	-	-	-	-	-	-	-
[DOID:10021 / duodenum cancer]+2 from N-linked Glycosylation	-	-	-	-	-	-	-	-	-	-	-	-	-	-	-	-	-	-	-	-	-	-	-	-	-	-	-	-	-	-	-	-	-	-	-	-	-	-	-	-	-
[DOID:10021 / duodenum cancer]O-linked Glycosylation	-	-	-	-	-	-	-	-	-	-	-	-	-	-	-	-	-	-	-	-	-	-	-	-	-	-	-	-	-	-	-	-	-	-	-	-	-	-	-	-	-
[DOID:10021 / duodenum cancer]Octanoylation	-	-	-	-	-	-	-	-	-	-	-	-	-	-	-	-	-	-	-	-	-	-	-	-	-	-	-	-	-	-	-	-	-	-	-	-	-	-	-	-	-
[DOID:10021 / duodenum cancer]Other Lipid Modification	-	-	-	-	-	-	-	-	-	-	-	-	-	-	-	-	-	-	-	-	-	-	-	-	-	-	-	-	-	-	-	-	-	-	-	-	-	-	-	-	-
[DOID:10021 / duodenum cancer]Other Modified Residue	-	-	-	-	-	-	-	-	-	-	-	-	-	-	-	-	-	-	-	-	-	-	-	-	-	-	-	-	-	-	-	-	-	-	-	-	-	-	-	-	-
[DOID:10021 / duodenum cancer]Palmitoylation	-	-	-	-	-	-	-	-	-	-	-	-	-	-	-	-	-	-	-	-	-	-	-	-	-	-	-	-	-	-	-	-	-	-	-	-	-	-	-	-	-
[DOID:10021 / duodenum cancer]Phosphorylation	-	-	75.33	-	-	-	-	-	-	-	-	-	-	-	-	-	-	-	-	-	-	-	-	73.2719	-	-	-	-	-	-	-	-	-	-	75.2659	-	-	-	-	-	-
[DOID:10021 / duodenum cancer]Prenylation	-	-	-	-	-	-	-	-	-	-	-	-	-	-	-	-	-	-	-	-	-	-	-	-	-	-	-	-	-	-	-	-	-	-	-	-	-	-	-	-	-
[DOID:10021 / duodenum cancer]S-Nitrosylation	-	-	-	-	-	-	-	-	-	-	-	-	-	-	-	-	-	-	-	-	-	-	-	-	-	-	-	-	-	-	-	-	-	-	-	-	-	-	-	-	-
[DOID:10021 / duodenum cancer]Sulfation	-	-	-	-	-	-	-	-	-	-	-	-	-	-	-	-	-	-	-	-	-	-	-	-	-	-	-	-	-	-	-	-	-	-	-	-	-	-	-	-	-
[DOID:10021 / duodenum cancer]Sumoylation	-	-	-	-	-	-	-	-	-	-	-	-	-	-	-	-	-	-	-	-	-	-	-	-	-	-	-	-	-	-	-	-	-	-	-	-	-	-	-	-	-
[DOID:10021 / duodenum cancer]Ubiquitylation	-	-	-	-	-	-	-	-	-	-	-	-	-	-	-	-	-	-	-	-	-	-	-	-	-	-	-	-	-	-	-	-	-	-	-	-	-	-	-	-	-
[DOID:2174 / ocular cancer]Acetylation	-	-	-	-	-	-	-	-	-	-	-	-	-	-	-	-	-	-	-	-	-	-	-	-	-	-	-	-	-	-	-	-	-	-	-	-	-	-	-	-	-
[DOID:2174 / ocular cancer]Active Site	-	-	-	-	-	-	-	-	-	-	-	-	-	-	-	-	-	-	-	-	-	-	-	-	-	-	-	-	-	-	-	-	-	-	-	-	-	-	-	-	-
[DOID:2174 / ocular cancer]Amidation	-	-	-	-	-	-	-	-	-	-	-	-	-	-	-	-	-	-	-	-	-	-	-	-	-	-	-	-	-	-	-	-	-	-	-	-	-	-	-	-	-
[DOID:2174 / ocular cancer]Binding Site	-	-	-	-	-	-	-	-	-	-	-	-	-	-	-	-	-	-	-	-	-	-	-	-	-	-	-	-	-	-	-	-	-	-	-	-	-	-	-	-	-
[DOID:2174 / ocular cancer]Biotinylation	-	-	-	-	-	-	-	-	-	-	-	-	-	-	-	-	-	-	-	-	-	-	-	-	-	-	-	-	-	-	-	-	-	-	-	-	-	-	-	-	-
[DOID:2174 / ocular cancer]C-linked Glycosylation	-	-	-	-	-	-	-	-	-	-	-	-	-	-	-	-	-	-	-	-	-	-	-	-	-	-	-	-	-	-	-	-	-	-	-	-	-	-	-	-	-
[DOID:2174 / ocular cancer]Crotonylation	-	-	-	-	-	-	-	-	-	-	-	-	-	-	-	-	-	-	-	-	-	-	-	-	-	-	-	-	-	-	-	-	-	-	-	-	-	-	-	-	-
[DOID:2174 / ocular cancer]Decanoylation	-	-	-	-	-	-	-	-	-	-	-	-	-	-	-	-	-	-	-	-	-	-	-	-	-	-	-	-	-	-	-	-	-	-	-	-	-	-	-	-	-
[DOID:2174 / ocular cancer]Gamma-carboxyglutamic acid	-	-	-	-	-	-	-	-	-	-	-	-	-	-	-	-	-	-	-	-	-	-	-	-	-	-	-	-	-	-	-	-	-	-	-	-	-	-	-	-	-
[DOID:2174 / ocular cancer]Hydroxylation	-	-	-	-	-	-	-	-	-	-	-	-	-	-	-	-	-	-	-	-	-	-	-	-	-	-	-	-	-	-	-	-	-	-	-	-	-	-	-	-	-
[DOID:2174 / ocular cancer]Lipoylation	-	-	-	-	-	-	-	-	-	-	-	-	-	-	-	-	-	-	-	-	-	-	-	-	-	-	-	-	-	-	-	-	-	-	-	-	-	-	-	-	-
[DOID:2174 / ocular cancer]Methylation	-	-	-	-	-	-	-	-	-	-	-	-	-	-	-	-	-	-	-	-	-	-	-	-	-	-	-	-	-	-	-	-	-	-	-	-	-	-	-	-	-
[DOID:2174 / ocular cancer]Myristation	-	-	-	-	-	-	-	-	-	-	-	-	-	-	-	-	-	-	-	-	-	-	-	-	-	-	-	-	-	-	-	-	-	-	-	-	-	-	-	-	-
[DOID:2174 / ocular cancer]N-linked Glycosylation	-	-	-	-	-	-	-	-	-	-	-	-	-	-	-	-	-	-	175.049	-	-	-	-	-	-	-	-	-	-	-	-	-	-	-	-	-	-	-	-	-	-
[DOID:2174 / ocular cancer]+1 from N-linked Glycosylation	-	-	-	-	-	-	-	-	-	-	-	-	-	-	-	-	-	175.049	-	-	-	-	-	-	-	-	-	-	-	-	-	-	-	-	-	-	-	-	-	-	-
[DOID:2174 / ocular cancer]+2 from N-linked Glycosylation	-	-	-	-	-	-	-	-	-	-	-	-	-	-	-	-	175.049	-	-	-	-	-	-	-	-	-	-	-	-	-	-	-	-	-	-	-	-	-	-	-	-
[DOID:2174 / ocular cancer]O-linked Glycosylation	-	-	-	-	-	-	-	-	-	-	-	-	-	-	-	-	-	-	-	-	-	-	-	-	-	-	-	-	-	-	-	-	-	-	-	-	-	-	-	-	-
[DOID:2174 / ocular cancer]Octanoylation	-	-	-	-	-	-	-	-	-	-	-	-	-	-	-	-	-	-	-	-	-	-	-	-	-	-	-	-	-	-	-	-	-	-	-	-	-	-	-	-	-
[DOID:2174 / ocular cancer]Other Lipid Modification	-	-	-	-	-	-	-	-	-	-	-	-	-	-	-	-	-	-	-	-	-	-	-	-	-	-	-	-	-	-	-	-	-	-	-	-	-	-	-	-	-
[DOID:2174 / ocular cancer]Other Modified Residue	-	-	-	-	-	-	-	-	-	-	-	-	-	-	-	-	-	-	-	-	-	-	-	-	-	-	-	-	-	-	-	-	-	-	-	-	-	-	-	-	-
[DOID:2174 / ocular cancer]Palmitoylation	-	-	-	-	-	-	-	-	-	-	-	-	-	-	-	-	-	-	-	-	-	-	-	-	-	-	-	-	-	-	-	-	-	-	-	-	-	-	-	-	-
[DOID:2174 / ocular cancer]Phosphorylation	-	-	-	-	-	-	-	-	-	-	-	-	-	-	-	-	-	-	-	-	-	-	-	-	-	-	-	-	-	-	-	-	-	-	-	-	-	-	-	-	-
[DOID:2174 / ocular cancer]Prenylation	-	-	-	-	-	-	-	-	-	-	-	-	-	-	-	-	-	-	-	-	-	-	-	-	-	-	-	-	-	-	-	-	-	-	-	-	-	-	-	-	-
[DOID:2174 / ocular cancer]S-Nitrosylation	-	-	-	-	-	-	-	-	-	-	-	-	-	-	-	-	-	-	-	-	-	-	-	-	-	-	-	-	-	-	-	-	-	-	-	-	-	-	-	-	-
[DOID:2174 / ocular cancer]Sulfation	-	-	-	-	-	-	-	-	-	-	-	-	-	-	-	-	-	-	-	-	-	-	-	-	-	-	-	-	-	-	-	-	-	-	-	-	-	-	-	-	-
[DOID:2174 / ocular cancer]Sumoylation	-	-	-	-	-	-	-	-	-	-	-	-	-	-	-	-	-	-	-	-	-	-	-	-	-	-	-	-	-	-	-	-	-	-	-	-	-	-	-	-	-
[DOID:2174 / ocular cancer]Ubiquitylation	-	-	-	-	-	-	-	-	-	-	-	-	-	-	-	-	-	-	-	-	-	-	-	-	-	-	-	-	-	-	-	-	-	-	-	-	-	-	-	-	-
[DOID:5612 / spinal cancer]Acetylation	-	-	-	-	-	-	-	-	-	-	-	-	-	-	-	-	-	-	-	-	-	-	-	-	-	-	-	-	-	-	-	-	-	-	-	-	-	-	-	-	-
[DOID:5612 / spinal cancer]Active Site	-	-	-	-	-	-	-	-	-	-	-	-	-	-	-	-	-	-	-	-	-	-	-	-	-	-	-	-	-	-	-	-	-	-	-	-	-	-	-	-	-
[DOID:5612 / spinal cancer]Amidation	-	-	-	-	-	-	-	-	-	-	-	-	-	-	-	-	-	-	-	-	-	-	-	-	-	-	-	-	-	-	-	-	-	-	-	-	-	-	-	-	-
[DOID:5612 / spinal cancer]Binding Site	-	-	-	-	-	-	-	-	-	-	-	-	-	-	-	-	-	-	-	-	-	-	-	-	-	-	-	-	-	-	-	-	-	-	-	-	-	-	-	-	-
[DOID:5612 / spinal cancer]Biotinylation	-	-	-	-	-	-	-	-	-	-	-	-	-	-	-	-	-	-	-	-	-	-	-	-	-	-	-	-	-	-	-	-	-	-	-	-	-	-	-	-	-
[DOID:5612 / spinal cancer]C-linked Glycosylation	-	-	-	-	-	-	-	-	-	-	-	-	-	-	-	-	-	-	-	-	-	-	-	-	-	-	-	-	-	-	-	-	-	-	-	-	-	-	-	-	-
[DOID:5612 / spinal cancer]Crotonylation	-	-	-	-	-	-	-	-	-	-	-	-	-	-	-	-	-	-	-	-	-	-	-	-	-	-	-	-	-	-	-	-	-	-	-	-	-	-	-	-	-
[DOID:5612 / spinal cancer]Decanoylation	-	-	-	-	-	-	-	-	-	-	-	-	-	-	-	-	-	-	-	-	-	-	-	-	-	-	-	-	-	-	-	-	-	-	-	-	-	-	-	-	-
[DOID:5612 / spinal cancer]Gamma-carboxyglutamic acid	-	-	-	-	-	-	-	-	-	-	-	-	-	-	-	-	-	-	-	-	-	-	-	-	-	-	-	-	-	-	-	-	-	-	-	-	-	-	-	-	-
[DOID:5612 / spinal cancer]Hydroxylation	-	-	-	-	-	-	-	-	-	-	-	-	-	-	-	-	-	-	-	-	-	-	-	-	-	-	-	-	-	-	-	-	-	-	-	-	-	-	-	-	-
[DOID:5612 / spinal cancer]Lipoylation	-	-	-	-	-	-	-	-	-	-	-	-	-	-	-	-	-	-	-	-	-	-	-	-	-	-	-	-	-	-	-	-	-	-	-	-	-	-	-	-	-
[DOID:5612 / spinal cancer]Methylation	-	-	-	-	-	-	-	-	-	-	-	-	-	-	-	-	-	-	-	-	-	-	-	-	-	-	-	-	-	-	-	-	-	-	-	-	-	-	-	-	-
[DOID:5612 / spinal cancer]Myristation	-	-	-	-	-	-	-	-	-	-	-	-	-	-	-	-	-	-	-	-	-	-	-	-	-	-	-	-	-	-	-	-	-	-	-	-	-	-	-	-	-
[DOID:5612 / spinal cancer]N-linked Glycosylation	-	-	-	-	-	-	-	-	-	-	-	-	-	-	-	-	-	703.111	-	-	-	-	-	-	-	-	-	-	-	-	-	-	703.111	-	-	-	-	-	-	-	-
[DOID:5612 / spinal cancer]+1 from N-linked Glycosylation	-	-	-	-	-	-	-	-	-	-	-	-	-	-	-	-	703.111	-	-	-	-	-	-	-	-	-	-	-	-	-	-	703.111	-	-	-	-	-	-	-	-	-
[DOID:5612 / spinal cancer]+2 from N-linked Glycosylation	-	-	-	-	-	-	-	-	-	-	-	-	-	-	-	703.111	-	-	-	-	-	-	-	-	-	-	-	-	-	-	703.111	-	-	-	-	-	-	-	-	-	-
[DOID:5612 / spinal cancer]O-linked Glycosylation	-	-	-	-	-	-	-	-	-	-	-	-	-	-	-	-	-	-	-	-	-	-	-	-	-	-	-	-	-	-	-	-	-	-	-	-	-	-	-	-	-
[DOID:5612 / spinal cancer]Octanoylation	-	-	-	-	-	-	-	-	-	-	-	-	-	-	-	-	-	-	-	-	-	-	-	-	-	-	-	-	-	-	-	-	-	-	-	-	-	-	-	-	-
[DOID:5612 / spinal cancer]Other Lipid Modification	-	-	-	-	-	-	-	-	-	-	-	-	-	-	-	-	-	-	-	-	-	-	-	-	-	-	-	-	-	-	-	-	-	-	-	-	-	-	-	-	-
[DOID:5612 / spinal cancer]Other Modified Residue	-	-	-	-	-	-	-	-	-	-	-	-	-	-	-	-	-	-	-	-	-	-	-	-	-	-	-	-	-	-	-	-	-	-	-	-	-	-	-	-	-
[DOID:5612 / spinal cancer]Palmitoylation	-	-	-	-	-	-	-	-	-	-	-	-	-	-	-	-	-	-	-	-	-	-	-	-	-	-	-	-	-	-	-	-	-	-	-	-	-	-	-	-	-
[DOID:5612 / spinal cancer]Phosphorylation	-	-	-	-	-	-	-	-	-	-	-	-	-	-	-	-	-	-	-	-	-	-	-	-	-	-	-	-	-	-	-	-	-	-	-	-	-	-	-	-	-
[DOID:5612 / spinal cancer]Prenylation	-	-	-	-	-	-	-	-	-	-	-	-	-	-	-	-	-	-	-	-	-	-	-	-	-	-	-	-	-	-	-	-	-	-	-	-	-	-	-	-	-
[DOID:5612 / spinal cancer]S-Nitrosylation	-	-	-	-	-	-	-	-	-	-	-	-	-	-	-	-	-	-	-	-	-	-	-	-	-	-	-	-	-	-	-	-	-	-	-	-	-	-	-	-	-
[DOID:5612 / spinal cancer]Sulfation	-	-	-	-	-	-	-	-	-	-	-	-	-	-	-	-	-	-	-	-	-	-	-	-	-	-	-	-	-	-	-	-	-	-	-	-	-	-	-	-	-
[DOID:5612 / spinal cancer]Sumoylation	-	-	-	-	-	-	-	-	-	-	-	-	-	-	-	-	-	-	-	-	-	-	-	-	-	-	-	-	-	-	-	-	-	-	-	-	-	-	-	-	-
[DOID:5612 / spinal cancer]Ubiquitylation	-	-	-	-	-	-	-	-	-	-	-	-	-	-	-	-	-	-	-	-	-	-	-	-	-	-	-	-	-	-	-	-	-	-	-	-	-	-	-	-	-

## Sheet: SupTab2b_syn_germline
FunSiteType	-20	-19	-18	-17	-16	-15	-14	-13	-12	-11	-10	-9	-8	-7	-6	-5	-4	-3	-2	-1	0	1	2	3	4	5	6	7	8	9	10	11	12	13	14	15	16	17	18	19	20
[TotalAoF]Acetylation	1.14685	1.20639	1.1182	1.23219	1.34349	1.2273	1.02958	1.21135	1.26916	1.1743	1.23193	1.1461	1.17829	1.31415	1.21961	1.26388	1.15424	1.25646	1.25419	0.783417	0.707033	1.19734	1.25604	1.23955	1.29946	1.20647	1.139	1.19699	1.20666	1.21937	1.20425	1.31428	1.18627	1.10285	1.11319	1.14659	1.20013	1.1689	1.22771	1.11758	1.17491
[TotalAoF]Active Site	1.16069	1.13569	1.15313	1.13071	1.13867	1.18052	1.1956	1.15371	1.1443	1.21056	1.20901	1.16243	1.20018	1.15766	1.17298	1.24735	1.24313	1.19813	1.2949	1.186	1.16352	1.29702	1.27066	1.20054	1.28389	1.23677	1.2134	1.20369	1.18827	1.15765	1.13719	1.19209	1.1706	1.19205	1.17964	1.17571	1.17619	1.18415	1.21472	1.22113	1.16527
[TotalAoF]Amidation	1.26776	0.633881	3.1694	1.26776	0	1.90164	3.1694	1.26776	0	0.633881	1.90164	0.633881	0.633881	1.26776	2.53552	0.633881	0	1.26776	0.633881	0	0	0.633881	0	1.39454	0.697269	0.697269	2.09181	0.697269	0	1.44263	2.41362	0	0	1.67345	0	0	0	0	0.871586	1.90164	0.996098
[TotalAoF]Binding Site	1.14841	1.14892	1.13913	1.14022	1.16937	1.1466	1.15633	1.15541	1.15483	1.16342	1.16929	1.16122	1.17535	1.19747	1.14818	1.15915	1.15293	1.14824	1.17156	1.12832	1.1606	1.18187	1.16811	1.16424	1.16116	1.13368	1.13562	1.16242	1.15286	1.11783	1.14833	1.1498	1.15961	1.12923	1.16271	1.16957	1.15792	1.14868	1.12559	1.14945	1.14669
[TotalAoF]Biotinylation	0	0	0	0	4.18361	4.18361	4.18361	0	0	8.36723	0	4.18361	0	0	0	0	0	4.18361	4.18361	0	0	0	0	0	0	0	4.18361	0	0	0	0	0	0	0	0	0	0	8.36723	0	0	0
[TotalAoF]C-linked Glycosylation	1.16211	0.581057	0.581057	1.74317	0	1.45264	0.290529	0	0.581057	0.581057	0.871586	0.581057	1.16211	0.871586	0.581057	0	1.16211	0.290529	0	0.871586	0	0.581057	0.290529	0	0.871586	1.45264	0.290529	0.290529	0.871586	0.581057	0.883862	0.883862	0.883862	1.17848	0.589241	1.17848	1.17848	1.4731	0.883862	0.589241	0.883862
[TotalAoF]Crotonylation	3.32343	4.30091	4.18361	3.39212	4.4124	2.61476	1.74317	4.76066	3.97828	3.03838	3.73954	3.10323	3.31488	3.6578	2.50107	3.74652	2.35841	3.07619	3.79396	3.79396	2.56349	3.28127	3.8965	3.00309	2.48531	2.47998	3.55823	3.12693	3.55823	3.26845	3.09897	3.10323	2.74923	3.00547	3.72678	3.36613	3.60656	3.24591	3.847	3.12569	3.60656
[TotalAoF]Decanoylation	0	0	0	0	0	0	0	0	0	0	0	0	0	0	0	0	0	0	20.9181	0	0	0	20.9181	0	20.9181	0	0	0	0	0	0	0	0	0	0	20.9181	0	0	0	0	0
[TotalAoF]Gamma-carboxyglutamic acid	0.765295	1.02039	0.255098	1.02039	0.765295	1.27549	0.510197	0.255098	0.510197	0.765295	0.765295	1.02039	0.765295	0.510197	0.510197	0.765295	1.02039	0.255098	0.510197	0.765295	0.510197	1.27549	1.02039	1.78569	0.510197	1.27549	1.53059	0.255098	1.53059	1.78569	1.53059	1.27549	2.04079	0.765295	1.27549	2.55098	1.27549	1.02039	1.27549	2.29589	1.27549
[TotalAoF]Hydroxylation	0.782649	1.35185	1.423	0.853799	1.06725	1.9922	0.921813	0.921813	2.05635	1.06363	1.13454	1.98544	1.13454	0.56727	1.70181	1.13454	1.48908	2.26908	1.27636	0.709087	2.4109	1.34727	1.34727	1.91453	1.27636	0.850904	1.84363	1.13454	1.34727	2.12726	1.55999	1.13454	2.05635	1.77272	1.34727	1.5653	1.2807	1.20955	1.9276	1.86257	1.9342
[TotalAoF]Lipoylation	2.9883	0	0	0	2.9883	0	2.9883	0	0	0	0	0	8.96489	5.97659	0	0	0	0	0	0	0	5.97659	0	0	2.9883	0	0	0	0	0	0	0	0	0	0	0	2.9883	2.9883	0	0	2.9883
[TotalAoF]Methylation	1.85229	1.97701	2.15193	1.60183	2.09807	2.1607	1.90164	1.99517	1.77694	1.96107	2.02332	2.16607	2.15333	2.5802	1.77375	2.17132	2.06448	2.54655	1.96201	1.80588	1.53499	2.11294	2.14622	2.0253	2.05553	1.99508	1.90715	2.09181	1.95154	2.5383	2.08262	2.12257	2.01135	2.02032	1.84479	1.95026	2.3663	2.02229	1.81053	1.881	1.92238
[TotalAoF]Myristation	0	5.22952	0	0	0	0	4.18361	0	0	4.18361	4.18361	0	0	0	0	0	4.18361	8.36723	0	0	0.307619	0.922856	0	1.23047	0.615237	0.615237	1.84571	0.922856	0.615237	1.53809	0.615237	1.84571	1.53809	1.84571	0	1.23047	0.615237	1.84571	0.922856	0.615237	1.84571
[TotalAoF]N-linked Glycosylation	1.07265	1.13776	1.03901	1.08569	1.06678	1.11398	1.04416	1.11296	1.04879	1.09045	1.16791	1.15225	1.12123	1.08674	1.01418	1.07031	1.15393	1.07605	1.06124	0.662815	1.28299	0.78039	1.75071	1.12802	1.10884	1.13934	1.13746	1.13879	1.10818	1.14641	1.13723	1.05104	1.09425	1.07932	1.09732	1.17333	1.20932	1.06135	1.12972	1.10308	1.10797
[TotalAoF]+1 from N-linked Glycosylation	1.13776	1.03901	1.08569	1.06678	1.11398	1.04416	1.11296	1.04879	1.09045	1.16791	1.15225	1.12123	1.08674	1.01418	1.07031	1.15393	1.07605	1.06124	0.662815	1.28299	0.78039	1.75071	1.12802	1.10884	1.13934	1.13746	1.13879	1.10818	1.14641	1.13723	1.05104	1.09425	1.07932	1.09732	1.17333	1.20932	1.06135	1.12972	1.10308	1.10797	1.14512
[TotalAoF]+2 from N-linked Glycosylation	1.03901	1.08569	1.06678	1.11398	1.04416	1.11296	1.04879	1.09045	1.16791	1.15225	1.12123	1.08674	1.01418	1.07031	1.15393	1.07605	1.06124	0.662815	1.28299	0.78039	1.75071	1.12802	1.10884	1.13934	1.13746	1.13879	1.10818	1.14641	1.13723	1.05104	1.09425	1.07932	1.09732	1.17333	1.20932	1.06135	1.12972	1.10308	1.10797	1.14512	1.05951
[TotalAoF]O-linked Glycosylation	0.561337	0.627377	0.676373	0.535516	0.625649	0.65806	0.56713	0.681665	0.812432	0.705749	0.68113	0.664196	0.614514	0.663416	0.825928	0.702442	0.718497	0.709502	0.814566	0.512977	0.944529	0.626972	0.708673	0.667945	0.644009	0.677145	0.645266	0.678733	0.589934	0.672659	0.509395	0.550692	0.427739	0.584258	0.521916	0.522537	0.614261	0.490332	0.557482	0.632871	0.591471
[TotalAoF]Octanoylation	0	0	0	0	0	0	0	0	0	0	0	0	0	0	0	0	0	0	20.9181	0	0	0	20.9181	0	20.9181	0	0	0	0	0	0	0	0	0	0	20.9181	0	0	0	0	0
[TotalAoF]Other Lipid Modification	0	0	0	0	1.16211	1.16211	0	0	1.16211	1.16211	2.32423	1.16211	1.16211	0	2.32423	1.16211	2.32423	1.16211	1.16211	1.16211	1.16211	1.16211	1.30738	0	0	1.30738	1.39454	0	1.39454	0	1.39454	2.78908	0	2.78908	0	0	4.18361	0	1.39454	1.39454	4.18361
[TotalAoF]Other Modified Residue	1.17517	1.51075	1.7994	1.43881	1.84252	1.94085	1.83303	1.2939	1.2939	1.7252	1.61738	1.2939	1.26776	1.47906	1.796	1.15628	2.31255	1.38138	1.84857	1.3558	1.18086	1.62887	0.946908	1.72165	1.51969	1.88532	1.43643	1.62295	1.62295	1.90164	1.44887	2.09181	1.55287	1.27883	1.46152	1.65143	1.55968	1.66604	2.4172	1.48751	1.40704
[TotalAoF]Palmitoylation	1.02039	1.52131	1.38614	1.12061	0.742653	0.495102	0.978623	1.58102	1.21617	1.80328	1.41021	1.26428	1.25054	1.13071	1.89153	1.43881	0.657112	1.51737	0.849465	1.16801	1.16801	0.955648	1.49415	1.2939	1.07825	1.19843	1.21105	1.55773	1.57448	1.02876	1.37921	1.04012	0.701164	1.17517	1.06363	1.66394	1.43438	1.31485	0.967309	0.972933	1.58102
[TotalAoF]Phosphorylation	1.04641	1.10183	1.05568	1.0496	1.03572	1.08917	1.0533	1.07295	1.05753	1.06858	1.07145	1.06132	1.08558	1.06136	1.10497	1.08714	1.05715	1.08798	1.11181	0.980775	1.3766	1.15783	1.08448	1.06448	1.06772	1.06838	1.05489	1.03702	1.05407	1.04042	1.05668	1.06494	1.04382	1.04481	1.05311	1.06728	1.04504	1.04498	1.06318	1.06963	1.06772
[TotalAoF]Prenylation	1.43274	1.1462	1.1462	1.1462	1.43274	2.29239	1.1462	1.43274	0.859647	1.1462	2.00584	0.573098	0.573098	1.71929	2.00584	2.00584	1.71929	1.71929	2.00584	0.573098	0.859647	0.633881	0.664066	2.52459	0	0	0	0	0	0	0	0	0	0	0	0	0	0	0	0	0
[TotalAoF]S-Nitrosylation	1.21715	1.13224	1.13224	1.30207	1.0459	1.13071	0.988033	1.10095	1.04168	0.978787	1.11414	1.16674	1.25008	1.27617	1.52383	1.21907	1.21907	0.997418	1.19136	1.19136	1.19136	1.3576	1.52383	1.13595	0.942006	1.3853	1.19136	1.1652	1.19611	1.11861	1.09065	1.20412	1.37582	1.34955	1.18404	1.13071	0.84803	1.0459	1.16527	1.19695	1.20516
[TotalAoF]Sulfation	1.23047	1.19532	0.29883	1.17848	1.1462	0.859647	1.65143	0.26818	1.07272	0.794357	0.261476	1.53059	1.53059	0.255098	0.50405	0.50405	2.0162	1.26012	0.747074	1.24512	1.74317	1.74317	1.26012	1.53059	1.03299	0.26818	2.2019	0.550475	1.39454	0.282677	1.1462	0.573098	0.871586	0.589241	0.883862	1.49415	1.19532	0.597659	1.19532	0.909481	0.909481
[TotalAoF]Sumoylation	0.911005	1.04765	0.871586	0.86869	1.14099	0.756904	0.652616	0.748289	0.984779	1.08314	0.840758	0.970598	0.969048	1.20104	1.16211	1.32813	1.06251	1.12891	1.09571	0.664066	0.664066	1.26172	0.730472	0.996098	1.16211	0.996098	1.16211	0.967502	0.910948	1.41932	1.11698	0.950821	1.35832	0.987987	0.927402	1.23654	1.40828	1.30523	1.17362	1.17362	0.933534
[TotalAoF]Ubiquitylation	1.1323	1.14428	1.08579	1.02704	1.13778	1.03398	1.09204	1.09576	1.09661	1.12641	1.0692	1.02744	1.05959	1.09327	1.09772	1.15716	1.08658	1.15438	1.10608	0.838617	0.565579	1.1228	1.12001	1.1033	1.14509	1.12373	1.16088	1.12555	1.11112	1.15702	1.16467	1.12006	1.01033	1.09661	1.12098	1.12725	1.14071	1.06746	1.14279	1.11063	1.14125
[-]Acetylation	1.21756	1.25937	1.23811	1.18566	1.35425	1.27279	1.04991	1.28	1.30056	1.21309	1.30749	1.17896	1.20272	1.27862	1.2376	1.26676	1.20631	1.26805	1.33929	0.828692	0.76596	1.23599	1.28667	1.27635	1.29349	1.29814	1.1755	1.23188	1.25338	1.3143	1.23808	1.36948	1.15712	1.14298	1.18109	1.26248	1.29201	1.24327	1.29926	1.09456	1.2325
[-]Active Site	1.16939	1.11442	1.11993	1.14255	1.13985	1.19533	1.22072	1.15516	1.17361	1.22802	1.23504	1.13049	1.2182	1.19429	1.17912	1.23898	1.20683	1.20468	1.30731	1.19522	1.15881	1.30661	1.24697	1.18928	1.2725	1.22389	1.19009	1.14084	1.1624	1.16709	1.10973	1.20566	1.15939	1.15963	1.16857	1.12575	1.20388	1.20046	1.21207	1.27767	1.12934
[-]Amidation	0.966227	-	1.93245	0.966227	-	1.93245	3.86491	1.93245	-	-	1.93245	0.966227	0.966227	0.966227	1.93245	0.966227	-	0.966227	0.966227	-	-	0.966227	-	2.1257	-	1.06285	2.1257	1.06285	-	1.0995	-	-	-	1.27542	-	-	-	-	1.32856	1.44934	1.51836
[-]Binding Site	1.15319	1.15663	1.15153	1.15922	1.18569	1.15258	1.17873	1.18163	1.15838	1.17156	1.18058	1.16579	1.19196	1.21384	1.1772	1.18478	1.18227	1.18097	1.20076	1.1524	1.17412	1.22095	1.18652	1.17018	1.1857	1.12775	1.1329	1.14401	1.13895	1.12023	1.13809	1.17272	1.16946	1.14358	1.19633	1.19081	1.16909	1.17569	1.14764	1.17189	1.16741
[-]Biotinylation	-	-	-	-	-	6.3771	6.3771	-	-	6.3771	-	6.3771	-	-	-	-	-	6.3771	6.3771	-	-	-	-	-	-	-	6.3771	-	-	-	-	-	-	-	-	-	-	6.3771	-	-	-
[-]C-linked Glycosylation	1.32856	0.885708	0.885708	2.65713	-	2.21427	0.442854	-	0.442854	0.442854	1.32856	0.442854	0.442854	0.885708	0.442854	-	0.885708	-	-	1.32856	-	0.885708	0.442854	-	0.885708	0.885708	0.442854	0.442854	0.442854	0.442854	0.449092	0.898183	0.898183	1.34727	0.898183	1.79637	0.898183	2.24546	0.449092	0.898183	1.34727
[-]Crotonylation	3.27795	5.06592	4.63789	3.44708	4.23479	1.99284	2.21427	5.2776	3.32548	2.67197	3.91889	2.97832	3.31052	3.65899	2.42607	3.01405	1.56301	3.12603	4.68904	3.90754	2.34452	2.34452	3.28233	3.47268	2.68343	2.95845	3.78024	2.95845	3.45152	3.81962	3.37413	3.5039	2.73304	3.48175	4.398	3.2985	4.0315	3.84825	4.7645	3.665	4.21475
[-]Decanoylation	-	-	-	-	-	-	-	-	-	-	-	-	-	-	-	-	-	-	31.8855	-	-	-	-	-	-	-	-	-	-	-	-	-	-	-	-	31.8855	-	-	-	-	-
[-]Gamma-carboxyglutamic acid	1.16654	0.777695	-	0.777695	0.777695	1.16654	0.388848	0.388848	0.777695	1.16654	0.777695	1.16654	1.16654	0.777695	0.777695	1.16654	1.55539	0.388848	0.777695	0.777695	0.388848	1.55539	1.55539	1.94424	0.777695	1.55539	0.777695	0.388848	1.94424	1.16654	0.777695	1.55539	2.33309	0.777695	1.55539	1.55539	0.388848	1.16654	1.16654	1.16654	0.777695
[-]Hydroxylation	0.54227	1.4099	1.51836	0.759179	1.193	2.38599	0.648519	0.648519	2.26982	1.29704	1.51321	2.26982	1.08086	0.648519	1.83747	1.40512	1.83747	2.26982	1.29704	0.648519	2.81025	1.51321	1.40512	2.26982	1.40512	0.756605	2.05364	0.756605	1.40512	2.16173	1.6213	0.756605	2.05364	1.6213	1.51321	1.84372	1.30145	1.4099	1.85001	1.85635	2.29314
[-]Lipoylation	-	-	-	-	-	-	4.55507	-	-	-	-	-	13.6652	9.11014	-	-	-	-	-	-	-	9.11014	-	-	4.55507	-	-	-	-	-	-	-	-	-	-	-	-	4.55507	-	-	-
[-]Methylation	2.14193	2.23587	2.31544	1.57991	2.43437	2.43437	1.66318	1.99581	1.80574	1.7556	2.08774	2.3584	2.25074	2.8093	1.77142	2.23758	2.12879	2.49539	2.25453	2.11041	1.51399	2.07049	2.11956	1.70486	2.21171	2.34994	2.12262	2.1257	2.04513	2.75036	2.05412	2.57897	2.21689	1.84775	1.81113	2.25356	2.45273	2.31194	1.97128	2.22457	2.13563
[-]Myristation	-	-	-	-	-	-	-	-	-	6.3771	6.3771	-	-	-	-	-	6.3771	6.3771	-	-	0.468904	0.937809	-	1.87562	0.468904	0.937809	2.34452	0.937809	0.937809	1.40671	0.468904	1.87562	1.87562	0.937809	-	0.937809	0.937809	1.40671	0.468904	0.468904	2.81343
[-]N-linked Glycosylation	1.08177	1.11152	1.038	1.06491	1.06969	1.16279	1.02625	1.10712	1.04874	1.10267	1.17052	1.19466	1.1482	1.09083	1.03601	1.10513	1.12294	1.06377	1.02188	0.691279	1.23682	0.787783	1.73706	1.06751	1.0815	1.16503	1.14208	1.11775	1.12811	1.15049	1.14774	1.0476	1.10537	1.06444	1.0655	1.18308	1.21567	1.04344	1.12946	1.07452	1.12127
[-]+1 from N-linked Glycosylation	1.11152	1.038	1.06491	1.06969	1.16279	1.02625	1.10712	1.04874	1.10267	1.17052	1.19466	1.1482	1.09083	1.03601	1.10513	1.12294	1.06377	1.02188	0.691279	1.23682	0.787783	1.73706	1.06751	1.0815	1.16503	1.14208	1.11775	1.12811	1.15049	1.14774	1.0476	1.10537	1.06444	1.0655	1.18308	1.21567	1.04344	1.12946	1.07452	1.12127	1.12781
[-]+2 from N-linked Glycosylation	1.038	1.06491	1.06969	1.16279	1.02625	1.10712	1.04874	1.10267	1.17052	1.19466	1.1482	1.09083	1.03601	1.10513	1.12294	1.06377	1.02188	0.691279	1.23682	0.787783	1.73706	1.06751	1.0815	1.16503	1.14208	1.11775	1.12811	1.15049	1.14774	1.0476	1.10537	1.06444	1.0655	1.18308	1.21567	1.04344	1.12946	1.07452	1.12127	1.12781	1.04477
[-]O-linked Glycosylation	0.553655	0.61657	0.641231	0.43954	0.639969	0.68962	0.551262	0.525792	0.725523	0.562906	0.650469	0.687457	0.66194	0.54932	0.810226	0.647421	0.609832	0.74586	0.906403	0.533701	0.781933	0.620582	0.707739	0.695322	0.683438	0.758586	0.684773	0.760366	0.624471	0.612702	0.413284	0.538733	0.413772	0.602087	0.479861	0.543647	0.518772	0.506722	0.545377	0.558504	0.482536
[-]Octanoylation	-	-	-	-	-	-	-	-	-	-	-	-	-	-	-	-	-	-	31.8855	-	-	-	-	-	-	-	-	-	-	-	-	-	-	-	-	31.8855	-	-	-	-	-
[-]Other Lipid Modification	-	-	-	-	1.77142	-	-	-	1.77142	1.77142	3.54283	-	1.77142	-	1.77142	1.77142	1.77142	-	-	-	-	-	-	-	-	1.99284	2.1257	-	-	-	2.1257	2.1257	-	-	-	-	4.2514	-	2.1257	-	6.3771
[-]Other Modified Residue	1.25392	1.41713	2.05713	1.51836	1.81731	1.80794	1.80794	1.64358	0.821791	1.9723	1.47922	1.47922	0.805189	1.2883	1.61038	1.28183	2.72389	1.20323	2.07627	1.47618	1.41428	2.09085	0.918512	1.57459	1.49889	2.18956	1.36848	1.78669	1.51181	1.93245	1.65639	1.80222	1.39238	1.67086	1.67086	1.81803	1.67818	1.55195	2.26741	1.84227	1.71581
[-]Palmitoylation	0.972119	1.15947	1.72873	1.32856	1.13203	0.754686	1.49172	1.85381	1.29767	2.38225	1.97045	1.75195	1.55962	1.03412	2.20485	1.68706	0.667759	1.48689	0.809277	1.61855	0.809277	1.13299	1.62681	1.64358	0.98615	1.16249	1.17473	1.69604	1.8857	1.56814	0.70078	0.528489	0.890657	1.43306	1.08086	1.63051	1.09322	1.45762	1.29016	1.29767	1.11228
[-]Phosphorylation	1.0743	1.12365	1.07901	1.06999	1.03926	1.12397	1.08061	1.09495	1.05385	1.06165	1.0845	1.05758	1.09584	1.06848	1.11035	1.07848	1.07758	1.08733	1.09754	0.99296	1.39945	1.16657	1.09848	1.06563	1.08874	1.06736	1.07074	1.05507	1.0731	1.05658	1.04503	1.07057	1.04218	1.04919	1.05222	1.07295	1.06026	1.06091	1.05828	1.09211	1.07383
[-]Prenylation	2.18394	0.873575	0.436788	0.873575	0.873575	1.74715	1.31036	1.74715	0.873575	1.74715	2.62073	0.436788	0.873575	2.18394	2.62073	2.18394	1.74715	1.74715	2.18394	0.873575	1.31036	0.483114	0.506119	2.74875	-	-	-	-	-	-	-	-	-	-	-	-	-	-	-	-	-
[-]S-Nitrosylation	1.51014	1.07867	1.2944	1.42385	1.20648	1.1203	1.24788	1.29091	1.11578	1.2362	1.14635	1.05862	1.27034	1.31094	1.35144	1.30921	1.35144	1.05581	1.35144	1.18251	1.47814	1.22474	1.4359	1.09804	1.05581	1.52037	1.26697	1.05721	1.10242	1.2362	1.15095	0.981749	1.36958	1.37142	1.20323	1.07721	0.818682	1.16339	1.29968	1.1729	1.22468
[-]Sulfation	1.40671	1.36652	0.455507	0.898183	1.74715	0.436788	1.67818	0.408788	1.22637	0.403614	0.398569	1.55539	1.55539	0.388848	0.384163	0.384163	1.53665	1.53665	0.759179	0.759179	1.51836	2.27754	1.53665	1.94424	1.18094	0.408788	2.09773	0.419546	1.70056	-	1.31036	0.873575	0.442854	0.898183	0.449092	0.455507	0.911014	0.455507	0.455507	0.924217	0.462109
[-]Sumoylation	1.01478	0.958162	1.11599	1.00635	1.00136	0.681762	0.628286	0.725849	1.03524	0.980299	0.973994	1.02034	1.01871	1.16964	1.36652	1.61958	1.16407	1.11346	1.11346	0.607343	0.607343	1.16407	0.708567	1.06285	0.961626	0.911014	1.16407	1.06794	1.02856	1.54534	0.928704	1.13877	1.34582	1.03862	0.994786	1.0995	1.51836	1.466	1.21018	1.15756	0.94866
[-]Ubiquitylation	1.17627	1.13629	1.13516	1.05233	1.18596	1.03445	1.13267	1.12783	1.12009	1.13658	1.10456	1.04456	1.09142	1.12941	1.1325	1.11976	1.10277	1.15232	1.12117	0.87344	0.570496	1.11551	1.10702	1.12401	1.16223	1.17355	1.1594	1.15514	1.11869	1.19146	1.17351	1.14683	1.0541	1.07437	1.19233	1.18186	1.16891	1.09839	1.13395	1.15408	1.16857
[RARE]Acetylation	0.956295	1.20302	0.991965	1.36111	1.53683	1.2865	1.16018	1.0948	1.23041	1.18404	1.28178	1.25666	1.29329	1.68558	1.4235	1.37526	1.07842	1.41011	1.23161	0.806732	0.716348	1.31856	1.26184	1.26306	1.40846	1.13608	1.13705	1.11028	1.22772	1.02763	1.19208	1.50012	1.48921	1.05263	1.09907	1.02795	1.08831	1.01692	1.15357	1.09632	1.27682
[RARE]Active Site	1.19297	1.18403	1.18298	1.12551	1.17318	1.16452	1.14799	1.25944	1.05002	1.31285	1.22322	1.26957	1.14158	1.13329	1.26082	1.26863	1.38831	1.30054	1.40398	1.17999	1.25972	1.31553	1.41158	1.25225	1.26201	1.24679	1.23138	1.3675	1.3276	1.04004	1.22479	1.33831	1.25134	1.31578	1.34021	1.34057	1.13232	1.22156	1.28673	1.10243	1.30458
[RARE]Amidation	3.5965	-	7.193	-	-	-	-	-	-	-	-	-	-	-	-	-	-	-	-	-	-	-	-	-	-	-	3.95615	-	-	4.09257	4.56479	-	-	4.74738	-	-	-	-	-	5.39475	-
[RARE]Binding Site	1.14072	1.11952	1.13162	1.07921	1.13563	1.16729	1.14223	1.15657	1.17283	1.2076	1.1559	1.2032	1.13439	1.16467	1.10028	1.10371	1.10622	1.08952	1.17929	1.1142	1.21565	1.15405	1.12831	1.18694	1.1266	1.174	1.11998	1.22441	1.2253	1.11895	1.21913	1.15752	1.17293	1.1051	1.13534	1.15877	1.15097	1.11058	1.13347	1.13486	1.15882
[RARE]Biotinylation	-	-	-	-	-	-	-	-	-	23.7369	-	-	-	-	-	-	-	-	-	-	-	-	-	-	-	-	-	-	-	-	-	-	-	-	-	-	-	23.7369	-	-	-
[RARE]C-linked Glycosylation	1.6484	-	-	-	-	-	-	-	-	-	-	-	1.6484	-	-	-	-	-	-	-	-	-	-	-	-	1.6484	-	-	1.6484	-	3.34323	-	-	-	-	-	-	-	3.34323	-	-
[RARE]Crotonylation	2.2184	5.54601	6.4737	4.27692	5.56334	6.59358	2.47259	4.91108	7.28126	5.30434	5.30434	1.95634	4.53984	5.83694	5.1602	5.31423	4.65429	6.39966	4.07251	5.23608	5.23608	5.81787	6.98144	4.70038	4.70038	3.05888	4.89421	4.89421	3.67066	1.2363	4.39572	4.56479	3.39099	2.04628	3.41047	4.09257	5.45676	2.72838	3.41047	3.41047	4.09257
[RARE]Decanoylation	-	-	-	-	-	-	-	-	-	-	-	-	-	-	-	-	-	-	-	-	-	-	118.685	-	118.685	-	-	-	-	-	-	-	-	-	-	-	-	-	-	-	-
[RARE]Gamma-carboxyglutamic acid	-	1.44737	1.44737	1.44737	1.44737	2.89474	1.44737	-	-	-	-	-	-	-	-	-	-	-	-	1.44737	-	1.44737	-	2.89474	-	-	4.34212	-	1.44737	4.34212	2.89474	1.44737	1.44737	1.44737	1.44737	5.78949	4.34212	-	1.44737	5.78949	2.89474
[RARE]Hydroxylation	1.21107	0.403689	1.61476	1.61476	0.807378	1.61476	2.41392	1.60928	2.41392	0.804641	-	1.60928	0.804641	0.804641	2.0116	0.40232	0.40232	2.81624	1.20696	1.20696	1.20696	1.20696	1.20696	2.0116	1.60928	1.20696	1.20696	2.0116	1.20696	2.41392	1.60928	2.0116	3.21856	2.41392	2.0116	2.01844	1.21107	0.403689	3.24053	1.62582	1.21936
[RARE]Lipoylation	-	-	-	-	-	-	-	-	-	-	-	-	-	-	-	-	-	-	-	-	-	-	-	-	-	-	-	-	-	-	-	-	-	-	-	-	-	-	-	-	-
[RARE]Methylation	1.26838	1.62829	2.69329	2.31666	1.42137	1.77671	2.83003	2.65316	2.12252	2.47259	1.94275	2.10683	2.61804	2.26564	3.12328	2.42922	2.7561	2.7521	2.39767	1.19538	1.53692	3.25398	2.74415	3.25868	3.08717	1.71509	2.91988	3.95615	1.9031	2.2557	2.08523	1.74536	2.28239	3.17433	1.95146	1.42778	3.75924	1.43425	2.01782	1.84007	2.95787
[RARE]Myristation	-	-	-	-	-	-	23.7369	-	-	-	-	-	-	-	-	-	-	-	-	-	-	-	-	-	1.74536	-	1.74536	1.74536	-	-	-	-	-	3.49072	-	1.74536	-	1.74536	3.49072	1.74536	-
[RARE]N-linked Glycosylation	1.1296	1.0823	1.06557	1.04834	1.07756	0.82441	1.01407	1.12735	1.08815	1.05649	1.1917	1.03026	1.07414	1.10941	0.881209	0.9308	1.0653	1.04704	1.16019	0.608451	1.37818	0.828372	1.96464	1.17299	1.20254	1.10063	1.08663	1.10996	1.04425	1.06691	1.06804	1.05409	0.906946	1.12148	1.07828	1.05658	1.24215	1.0505	1.08063	1.08878	1.14162
[RARE]+1 from N-linked Glycosylation	1.0823	1.06557	1.04834	1.07756	0.82441	1.01407	1.12735	1.08815	1.05649	1.1917	1.03026	1.07414	1.10941	0.881209	0.9308	1.0653	1.04704	1.16019	0.608451	1.37818	0.828372	1.96464	1.17299	1.20254	1.10063	1.08663	1.10996	1.04425	1.06691	1.06804	1.05409	0.906946	1.12148	1.07828	1.05658	1.24215	1.0505	1.08063	1.08878	1.14162	1.09028
[RARE]+2 from N-linked Glycosylation	1.06557	1.04834	1.07756	0.82441	1.01407	1.12735	1.08815	1.05649	1.1917	1.03026	1.07414	1.10941	0.881209	0.9308	1.0653	1.04704	1.16019	0.608451	1.37818	0.828372	1.96464	1.17299	1.20254	1.10063	1.08663	1.10996	1.04425	1.06691	1.06804	1.05409	0.906946	1.12148	1.07828	1.05658	1.24215	1.0505	1.08063	1.08878	1.14162	1.09028	1.07612
[RARE]O-linked Glycosylation	0.655716	0.655716	0.701998	0.560935	0.607201	0.700066	0.652881	0.885358	1.07091	0.791541	0.744979	0.558296	0.232441	0.882931	1.02074	0.926861	0.741199	0.60152	0.647034	0.277192	1.15497	0.73918	0.693251	0.554601	0.555033	0.277733	0.556116	0.371179	0.418394	0.651601	0.699241	0.419709	0.466711	0.513584	0.470038	0.517657	1.08323	0.660144	0.80256	0.614211	1.03985
[RARE]Octanoylation	-	-	-	-	-	-	-	-	-	-	-	-	-	-	-	-	-	-	-	-	-	-	118.685	-	118.685	-	-	-	-	-	-	-	-	-	-	-	-	-	-	-	-
[RARE]Other Lipid Modification	-	-	-	-	-	-	-	-	-	-	-	6.59358	-	-	6.59358	-	6.59358	6.59358	6.59358	-	6.59358	-	-	-	-	-	-	-	-	-	-	7.9123	-	15.8246	-	-	-	-	-	7.9123	-
[RARE]Other Modified Residue	1.33353	1.31872	1.27618	1.25592	1.22989	2.4471	2.4471	0.611776	2.4471	1.22355	1.22355	1.22355	2.99708	1.79825	2.39767	1.78921	1.78921	2.23933	1.65606	1.6484	0.957133	1.45924	1.46524	2.44207	2.53599	1.52813	2.0375	3.06943	2.04628	2.05514	0.513786	3.61214	2.07309	1.03655	1.03655	2.08218	1.56164	2.10061	4.21989	1.05497	1.06444
[RARE]Palmitoylation	1.44737	2.1579	1.42993	0.706455	-	-	-	0.690026	0.690026	-	-	-	-	0.641538	1.2626	1.25592	1.24277	2.45978	1.20492	0.602459	3.0123	1.20492	1.8166	0.611776	1.22355	0.618149	1.24931	0.631301	1.27618	-	1.30423	1.31143	-	0.666767	1.34107	1.34869	2.71279	1.35639	-	0.690026	2.07008
[RARE]Phosphorylation	1.05957	1.11132	1.0728	1.08162	1.09535	1.03335	1.03573	1.04119	1.13547	1.13105	1.11899	1.13468	1.18769	1.06786	1.17426	1.16297	1.05495	1.14189	1.17971	0.97344	1.38428	1.18717	1.1059	1.0896	1.05197	1.07905	1.07534	1.07414	1.05905	1.0839	1.14168	1.10457	1.16596	1.09871	1.16187	1.12186	1.08974	1.05284	1.11431	1.05462	1.07218
[RARE]Prenylation	-	-	3.25163	-	3.25163	4.87745	1.62582	1.62582	1.62582	-	-	1.62582	-	1.62582	1.62582	3.25163	3.25163	3.25163	3.25163	-	-	1.79825	1.88388	2.04628	-	-	-	-	-	-	-	-	-	-	-	-	-	-	-	-	-
[RARE]S-Nitrosylation	0.963609	1.44541	0.963609	0.481805	0.160384	1.28308	0.320336	0.480504	1.11816	0.317338	0.948212	1.41854	1.10331	1.73147	1.88638	1.25758	0.471594	0.471594	0.628792	1.10039	1.10039	2.04357	1.57198	1.57198	0.314396	1.25758	1.25758	1.57407	2.05173	0.952015	0.952015	2.06546	1.11516	1.4357	1.11967	1.60384	1.12269	1.28308	0.645025	0.970173	0.814023
[RARE]Sulfation	1.74536	1.69549	-	3.34323	-	1.62582	3.12328	-	1.5216	1.50234	-	-	1.44737	-	1.42993	-	4.2898	-	-	2.82582	4.23873	1.41291	1.42993	-	1.46524	-	4.68492	1.56164	1.58246	-	1.62582	-	3.29679	-	3.34323	5.08648	1.69549	1.69549	5.08648	-	3.44013
[RARE]Sumoylation	0.397603	1.38696	-	0.985752	1.17704	1.17123	0.779537	1.1579	0.963348	2.11251	0.763244	1.13937	0.947959	1.51432	1.13033	0.941941	0.941941	1.31872	1.88388	1.13033	1.13033	1.69549	1.31872	1.13033	1.69549	0.941941	1.31872	1.51432	0.57428	1.72562	1.34432	0.963348	1.9267	1.15978	0.779537	1.55907	2.33861	1.55907	1.76264	1.76264	1.37321
[RARE]Ubiquitylation	1.17691	1.19072	1.09664	1.00339	1.1786	1.10165	1.19544	1.19867	1.12739	1.1731	1.05434	1.0474	1.10412	1.12877	1.08546	1.21193	1.21193	1.26989	1.1645	0.827272	0.690271	1.23827	1.3542	1.09073	1.17504	1.233	1.33312	1.22546	1.22907	1.27469	1.21602	1.18219	1.01444	1.27022	1.04204	1.04973	1.12842	1.0493	1.30878	1.17504	1.18876
[COMM]Acetylation	1.10663	1.14741	1.03536	1.46371	1.26187	1.17227	1.01974	1.22734	1.26319	1.21489	1.14972	0.999344	1.0799	1.28327	1.17624	1.27137	1.20746	1.22651	1.20388	0.676924	0.628058	1.18178	1.28711	1.24341	1.32007	1.11074	1.15675	1.30936	1.16083	1.23877	1.19871	1.0185	1.12768	1.19024	0.994198	0.919651	1.15127	1.13832	1.14229	1.31439	1.02275
[COMM]Active Site	1.08531	1.16857	1.24314	1.09084	1.09871	1.14002	1.14794	1.04661	1.13779	1.05278	1.08481	1.16676	1.18319	1.04126	1.05778	1.24918	1.23252	1.05764	1.13236	1.16504	1.0735	1.23161	1.2153	1.20713	1.34223	1.28465	1.27691	1.27708	1.13526	1.23585	1.14469	0.987001	1.12189	1.18911	1.04704	1.18976	1.10642	1.08208	1.14996	1.11707	1.15152
[COMM]Amidation	-	3.75385	3.75385	3.75385	-	3.75385	3.75385	-	-	3.75385	3.75385	-	-	3.75385	7.5077	-	-	3.75385	-	-	-	-	-	-	4.12923	-	-	-	-	-	9.529	-	-	-	-	-	-	-	-	-	-
[COMM]Binding Site	1.1547	1.16337	1.12074	1.14482	1.15877	1.12048	1.09752	1.077	1.14287	1.11125	1.15578	1.11912	1.17087	1.18124	1.10394	1.13583	1.10108	1.09982	1.06831	1.062	1.06695	1.07328	1.15545	1.14186	1.12028	1.13126	1.18012	1.1938	1.15294	1.12111	1.1329	1.0704	1.12819	1.11353	1.0784	1.11809	1.13035	1.10455	1.04575	1.09554	1.0696
[COMM]Biotinylation	-	-	-	-	24.7754	-	-	-	-	-	-	-	-	-	-	-	-	-	-	-	-	-	-	-	-	-	-	-	-	-	-	-	-	-	-	-	-	-	-	-	-
[COMM]C-linked Glycosylation	-	-	-	-	-	-	-	-	1.72051	1.72051	-	1.72051	3.44103	1.72051	1.72051	-	3.44103	1.72051	-	-	-	-	-	-	1.72051	3.44103	-	-	1.72051	1.72051	-	1.74475	1.74475	1.74475	-	-	3.48949	-	-	-	-
[COMM]Crotonylation	4.63092	-	2.25231	3.34803	4.83895	2.58077	0.860257	3.4173	3.03993	4.1523	4.84435	6.12579	2.70769	6.76924	2.69298	6.77934	6.67964	3.0362	3.64344	2.42896	3.64344	7.28688	7.28688	1.83976	1.83976	4.46979	3.83125	5.10833	5.10833	5.80674	2.62174	1.36129	4.24721	4.98356	4.27162	4.27162	2.84775	2.84775	2.84775	3.55968	4.27162
[COMM]Decanoylation	-	-	-	-	-	-	-	-	-	-	-	-	-	-	-	-	-	-	-	-	-	-	-	-	-	-	-	-	-	-	-	-	-	-	-	-	-	-	-	-	-
[COMM]Gamma-carboxyglutamic acid	-	1.5107	-	1.5107	-	-	-	-	-	-	1.5107	1.5107	-	-	-	-	-	-	-	-	1.5107	-	-	-	-	1.5107	1.5107	-	-	1.5107	3.02139	-	1.5107	-	-	3.02139	1.5107	1.5107	1.5107	3.02139	1.5107
[COMM]Hydroxylation	1.26405	2.10675	0.842701	0.42135	0.842701	0.842701	0.419922	1.25977	0.839844	0.419922	0.839844	1.25977	1.67969	-	0.839844	0.839844	1.25977	1.67969	1.25977	0.419922	2.09961	0.839844	1.25977	0.419922	0.419922	0.839844	1.67969	1.67969	1.25977	1.67969	1.25977	1.67969	0.839844	1.67969	-	-	1.26405	1.26405	0.845577	2.12118	1.27271
[COMM]Lipoylation	17.6967	-	-	-	17.6967	-	-	-	-	-	-	-	-	-	-	-	-	-	-	-	-	-	-	-	-	-	-	-	-	-	-	-	-	-	-	-	17.6967	-	-	-	17.6967
[COMM]Methylation	1.32388	2.26604	2.81113	2.41802	2.22534	2.59623	2.95385	2.95385	2.03077	2.94945	2.94945	2.38225	2.55041	3.09238	1.62996	3.44103	2.15751	3.77017	1.9663	2.6736	3.03009	3.03883	2.14816	3.93829	1.96914	3.04322	1.79272	1.97485	2.16695	3.62214	3.80881	2.00389	2.5655	3.12914	2.96268	2.9805	2.42896	2.05838	1.91464	1.3444	0.964774
[COMM]Myristation	-	30.9693	-	-	-	-	-	-	-	-	-	-	-	-	-	-	-	24.7754	-	-	-	1.82172	-	-	-	-	-	-	-	3.64344	1.82172	3.64344	1.82172	3.64344	-	1.82172	-	3.64344	-	-	-
[COMM]N-linked Glycosylation	0.970484	1.2979	1.00817	1.20602	1.04494	1.22698	1.13802	1.12102	1.00074	1.07098	1.14085	1.11487	1.06586	1.03979	1.06126	1.07338	1.37444	1.14672	1.10365	0.604465	1.35431	0.696282	1.56855	1.31613	1.11739	1.0722	1.16482	1.25059	1.09762	1.20575	1.17627	1.05404	1.24677	1.08583	1.23337	1.26476	1.14215	1.14279	1.18199	1.22145	1.01361
[COMM]+1 from N-linked Glycosylation	1.2979	1.00817	1.20602	1.04494	1.22698	1.13802	1.12102	1.00074	1.07098	1.14085	1.11487	1.06586	1.03979	1.06126	1.07338	1.37444	1.14672	1.10365	0.604465	1.35431	0.696282	1.56855	1.31613	1.11739	1.0722	1.16482	1.25059	1.09762	1.20575	1.17627	1.05404	1.24677	1.08583	1.23337	1.26476	1.14215	1.14279	1.18199	1.22145	1.01361	1.26184
[COMM]+2 from N-linked Glycosylation	1.00817	1.20602	1.04494	1.22698	1.13802	1.12102	1.00074	1.07098	1.14085	1.11487	1.06586	1.03979	1.06126	1.07338	1.37444	1.14672	1.10365	0.604465	1.35431	0.696282	1.56855	1.31613	1.11739	1.0722	1.16482	1.25059	1.09762	1.20575	1.17627	1.05404	1.24677	1.08583	1.23337	1.26476	1.14215	1.14279	1.18199	1.22145	1.01361	1.26184	1.09996
[COMM]O-linked Glycosylation	0.48886	0.635517	0.830406	0.878214	0.585015	0.535842	0.632771	1.07	0.971966	1.16636	0.728974	0.728403	0.921921	0.92156	0.774837	0.677188	1.11209	0.676132	0.675342	0.723299	1.39838	0.530419	0.723581	0.723581	0.579316	0.821338	0.628817	0.677982	0.630788	0.971584	0.681178	0.778795	0.438417	0.584785	0.735903	0.442067	0.491575	0.344513	0.344924	0.936968	0.542671
[COMM]Octanoylation	-	-	-	-	-	-	-	-	-	-	-	-	-	-	-	-	-	-	-	-	-	-	-	-	-	-	-	-	-	-	-	-	-	-	-	-	-	-	-	-	-
[COMM]Other Lipid Modification	-	-	-	-	-	6.88206	-	-	-	-	-	-	-	-	-	-	-	-	-	6.88206	-	6.88206	7.74231	-	-	-	-	-	8.25847	-	-	-	-	-	-	-	8.25847	-	-	-	-
[COMM]Other Modified Residue	0.695938	2.06462	1.33201	1.9663	2.5674	1.91562	1.27708	0.638541	1.91562	1.27708	2.55417	0.638541	2.50257	1.87692	2.50257	-	1.86749	2.3373	2.30469	1.72051	0.499504	1.52308	0.509782	2.54891	1.58817	1.06332	3.18997	0.533953	1.60186	1.60879	2.14506	2.69298	2.70474	1.62284	1.0819	2.7166	2.17328	2.19251	2.20226	0.550565	0.555502
[COMM]Palmitoylation	0.755348	2.25231	-	0.737363	-	-	-	1.44043	1.44043	1.42387	0.695938	0.680643	1.34649	2.00882	1.31784	0.655434	-	0.64185	0.628817	-	0.628817	-	0.632026	0.638541	1.27708	1.93558	1.30397	1.97676	0.666006	-	4.08386	2.73761	0.69205	0.695938	0.69987	2.11154	1.41574	0.707869	0.716052	-	2.88086
[COMM]Phosphorylation	0.930435	1.0294	0.961425	0.95285	0.965864	1.02939	0.973105	1.02473	0.996304	1.03602	0.98004	1.00336	0.94949	1.02772	1.01387	1.04548	0.982502	1.04127	1.10643	0.947226	1.28804	1.10143	1.01481	1.04584	1.01291	1.06038	0.985703	0.94208	0.988854	0.943037	1.01418	1.01572	0.928697	0.984129	0.95072	1.00248	0.947016	0.994323	1.03494	1.00569	1.05719
[COMM]Prenylation	-	3.39389	1.69695	3.39389	1.69695	1.69695	-	-	-	-	1.69695	-	-	-	-	-	-	-	-	-	-	-	-	2.13581	-	-	-	-	-	-	-	-	-	-	-	-	-	-	-	-	-
[COMM]S-Nitrosylation	0.335256	1.00577	0.670512	1.67628	1.33921	1.00441	0.668702	1.00305	0.666902	0.662444	1.15465	1.31609	1.31609	0.657173	1.80483	0.820378	1.47668	1.3126	1.14853	1.3126	0.164076	1.14853	1.80483	0.820378	1.14853	0.984453	0.820378	1.15005	0.65892	0.828055	0.993666	1.16083	1.66278	1.16551	1.16865	0.837007	0.669606	0.334803	1.17818	1.51893	1.52935
[COMM]Sulfation	-	-	-	-	-	1.69695	-	-	-	1.56806	-	3.02139	1.5107	-	-	1.49249	1.49249	1.49249	1.47473	1.47473	-	-	-	1.5107	-	-	-	-	-	1.67401	-	-	-	-	-	1.76967	1.76967	-	-	1.79532	-
[COMM]Sumoylation	1.0375	1.03403	0.825847	0.205776	1.63804	0.611235	0.813642	0.402852	0.804396	0.801793	0.796637	0.59461	0.989433	0.987855	0.589891	0.786521	0.786521	1.37641	0.39326	0.589891	0.786521	1.17978	0.589891	0.786521	1.37641	1.37641	1.17978	0.395142	0.799207	0.800498	1.60359	0.201099	0.804396	0.807016	0.813642	1.42387	0.406821	0.610232	0.81767	1.02209	1.02378
[COMM]Ubiquitylation	0.929754	1.14722	0.925795	0.996885	0.944986	0.982398	0.85225	0.906363	0.987997	1.08037	0.973276	0.971758	0.91532	0.930413	0.99546	1.27045	0.934962	1.05596	1.02296	0.75347	0.445482	1.09446	0.940462	1.08346	1.08896	0.857966	1.01746	0.953791	0.984248	0.931323	1.09108	0.971497	0.851542	1.03367	0.941109	1.00529	1.09285	0.959011	1.03022	0.884184	1.01206

## Sheet: SupTab2c_sub_somatic
FunSiteType	-20	-19	-18	-17	-16	-15	-14	-13	-12	-11	-10	-9	-8	-7	-6	-5	-4	-3	-2	-1	0	1	2	3	4	5	6	7	8	9	10	11	12	13	14	15	16	17	18	19	20	Foldofchange
[TotalAoF]Acetylation	1.21115	1.09657	1.07863	1.17058	1.16771	1.1377	1.166	1.1933	1.08752	1.1872	1.21629	1.24275	1.1994	1.25628	1.25991	1.09016	1.18931	1.1322	1.12576	1.12648	0.789617	0.975574	1.09094	1.08017	1.05255	1.04565	1.10905	1.04305	1.07078	1.06758	1.06358	1.0699	1.03099	1.04881	0.925071	0.999595	1.07817	1.10583	1.04878	1.06836	1.06952	0.716746
[TotalAoF]Active Site	1.10399	1.14418	1.15463	1.12757	1.11981	1.04824	1.11214	1.13894	1.10921	1.08321	1.12972	1.1205	1.15734	1.1146	1.1258	1.12804	1.04738	1.0659	1.11646	1.19467	1.24303	1.10989	1.13885	1.11989	1.12566	1.09223	1.0676	1.11625	1.0762	1.1191	1.01427	1.07538	1.10283	1.11807	1.08532	1.10786	1.07703	1.05437	1.08459	1.11297	1.13129	1.11972
[TotalAoF]Amidation	1.07727	0.807953	0.538636	0.538636	0.269318	1.34659	0.807953	1.88522	1.88522	1.61591	0.269318	1.34659	0.538636	0.538636	0.807953	1.34659	0.807953	0.807953	1.07727	1.61591	1.61591	2.9625	2.29354	2.66625	3.25875	1.48125	0.888749	1.185	1.22586	0.61293	1.36731	2.05096	1.36731	1.7775	2.133	0.355499	0.710999	2.133	2.22187	0	0.846427	1.24806
[TotalAoF]Binding Site	1.11746	1.12711	1.11233	1.12855	1.12236	1.13312	1.13108	1.13371	1.14144	1.12971	1.13696	1.13955	1.14628	1.11796	1.15785	1.13512	1.12116	1.12809	1.14874	1.14585	1.20434	1.14467	1.15448	1.14568	1.12248	1.15231	1.12146	1.13191	1.11811	1.13015	1.12241	1.12155	1.12445	1.12521	1.1287	1.13106	1.12399	1.11506	1.15548	1.14997	1.10965	1.06217
[TotalAoF]Biotinylation	0	0	0	0	1.7775	0	0	0	0	1.7775	1.7775	1.7775	1.7775	1.7775	3.55499	0	0	0	3.55499	1.7775	0	1.7775	0	0	0	0	0	0	1.7775	1.7775	0	0	1.7775	3.55499	1.7775	0	0	0	1.7775	0	0	0
[TotalAoF]C-linked Glycosylation	1.23437	0.987499	0.740624	0.864061	1.35781	0.987499	1.60469	1.23437	1.48125	1.60469	1.35781	1.35781	1.11094	1.60469	1.23437	1.35781	0.864061	0.864061	0.740624	1.23437	0.740624	0.123437	1.23437	0.740624	0.617187	1.48125	0.864061	1.23437	1.48125	1.11094	2.00281	1.12658	0.876231	1.75246	1.87764	1.25176	1.25176	1.75246	1.25176	1.50211	1.50211	0.612219
[TotalAoF]Crotonylation	3.82079	2.90712	3.63579	4.32364	3.19394	3.20937	4.01171	3.92275	3.16242	2.63149	3.4259	3.85776	3.73954	3.30245	3.33281	2.6972	3.04963	2.87536	3.74669	3.83382	2.48327	3.31102	3.22389	3.69579	2.68384	2.42802	2.56546	2.65708	2.51965	2.82363	3.00952	2.68578	2.64085	2.86034	2.14526	3.01357	3.06465	3.06465	2.75819	3.47327	3.26896	0.788908
[TotalAoF]Decanoylation	8.88749	0	0	0	8.88749	0	0	0	0	0	0	0	0	0	0	0	0	0	0	0	0	0	0	0	0	0	0	0	0	0	0	0	0	0	0	0	0	0	0	0	0	0
[TotalAoF]Gamma-carboxyglutamic acid	1.95091	1.19222	1.84253	2.38445	1.51738	2.0593	1.19222	0.975456	1.40899	2.27606	2.0593	1.30061	1.40899	1.30061	1.84253	1.84253	1.40899	0.975456	1.19222	1.30061	2.0593	1.40899	1.19222	1.40899	1.40899	1.19222	1.19222	1.19222	1.73414	1.40899	1.08384	1.08384	0.758688	0.758688	1.40899	0.867072	0.650304	1.30061	1.51738	0.975456	1.30061	1.47259
[TotalAoF]Hydroxylation	1.39056	1.75331	1.844	1.66263	1.66263	1.72308	1.83775	1.59673	1.47623	2.07877	1.29546	1.92813	1.65699	1.4461	2.04864	1.98839	1.4461	1.68712	1.56661	1.1147	1.7775	1.86788	1.41597	1.74737	1.68712	1.41597	2.07877	1.92813	1.47623	1.56661	1.80762	1.53648	1.65699	1.89801	1.32559	1.60217	1.93469	1.29987	1.69863	1.49139	1.33921	1.07558
[TotalAoF]Lipoylation	1.26964	0	0	5.07856	0	1.26964	1.26964	0	0	1.26964	0	1.26964	0	0	0	0	0	1.26964	0	0	0	0	1.26964	0	1.26964	1.26964	1.26964	1.26964	2.53928	0	0	0	1.26964	1.26964	1.26964	1.26964	0	0	0	0	0	0
[TotalAoF]Methylation	2.14385	1.7206	1.86893	1.86824	1.92917	1.90256	2.09273	1.80134	2.01326	1.98381	1.97059	2.03781	2.03889	1.93149	2.13092	2.13092	1.96066	1.9063	2.00065	2.39131	2.65985	2.07759	1.99069	1.73383	2.32462	1.7852	2.07075	2.26695	2.03402	2.07894	1.9909	1.97354	1.93263	1.90163	1.96614	2.07152	1.98393	2.42996	2.01926	2.0393	1.95192	1.31221
[TotalAoF]Myristation	2.9625	0	0	1.7775	0	0	0	0	0	1.7775	3.55499	3.55499	0	0	0	1.7775	1.7775	0	1.7775	0.522793	0.914888	0.653492	0.914888	0.78419	0.78419	0.522793	0.653492	0.914888	0.78419	0.522793	0.653492	0.78419	0.653492	1.17628	0.522793	0.392095	1.30698	1.04559	0.914888	0.653492	0.392095	1.05878
[TotalAoF]N-linked Glycosylation	1.21185	1.20879	1.17451	1.22224	1.20007	1.23583	1.23155	1.21782	1.2536	1.23452	1.23854	1.22248	1.16574	1.24445	1.22726	1.22146	1.26363	1.18769	1.18111	1.357	0.674658	1.31034	1.16103	1.20886	1.20908	1.22474	1.28268	1.24456	1.23629	1.23863	1.30612	1.27563	1.2037	1.24809	1.23164	1.2864	1.25572	1.27637	1.25927	1.25681	1.27067	0.55144
[TotalAoF]+1 from N-linked Glycosylation	1.20879	1.17451	1.22224	1.20007	1.23583	1.23155	1.21782	1.2536	1.23452	1.23854	1.22248	1.16574	1.24445	1.22726	1.22146	1.26363	1.18769	1.18111	1.357	0.674658	1.31034	1.16103	1.20886	1.20908	1.22474	1.28268	1.24456	1.23629	1.23863	1.30612	1.27563	1.2037	1.24809	1.23164	1.2864	1.25572	1.27637	1.25927	1.25681	1.27067	1.26075	1.06998
[TotalAoF]+2 from N-linked Glycosylation	1.17451	1.22224	1.20007	1.23583	1.23155	1.21782	1.2536	1.23452	1.23854	1.22248	1.16574	1.24445	1.22726	1.22146	1.26363	1.18769	1.18111	1.357	0.674658	1.31034	1.16103	1.20886	1.20908	1.22474	1.28268	1.24456	1.23629	1.23863	1.30612	1.27563	1.2037	1.24809	1.23164	1.2864	1.25572	1.27637	1.25927	1.25681	1.27067	1.26075	1.23987	0.947468
[TotalAoF]O-linked Glycosylation	0.568182	0.603255	0.627311	0.658073	0.594598	0.604615	0.632077	0.57575	0.596218	0.550892	0.550892	0.620138	0.668389	0.581132	0.653185	0.527488	0.565441	0.585569	0.588346	0.529305	0.463575	0.629631	0.60565	0.571042	0.56456	0.561534	0.569132	0.604544	0.550029	0.585529	0.575976	0.646045	0.583645	0.555905	0.559648	0.546217	0.588972	0.568488	0.533815	0.590848	0.619399	0.793426
[TotalAoF]Octanoylation	8.88749	0	0	0	8.88749	0	0	0	0	0	0	0	0	0	0	0	0	0	0	0	0	0	0	0	0	0	0	0	0	0	0	0	0	0	0	0	0	0	0	0	0	0
[TotalAoF]Other Lipid Modification	1.48125	1.975	1.48125	0.987499	1.975	0	0.493749	0	1.975	0.987499	0.987499	2.46875	0.493749	0	0.987499	1.975	1.48125	0.987499	0.987499	0	0.987499	0.987499	1.11094	1.11094	1.6664	2.22187	1.7775	2.37	0.592499	0.592499	0	0.592499	1.185	0.592499	1.185	0.592499	0	0.592499	0.592499	0	0	1.0003
[TotalAoF]Other Modified Residue	1.44796	1.23437	1.91129	1.59881	1.79592	1.46598	1.09948	1.00786	0.916236	1.00786	1.05367	1.42017	1.57102	0.897726	1.52613	1.33982	1.33982	1.71881	1.94285	1.81041	1.97102	1.78478	1.49953	1.28009	1.36731	1.75461	1.79275	1.18755	2.03033	1.53896	1.69285	1.27516	0.97025	1.31954	1.74645	1.01349	1.83207	1.21908	1.422	1.7775	0.956501	1.35731
[TotalAoF]Palmitoylation	1.67995	1.13113	1.2314	1.11094	1.31472	1.31472	0.831578	1.29179	1.0851	1.53233	1.29817	1.22081	1.20754	0.912769	1.13457	0.75238	1.16328	0.874934	0.947397	0.902283	0.676712	0.902283	1.13361	0.824612	1.19111	0.879491	0.982301	0.898203	1.05121	0.825614	0.927815	1.08025	1.14197	0.848805	1.00424	0.706959	1.0665	1.11728	1.54118	1.18844	1.65349	0.622371
[TotalAoF]Phosphorylation	1.01247	0.989382	0.999277	0.990949	0.987813	0.984075	0.993131	0.98876	0.9617	0.991317	1.00157	1.01127	0.991161	1.01773	1.00696	1.01433	0.990412	1.09483	1.01333	1.02546	0.88736	1.0692	0.996291	0.995107	0.979155	1.01251	1.01175	1.00886	1.01424	0.991108	0.981879	0.989399	1.00319	1.00321	1.00694	0.987841	0.990877	0.982285	0.99738	1.01768	1.00486	0.887423
[TotalAoF]Prenylation	0.486986	0.365239	1.09572	1.21746	1.09572	0.973971	1.09572	0.486986	1.21746	0.973971	0.973971	1.09572	1.21746	0.973971	1.09572	1.33921	0.973971	1.21746	0.852225	0.852225	0.486986	0.807953	0.423214	0.459698	0	0	0	0	0	0	0	0	0	0	0	0	0	0	0	0	0	0.916773
[TotalAoF]S-Nitrosylation	0.986162	0.889951	0.877925	0.79374	0.816688	0.912769	0.683653	1.16341	0.88516	0.85548	0.934902	1.03864	1.03864	0.942969	0.929949	0.729833	0.882863	0.918177	0.882863	0.85932	0.600347	1.00058	0.871091	0.894634	0.929949	0.800462	0.894634	0.813311	0.803656	0.974297	0.843598	0.939908	1.08559	0.943698	0.766576	1.02086	0.648546	0.936789	1.02641	0.908122	0.950924	0.671106
[TotalAoF]Sulfation	1.04559	1.01571	0.380892	1.12658	0.852225	0.852225	0.935525	1.02548	0.911537	1.35	1.33312	1.08384	1.19222	1.51738	1.60617	0.856625	0.428313	0.963703	1.58705	0.846427	0.846427	0.952231	0.963703	0.650304	0.987499	1.02548	0.584703	1.28635	1.3035	1.56132	1.21746	1.21746	1.11094	0.876231	0.751055	0.761785	1.14268	1.14268	1.14268	1.41685	0.901629	0.811711
[TotalAoF]Sumoylation	1.31005	1.02377	0.933186	0.974376	1.05768	0.833202	0.846427	1.09829	0.966658	1.1361	1.08593	1.02384	1.17837	1.03475	0.973391	0.874642	1.11446	0.973391	0.916963	0.691249	0.564285	0.789999	1.185	0.874642	1.12857	1.185	0.888749	0.963874	1.01776	0.947616	0.81972	1.21193	1.06765	1.2014	0.933989	1.02155	1.18208	0.875614	0.923947	1.0706	0.749193	0.569145
[TotalAoF]Ubiquitylation	0.951249	0.937648	0.935122	0.958703	0.928304	0.951501	0.949533	0.951461	0.945774	0.92019	0.933541	0.943969	0.955763	0.957436	0.926865	0.928443	0.975398	0.944621	0.844003	0.939886	0.616332	0.829009	0.969874	0.967112	0.960799	0.963955	0.953696	0.963942	0.982253	0.979588	0.961716	0.960571	0.932881	0.95521	0.944462	0.928701	0.958745	0.937196	0.944939	0.955622	0.935309	0.658383
[DOID:1324 / lung cancer]Acetylation	1.16797	1.07567	1.02212	1.12892	1.25946	1.13746	1.25104	1.16824	1.09449	1.06966	1.15405	1.30265	1.13695	1.15219	1.25317	1	1.07334	1.03449	0.826089	1.19253	0.612286	0.784561	0.984617	1.07517	0.966179	1.10487	0.933028	0.851642	1.10278	0.952163	1.01919	1.091	1.09368	0.94774	0.830338	0.909652	1.03106	1.16062	0.965825	0.94617	0.876891	0.58736
[DOID:1324 / lung cancer]Active Site	1.13409	1.25314	1.34091	1.2469	1.04567	1.11066	1.19887	1.1479	1.19701	1.15319	1.22082	1.16175	1.19985	1.24551	1.16104	1.14556	1.14556	1.11108	1.21045	1.38591	1.37825	1.10643	1.25991	1.13369	1.21967	1.21657	1.05588	1.15203	1.01001	1.06413	1.01097	1.0236	1.05153	1.19429	1.07515	1.04846	1.07588	0.999499	1.13147	1.11284	1.08661	1.19663
[DOID:1324 / lung cancer]Amidation	-	-	-	-	-	1.72699	1.72699	3.45399	1.72699	1.72699	-	1.72699	-	-	-	-	-	1.72699	-	1.72699	3.45399	3.45399	3.67682	3.79938	3.79938	1.89969	-	1.89969	1.9652	-	-	4.3839	-	-	4.55926	2.27963	-	2.27963	-	-	-	1.30355
[DOID:1324 / lung cancer]Binding Site	1.14509	1.14212	1.11974	1.12015	1.10472	1.11494	1.10774	1.14349	1.13991	1.10886	1.13621	1.12571	1.13414	1.112	1.14598	1.12134	1.07446	1.14021	1.14185	1.15643	1.21206	1.13805	1.13797	1.13619	1.11964	1.14284	1.10169	1.12223	1.11552	1.10409	1.1202	1.12338	1.12692	1.11922	1.11629	1.14119	1.10394	1.12108	1.17879	1.1727	1.14199	1.07259
[DOID:1324 / lung cancer]Biotinylation	-	-	-	-	-	-	-	-	-	-	-	-	-	-	-	-	-	-	-	11.3982	-	-	-	-	-	-	-	-	-	-	-	-	-	-	-	-	-	-	-	-	-	#VALUE!
[DOID:1324 / lung cancer]C-linked Glycosylation	0.791538	0.791538	2.37461	-	0.791538	2.37461	3.16615	1.58308	0.791538	3.16615	0.791538	1.58308	0.791538	0.791538	1.58308	1.58308	-	0.791538	-	-	1.58308	0.791538	-	-	-	0.791538	0.791538	1.58308	-	-	3.21075	0.802687	0.802687	3.21075	1.60537	1.60537	1.60537	1.60537	1.60537	2.40806	1.60537	1.02643
[DOID:1324 / lung cancer]Crotonylation	4.79361	3.72837	5.69908	5.1343	5.78812	3.95769	5.54077	5.8956	5.94382	2.86546	4.13899	4.3839	5.29422	3.7371	4.02652	4.82011	3.63176	3.63176	3.63176	7.26353	2.5143	2.5143	4.46986	5.07838	2.53919	2.05637	1.46883	2.35013	2.93767	2.37461	3.31692	2.19195	2.60529	2.9478	1.9652	2.62026	1.9652	4.913	2.9478	4.58546	3.27533	0.662745
[DOID:1324 / lung cancer]Decanoylation	56.9908	-	-	-	-	-	-	-	-	-	-	-	-	-	-	-	-	-	-	-	-	-	-	-	-	-	-	-	-	-	-	-	-	-	-	-	-	-	-	-	-	#VALUE!
[DOID:1324 / lung cancer]Gamma-carboxyglutamic acid	-	1.39002	2.08503	1.39002	2.78004	4.86506	0.695009	-	2.08503	2.78004	2.08503	1.39002	0.695009	-	3.47505	2.08503	2.08503	-	2.78004	-	2.78004	-	0.695009	1.39002	1.39002	0.695009	0.695009	2.78004	2.78004	1.39002	-	-	0.695009	-	0.695009	0.695009	0.695009	0.695009	1.39002	-	0.695009	1.63158
[DOID:1324 / lung cancer]Hydroxylation	2.13231	1.35692	1.74461	1.35692	1.35692	1.55077	1.54551	1.7387	1.15913	2.31827	1.93189	1.54551	2.31827	1.35232	1.7387	2.12508	2.12508	1.54551	1.7387	0.965945	1.35232	1.7387	0.965945	2.51146	1.7387	0.386378	2.89783	1.35232	0.579567	2.31827	2.12508	1.54551	1.15913	2.70465	0.965945	1.16308	2.13231	0.581538	2.13958	1.56139	1.36622	0.828369
[DOID:1324 / lung cancer]Lipoylation	-	-	-	-	-	-	-	-	-	-	-	8.14154	-	-	-	-	-	-	-	-	-	-	-	-	-	-	-	-	8.14154	-	-	-	8.14154	-	-	-	-	-	-	-	-	#VALUE!
[DOID:1324 / lung cancer]Methylation	2.52325	1.65065	1.89682	1.96815	2.64478	2.30352	3.31243	1.95348	2.63296	1.69615	2.12019	2.52918	1.92763	1.17162	2.41627	1.99968	2.64689	2.47786	1.56252	3.52605	3.44405	2.96056	2.55305	2.55305	2.38834	2.14127	1.81447	3.05603	1.99385	2.74955	1.50195	2.26287	2.02334	1.94768	2.30008	2.14251	1.8911	2.75484	2.37828	2.47402	2.21927	1.49408
[DOID:1324 / lung cancer]Myristation	18.9969	-	-	-	-	-	-	-	-	-	-	-	-	-	-	11.3982	11.3982	-	11.3982	-	-	-	1.6762	0.838099	1.6762	0.838099	0.838099	1.6762	1.6762	-	0.838099	0.838099	-	1.6762	-	-	1.6762	1.6762	0.838099	-	-	#VALUE!
[DOID:1324 / lung cancer]N-linked Glycosylation	1.29885	1.41537	1.20004	1.3375	1.26972	1.38921	1.50843	1.32775	1.26792	1.39055	1.43242	1.48052	1.31126	1.28651	1.3707	1.37331	1.44937	1.34546	1.42803	1.36229	0.763866	1.36581	1.27076	1.37645	1.39783	1.48335	1.47369	1.46483	1.43369	1.54048	1.33343	1.47246	1.27818	1.41361	1.50013	1.54691	1.50181	1.492	1.46075	1.29815	1.57339	0.552483
[DOID:1324 / lung cancer]+1 from N-linked Glycosylation	1.41537	1.20004	1.3375	1.26972	1.38921	1.50843	1.32775	1.26792	1.39055	1.43242	1.48052	1.31126	1.28651	1.3707	1.37331	1.44937	1.34546	1.42803	1.36229	0.763866	1.36581	1.27076	1.37645	1.39783	1.48335	1.47369	1.46483	1.43369	1.54048	1.33343	1.47246	1.27818	1.41361	1.50013	1.54691	1.50181	1.492	1.46075	1.29815	1.57339	1.4887	0.984553
[DOID:1324 / lung cancer]+2 from N-linked Glycosylation	1.20004	1.3375	1.26972	1.38921	1.50843	1.32775	1.26792	1.39055	1.43242	1.48052	1.31126	1.28651	1.3707	1.37331	1.44937	1.34546	1.42803	1.36229	0.763866	1.36581	1.27076	1.37645	1.39783	1.48335	1.47369	1.46483	1.43369	1.54048	1.33343	1.47246	1.27818	1.41361	1.50013	1.54691	1.50181	1.492	1.46075	1.29815	1.57339	1.4887	1.43617	0.915706
[DOID:1324 / lung cancer]O-linked Glycosylation	0.53977	0.584751	0.561817	0.785615	0.448569	0.380984	0.806156	0.805523	0.46952	0.648384	0.670742	0.558514	0.781307	0.580172	0.712941	0.556333	0.556116	0.622121	0.443853	0.532417	0.44368	0.754257	0.599202	0.75455	0.666299	0.555682	0.623093	0.601544	0.625045	0.692829	0.671533	0.649403	0.694736	0.67259	0.699688	0.723118	0.542769	0.769839	0.498726	0.567185	0.680893	0.712467
[DOID:1324 / lung cancer]Octanoylation	56.9908	-	-	-	-	-	-	-	-	-	-	-	-	-	-	-	-	-	-	-	-	-	-	-	-	-	-	-	-	-	-	-	-	-	-	-	-	-	-	-	-	#VALUE!
[DOID:1324 / lung cancer]Other Lipid Modification	6.33231	-	-	6.33231	-	-	-	-	3.16615	-	-	-	-	-	6.33231	-	-	-	-	-	-	-	-	-	3.56192	3.56192	-	3.79938	-	3.79938	-	3.79938	-	-	-	-	-	-	-	-	-	#VALUE!
[DOID:1324 / lung cancer]Other Modified Residue	0.960518	1.26646	1.53201	2.41231	1.77173	1.46883	0.8813	0.587534	0.587534	0.587534	2.35013	1.46883	1.72699	1.15133	1.72699	0.859157	0.859157	1.61295	1.59044	1.58308	2.29801	2.80282	1.17265	1.64171	2.4355	1.71217	1.46757	1.71955	1.71955	2.22042	1.72699	1.98229	1.49321	1.99094	2.23981	0.749878	2.49959	1.26086	2.53292	1.26646	1.53338	1.43953
[DOID:1324 / lung cancer]Palmitoylation	1.39002	1.72699	0.686636	1.35692	0.337223	0.337223	0.666559	1.65671	-	0.982599	1.28069	0.939408	0.619465	0.308058	0.303142	0.301538	1.4919	0.885867	0.289293	-	0.86788	0.86788	0.581538	-	0.8813	0.593654	1.19981	1.51571	0.612804	0.62285	1.25254	0.629732	0.318384	0.320173	1.60991	0.323811	0.325661	0.325661	0.329426	0.994025	1.32537	1.06185
[DOID:1324 / lung cancer]Phosphorylation	0.929992	0.880278	0.932421	0.917618	0.92196	0.907189	0.971365	0.891829	0.877772	0.92711	0.947213	0.902397	0.947806	0.916031	0.91517	0.959756	0.917291	0.990516	0.8965	0.925296	0.74274	1.00829	0.992747	0.938678	0.94603	0.966809	0.98464	0.952913	0.959004	0.924457	0.921187	0.904532	0.941921	0.888886	0.924805	0.924684	0.915545	0.930168	0.920119	0.953746	0.885779	0.80131
[DOID:1324 / lung cancer]Prenylation	-	-	0.780695	-	0.780695	-	0.780695	-	1.56139	-	1.56139	1.56139	1.56139	-	0.780695	-	1.56139	1.56139	2.34209	0.780695	1.56139	-	0.904615	0.982599	-	-	-	-	-	-	-	-	-	-	-	-	-	-	-	-	-	1.22863
[DOID:1324 / lung cancer]S-Nitrosylation	0.925425	1.07966	0.462712	0.925425	0.924174	0.539102	0.538374	0.769106	0.997146	0.609527	0.986524	0.45411	0.605479	0.755846	0.67936	0.981298	0.981298	0.603876	1.05678	0.528391	0.452907	1.05678	0.905813	1.20775	0.67936	0.528391	0.67936	0.83143	0.833641	0.609527	0.761908	0.991807	0.99447	0.995806	0.460842	0.616116	0.308058	0.616116	0.851764	1.00937	1.17265	0.580877
[DOID:1324 / lung cancer]Sulfation	1.6762	1.62831	-	1.60537	0.780695	2.34209	0.749878	1.4613	0.730651	2.16421	-	-	0.695009	2.78004	2.05991	2.05991	0.686636	-	-	-	-	0.678461	1.37327	1.39002	-	0.730651	-	0.749878	-	2.31044	0.780695	0.780695	0.791538	-	-	-	-	1.62831	2.44246	0.825953	0.825953	#VALUE!
[DOID:1324 / lung cancer]Sumoylation	1.62285	0.761145	1.04483	0.568014	1.0362	0.656144	0.842228	0.741343	0.832657	1.10662	0.54975	0.820667	1.09247	1.18163	0.814154	0.904615	0.723692	0.814154	0.723692	0.633231	0.633231	0.904615	1.176	0.814154	1.176	1.53785	0.904615	1.27252	1.10305	1.10483	0.92218	1.11021	1.01769	1.29946	0.935809	1.21655	1.02939	1.68446	1.03449	0.470221	0.565198	0.659237
[DOID:1324 / lung cancer]Ubiquitylation	0.855483	0.835664	0.807958	0.852839	0.869499	0.927034	0.889239	0.897915	0.860556	0.759571	0.903161	0.845869	0.832056	0.825696	0.865336	0.855216	0.850155	0.771718	0.718583	0.890639	0.587012	0.685691	0.847625	0.865336	0.855216	0.928592	0.865336	0.923256	0.887817	0.895183	0.84002	0.875911	0.842799	0.819286	0.89445	0.883416	0.896138	0.879793	0.950544	0.87129	0.91806	0.68908
[DOID:4159 / skin cancer]Acetylation	0.948004	0.722101	0.71946	0.930314	0.843991	0.921191	0.848327	0.924522	0.781343	0.738018	0.854368	0.880264	0.936587	0.933457	0.862798	0.789937	0.865285	0.806666	0.805205	0.82992	0.295051	0.674646	0.773405	0.647474	0.754043	0.564112	0.853944	0.721165	0.835711	0.702601	0.905291	0.835543	0.866235	0.80289	0.696992	0.806467	0.807666	0.823824	0.826698	0.748235	0.822624	0.369869
[DOID:4159 / skin cancer]Active Site	1.05529	1.09005	1.03779	0.965781	1.07959	1.04356	0.944727	1.05416	1.1437	1.04018	1.09373	1.15889	1.13909	1.14269	1.08385	1.15021	0.923299	0.946773	1.06393	1.12981	1.26664	1.05945	1.07537	1.11854	1.0457	1.05418	1.0978	1.15677	1.06273	1.02386	0.969528	0.990222	1.17995	1.07791	0.979823	1.11785	1.14981	0.969395	1.12778	1.10874	1.24777	1.17582
[DOID:4159 / skin cancer]Amidation	-	-	-	-	-	-	1.76349	-	1.76349	1.76349	-	3.52698	-	1.76349	-	-	-	-	1.76349	1.76349	-	10.5809	-	-	1.93984	-	-	-	2.00673	-	2.23828	2.23828	4.47655	2.32781	2.32781	-	-	2.32781	4.8496	-	-	#VALUE!
[DOID:4159 / skin cancer]Binding Site	1.11481	1.04635	1.04002	1.09436	1.09785	1.08581	1.09719	1.06876	1.07475	1.03218	1.06259	1.06957	1.02594	1.01102	1.06287	1.04202	1.01365	1.04664	1.09151	1.08697	1.17555	1.08526	1.09464	1.06051	1.0388	1.10995	1.06073	1.08353	1.02218	1.09875	1.04481	1.03879	1.06769	1.05344	1.08209	1.12335	1.10069	1.0804	1.11932	1.08522	1.04683	1.09696
[DOID:4159 / skin cancer]Biotinylation	-	-	-	-	-	-	-	-	-	-	-	-	11.639	-	-	-	-	-	-	-	-	-	-	-	-	-	-	-	-	-	-	-	-	11.639	-	-	-	-	-	-	-	#VALUE!
[DOID:4159 / skin cancer]C-linked Glycosylation	-	0.808267	-	-	1.61653	1.61653	0.808267	2.4248	3.23307	2.4248	1.61653	1.61653	1.61653	3.23307	0.808267	3.23307	1.61653	0.808267	1.61653	4.04133	-	-	3.23307	-	1.61653	2.4248	0.808267	1.61653	1.61653	0.808267	3.2786	1.6393	1.6393	4.09825	2.45895	0.819651	1.6393	2.45895	0.819651	4.09825	2.45895	#VALUE!
[DOID:4159 / skin cancer]Crotonylation	1.63164	0.54388	-	1.57284	0.9093	0.808267	0.808267	2.00673	1.07108	1.30045	1.95068	0.959262	1.27203	0.95402	1.58139	1.15811	0.570541	0.570541	1.14108	1.14108	0.285271	1.42635	0.285271	1.44048	-	0.899926	1.79985	1.49988	0.899926	0.3031	0.615822	1.27902	1.99526	0.66891	0.334455	1.33782	2.67564	0.66891	0.66891	2.34119	1.67228	0.246963
[DOID:4159 / skin cancer]Decanoylation	-	-	-	-	-	-	-	-	-	-	-	-	-	-	-	-	-	-	-	-	-	-	-	-	-	-	-	-	-	-	-	-	-	-	-	-	-	-	-	-	-	#VALUE!
[DOID:4159 / skin cancer]Gamma-carboxyglutamic acid	1.4194	1.4194	2.83879	0.709698	-	1.4194	1.4194	1.4194	1.4194	2.12909	2.12909	2.12909	0.709698	1.4194	0.709698	1.4194	0.709698	2.12909	0.709698	0.709698	3.54849	1.4194	-	0.709698	2.12909	1.4194	1.4194	1.4194	0.709698	1.4194	1.4194	0.709698	0.709698	0.709698	-	0.709698	-	-	0.709698	1.4194	0.709698	2.64706
[DOID:4159 / skin cancer]Hydroxylation	1.97943	2.37531	2.7712	4.1568	2.7712	2.17737	4.33998	2.76181	2.36726	4.33998	1.77545	3.55089	3.94544	3.15635	3.55089	4.9318	2.95908	2.56453	4.14271	2.16999	3.94544	5.12907	2.56453	3.55089	3.74817	4.14271	3.15635	3.74817	2.95908	2.95908	4.14271	3.35362	2.95908	3.55089	2.16999	3.36503	4.1568	2.57326	2.78066	2.98948	3.18878	1.2079
[DOID:4159 / skin cancer]Lipoylation	-	-	-	-	-	-	-	-	-	-	-	-	-	-	-	-	-	-	-	-	-	-	-	-	-	-	-	-	-	-	-	-	-	-	-	-	-	-	-	-	-	#VALUE!
[DOID:4159 / skin cancer]Methylation	1.15502	1.59682	0.880412	1.57284	1.30678	1.65525	1.56112	1.38767	1.47439	2.0784	0.866	1.11914	1.28372	1.45274	1.36129	1.70161	1.6048	1.09643	1.67952	1.08854	1.00481	1.42759	1.09326	0.672777	1.68194	1.42965	1.51594	2.2772	1.69665	1.61653	1.44849	1.45488	1.11914	0.951185	0.956872	1.92526	1.40441	1.49444	1.52909	1.0827	1.63164	0.71851
[DOID:4159 / skin cancer]Myristation	-	-	-	-	-	-	-	-	-	-	-	-	-	-	-	-	-	-	-	-	3.42325	-	-	-	-	0.855812	0.855812	-	1.71162	1.71162	0.855812	0.855812	0.855812	1.71162	1.71162	0.855812	1.71162	0.855812	-	1.71162	-	2.43478
[DOID:4159 / skin cancer]N-linked Glycosylation	1.44311	1.39635	1.30434	1.45582	1.45769	1.39612	1.47301	1.35954	1.54844	1.4833	1.32871	1.44494	1.41686	1.32481	1.43291	1.51276	1.5852	1.44982	1.379	1.73975	0.431342	1.40905	1.47735	1.20424	1.44535	1.28803	1.45803	1.39847	1.43874	1.31688	1.69027	1.64816	1.41005	1.47966	1.43768	1.59409	1.4973	1.33127	1.5751	1.5326	1.55938	0.302021
[DOID:4159 / skin cancer]+1 from N-linked Glycosylation	1.39635	1.30434	1.45582	1.45769	1.39612	1.47301	1.35954	1.54844	1.4833	1.32871	1.44494	1.41686	1.32481	1.43291	1.51276	1.5852	1.44982	1.379	1.73975	0.431342	1.40905	1.47735	1.20424	1.44535	1.28803	1.45803	1.39847	1.43874	1.31688	1.69027	1.64816	1.41005	1.47966	1.43768	1.59409	1.4973	1.33127	1.5751	1.5326	1.55938	1.35651	0.988065
[DOID:4159 / skin cancer]+2 from N-linked Glycosylation	1.30434	1.45582	1.45769	1.39612	1.47301	1.35954	1.54844	1.4833	1.32871	1.44494	1.41686	1.32481	1.43291	1.51276	1.5852	1.44982	1.379	1.73975	0.431342	1.40905	1.47735	1.20424	1.44535	1.28803	1.45803	1.39847	1.43874	1.31688	1.69027	1.64816	1.41005	1.47966	1.43768	1.59409	1.4973	1.33127	1.5751	1.5326	1.55938	1.35651	1.44105	1.03516
[DOID:4159 / skin cancer]O-linked Glycosylation	0.620075	0.872699	0.711377	0.8939	0.893197	0.66365	0.84606	0.662607	0.75341	0.547935	0.547935	0.707194	0.888999	0.774721	0.773509	0.49992	0.817731	0.680646	0.702512	0.770197	0.498363	0.928767	0.883806	0.883806	0.68038	0.771699	0.613538	0.728009	0.66105	0.730293	0.617153	0.731728	0.778072	0.755485	0.668381	0.784551	0.808267	0.601142	0.532414	0.718173	0.880692	0.683739
[DOID:4159 / skin cancer]Octanoylation	-	-	-	-	-	-	-	-	-	-	-	-	-	-	-	-	-	-	-	-	-	-	-	-	-	-	-	-	-	-	-	-	-	-	-	-	-	-	-	-	-	#VALUE!
[DOID:4159 / skin cancer]Other Lipid Modification	3.23307	3.23307	3.23307	-	-	-	-	-	3.23307	3.23307	-	3.23307	-	-	-	3.23307	3.23307	-	-	-	-	-	3.6372	-	-	3.6372	-	-	-	-	-	-	3.87968	-	-	-	-	-	-	-	-	#VALUE!
[DOID:4159 / skin cancer]Other Modified Residue	0.980818	0.646613	1.56439	0.307911	1.20612	0.899926	0.599951	0.899926	0.599951	0.599951	0.599951	0.599951	0.58783	0.881746	2.05741	1.16975	1.75463	3.29407	0.812026	1.34711	0.703974	0.47701	1.19743	0.239486	0.99479	0.999059	1.24882	0.752524	3.0101	0.755782	1.51156	0.506045	0.254128	1.52477	0.508255	1.02097	1.02097	1.54501	0.775936	1.29323	1.30483	0.670379
[DOID:4159 / skin cancer]Palmitoylation	1.77424	1.05809	1.40229	0.6928	-	1.72175	0.340323	1.69172	2.03007	1.00337	1.6347	0.639508	1.26511	1.57284	1.2382	0.615822	0.304687	1.50765	0.295407	0.886221	0.295407	0.295407	1.18766	0.299975	1.1999	0.3031	0.306291	0.309549	1.25151	0.95402	0.959262	0.643041	3.25113	1.96164	1.64393	0.661309	0.332544	0.997632	2.01833	1.01503	2.03007	0.271068
[DOID:4159 / skin cancer]Phosphorylation	0.900648	0.909749	0.8917	0.873616	0.850388	0.833186	0.851292	0.860851	0.829022	0.886438	0.88276	0.902493	0.880747	0.90819	0.925468	0.903203	0.910324	0.985109	0.913943	0.951617	1.00874	1.25447	0.953477	0.931389	0.90494	0.935163	0.901959	0.887418	0.932133	0.890619	0.835118	0.876852	0.90181	0.909216	0.896359	0.855002	0.865671	0.889	0.853582	0.902604	0.941434	1.11245
[DOID:4159 / skin cancer]Prenylation	-	0.797195	0.797195	-	-	0.797195	0.797195	-	0.797195	0.797195	0.797195	2.39158	0.797195	0.797195	0.797195	-	-	1.59439	-	-	-	-	0.923734	-	-	-	-	-	-	-	-	-	-	-	-	-	-	-	-	-	-	#VALUE!
[DOID:4159 / skin cancer]S-Nitrosylation	0.708737	0.787486	0.708737	0.787486	0.786422	0.865064	0.235608	0.706824	0.391623	0.70021	1.08486	0.618276	0.618276	0.617456	0.770798	0.616638	0.539558	1.1562	0.924957	1.00204	0.15416	0.539558	0.847877	0.385399	0.539558	0.385399	0.770798	0.617456	0.232162	0.70021	1.01141	0.701147	0.937373	0.391097	0.392151	1.33692	0.70778	1.02235	0.553487	0.554995	0.239486	0.228607
[DOID:4159 / skin cancer]Sulfation	0.855812	1.66272	1.66272	2.45895	1.59439	1.59439	1.53145	1.49218	3.73046	2.20994	1.45488	3.54849	1.4194	0.709698	0.701147	0.701147	1.40229	2.80459	2.7712	1.3856	-	2.0784	1.40229	2.83879	2.87384	2.98437	2.29718	1.53145	0.775936	0.786422	1.59439	2.39158	1.61653	1.6393	-	-	1.66272	0.83136	0.83136	3.37364	0.843409	#VALUE!
[DOID:4159 / skin cancer]Sumoylation	0.877315	0.582924	0.678944	0.580019	0.769523	0.574295	0.66891	0.851637	0.472364	0.847503	0.561369	0.465562	1.11556	0.742523	1.01611	0.83136	0.461867	0.646613	0.27712	0.184747	0.27712	0.369493	0.923734	0.646613	0.646613	0.461867	0.923734	0.278446	0.375453	0.752119	0.659169	1.32262	0.850255	1.04259	0.0955586	0.764469	0.860028	0.382235	1.15238	0.768254	0.673333	0.41418
[DOID:4159 / skin cancer]Ubiquitylation	0.616789	0.655185	0.651065	0.705109	0.661966	0.692269	0.682987	0.673955	0.691	0.598636	0.58972	0.705522	0.712351	0.721589	0.70535	0.692431	0.689847	0.692431	0.620087	0.633006	0.201528	0.596834	0.718268	0.68468	0.75444	0.669178	0.746689	0.717436	0.72994	0.697947	0.653791	0.742293	0.68691	0.665058	0.635377	0.70575	0.72089	0.725108	0.633719	0.694076	0.682279	0.30097
[DOID:219 / colon cancer]Acetylation	1.29348	1.3712	1.1117	1.18958	1.15542	1.38968	1.08173	1.26144	1.05892	1.14459	1.24612	1.34452	1.19928	1.46518	1.69143	1.13326	1.32164	1.07894	1.19102	0.871432	0.835703	1.07752	1.08733	1.28374	1.10846	1.1371	1.25	1.15883	1.18889	1.23825	1.04585	1.27432	1.23961	1.22234	1.10173	1.00887	1.21054	1.03161	1.10231	1.15224	1.2413	0.705059
[DOID:219 / colon cancer]Active Site	0.956038	1.13282	1.10052	1.07856	1.08326	1.0098	1.04061	1.23221	1.10653	1.17256	1.15551	1.08676	1.08137	1.1328	1.14816	1.10147	1.16352	1.11181	1.16329	1.22984	1.21434	1.13683	1.01825	1.16313	1.18031	1.25354	0.995014	1.14546	1.06778	1.34296	1.11549	1.08033	1.20613	1.23757	1.30032	1.19662	1.07219	1.09382	1.12584	1.23605	1.19522	1.06693
[DOID:219 / colon cancer]Amidation	2.33097	2.33097	-	-	-	2.33097	2.33097	2.33097	2.33097	2.33097	-	-	-	-	-	4.66193	2.33097	2.33097	2.33097	2.33097	4.66193	-	2.48135	7.69218	2.56406	-	2.56406	2.56406	-	-	-	-	2.95853	3.07687	3.07687	-	-	3.07687	-	-	3.66295	1.56116
[DOID:219 / colon cancer]Binding Site	1.1708	1.19657	1.13255	1.15836	1.13795	1.21047	1.17778	1.19102	1.21937	1.21686	1.22384	1.21501	1.26245	1.19695	1.19397	1.24368	1.22379	1.22227	1.23959	1.19604	1.28807	1.24953	1.2556	1.23298	1.20482	1.23088	1.19386	1.25459	1.18774	1.22238	1.19882	1.16016	1.19932	1.18462	1.21452	1.19156	1.19048	1.17917	1.24296	1.17234	1.17518	1.06777
[DOID:219 / colon cancer]Biotinylation	-	-	-	-	-	-	-	-	-	15.3844	-	-	-	-	-	-	-	-	15.3844	-	-	-	-	-	-	-	-	-	-	-	-	-	-	-	15.3844	-	-	-	-	-	-	#VALUE!
[DOID:219 / colon cancer]C-linked Glycosylation	1.06836	1.06836	-	2.13672	-	1.06836	1.06836	-	1.06836	-	1.06836	2.13672	1.06836	1.06836	-	1.06836	2.13672	-	1.06836	3.20508	-	-	3.20508	-	-	2.13672	-	-	2.13672	1.06836	1.08341	2.16681	-	1.08341	3.25022	-	2.16681	3.25022	-	1.08341	-	#VALUE!
[DOID:219 / colon cancer]Crotonylation	2.87558	2.15669	4.89503	1.38598	2.40381	3.20508	0.53418	1.59149	3.30339	0.859462	1.71892	2.95853	1.26101	1.68135	2.50832	0.765392	1.88534	1.1312	2.63948	2.26241	1.50827	1.88534	2.63948	2.66561	1.5232	1.98252	1.18951	2.37903	1.98252	2.40381	1.62798	2.11324	1.31866	1.32624	1.76832	1.76832	2.65248	2.2104	1.76832	2.65248	2.2104	0.739714
[DOID:219 / colon cancer]Decanoylation	-	-	-	-	-	-	-	-	-	-	-	-	-	-	-	-	-	-	-	-	-	-	-	-	-	-	-	-	-	-	-	-	-	-	-	-	-	-	-	-	-	#VALUE!
[DOID:219 / colon cancer]Gamma-carboxyglutamic acid	4.69036	0.938071	4.69036	5.62843	1.87614	2.81421	1.87614	0.938071	4.69036	5.62843	2.81421	0.938071	2.81421	0.938071	2.81421	2.81421	0.938071	0.938071	1.87614	0.938071	0.938071	3.75229	2.81421	1.87614	-	0.938071	-	0.938071	1.87614	0.938071	0.938071	1.87614	-	-	0.938071	0.938071	-	-	-	-	0.938071	0.434211
[DOID:219 / colon cancer]Hydroxylation	0.784917	2.35475	1.56983	1.56983	1.56983	1.04656	1.04301	1.56451	1.82526	2.08602	1.56451	3.12902	1.56451	2.08602	3.12902	1.30376	1.04301	1.56451	1.04301	0.521504	1.82526	1.56451	1.30376	2.08602	1.56451	1.04301	2.34677	1.82526	1.56451	1.30376	1.82526	1.82526	2.08602	1.04301	2.08602	1.30819	1.04656	1.56983	1.83772	0.526862	2.10745	1.13297
[DOID:219 / colon cancer]Lipoylation	-	-	-	-	-	-	10.9888	-	-	-	-	-	-	-	-	-	-	-	-	-	-	-	-	-	10.9888	-	-	-	-	-	-	-	-	-	-	-	-	-	-	-	-	#VALUE!
[DOID:219 / colon cancer]Methylation	2.11388	1.52437	1.97832	1.96347	1.72729	2.30305	1.8342	1.94884	1.8342	1.3736	2.28934	2.61716	1.92305	1.69431	2.81147	2.13672	2.79107	1.7837	2.21997	1.77086	2.98833	2.44196	2.55665	2.22317	2.66781	2.00086	2.67167	3.12147	1.90623	1.9118	1.68935	2.03617	1.47927	2.05735	1.49474	1.85075	2.43644	2.55632	2.14002	2.50443	2.15669	1.39976
[DOID:219 / colon cancer]Myristation	-	-	-	-	-	-	-	-	-	-	-	-	-	-	-	-	-	-	-	2.26241	1.1312	1.1312	1.1312	-	-	1.1312	-	2.26241	2.26241	-	1.1312	-	-	1.1312	-	-	3.39361	1.1312	-	-	-	0.6875
[DOID:219 / colon cancer]N-linked Glycosylation	1.24509	1.11438	1.22721	1.27955	1.17884	1.20716	1.27001	1.04169	1.36612	1.12316	1.16101	1.19799	1.08838	1.29132	1.13738	1.16276	1.14115	1.09916	1.10888	1.23056	0.612904	1.30183	0.940737	1.2639	1.12631	1.04148	1.14205	1.18627	1.16296	1.08253	1.11232	1.25169	1.07526	1.31503	1.21582	1.08705	1.21239	1.22266	1.30002	1.2097	1.16272	0.526844
[DOID:219 / colon cancer]+1 from N-linked Glycosylation	1.11438	1.22721	1.27955	1.17884	1.20716	1.27001	1.04169	1.36612	1.12316	1.16101	1.19799	1.08838	1.29132	1.13738	1.16276	1.14115	1.09916	1.10888	1.23056	0.612904	1.30183	0.940737	1.2639	1.12631	1.04148	1.14205	1.18627	1.16296	1.08253	1.11232	1.25169	1.07526	1.31503	1.21582	1.08705	1.21239	1.22266	1.30002	1.2097	1.16272	1.19214	1.12028
[DOID:219 / colon cancer]+2 from N-linked Glycosylation	1.22721	1.27955	1.17884	1.20716	1.27001	1.04169	1.36612	1.12316	1.16101	1.19799	1.08838	1.29132	1.13738	1.16276	1.14115	1.09916	1.10888	1.23056	0.612904	1.30183	0.940737	1.2639	1.12631	1.04148	1.14205	1.18627	1.16296	1.08253	1.11232	1.25169	1.07526	1.31503	1.21582	1.08705	1.21239	1.22266	1.30002	1.2097	1.16272	1.19214	1.2458	0.807316
[DOID:219 / colon cancer]O-linked Glycosylation	0.758897	0.394627	0.485311	0.515034	0.514629	0.453727	0.755617	0.422813	0.633723	0.33195	0.482836	0.542765	0.69299	0.542127	0.841991	0.540646	0.570459	0.419846	0.59908	0.269481	0.38925	0.479077	0.509218	0.688942	0.539592	0.540013	0.600717	0.661564	0.69299	0.693805	0.574044	0.45337	0.756212	0.605207	0.639746	0.640507	0.518917	0.580658	0.611948	0.765544	0.643313	0.683387
[DOID:219 / colon cancer]Octanoylation	-	-	-	-	-	-	-	-	-	-	-	-	-	-	-	-	-	-	-	-	-	-	-	-	-	-	-	-	-	-	-	-	-	-	-	-	-	-	-	-	-	#VALUE!
[DOID:219 / colon cancer]Other Lipid Modification	-	-	-	-	4.27344	-	-	-	-	-	-	4.27344	-	-	-	-	-	8.54687	-	-	-	-	4.80762	-	-	4.80762	-	-	-	-	-	-	-	-	-	-	-	5.12812	-	-	-	#VALUE!
[DOID:219 / colon cancer]Other Modified Residue	1.29644	1.70937	1.65423	2.03497	-	0.793009	0.793009	0.396504	1.98252	0.793009	0.793009	1.18951	1.16548	0.776988	1.55398	0.386542	0.773084	1.81419	1.4311	-	2.17118	-	0.949652	2.84896	1.3149	1.98082	1.65068	1.6578	0.994679	0.66599	0.66599	0.668886	1.00771	1.34361	2.01542	1.01213	1.34951	1.02109	1.3675	1.70937	0.689882	1.70385
[DOID:219 / colon cancer]Palmitoylation	2.34518	1.39858	1.85354	0.915736	1.82064	1.36548	-	0.89444	1.78888	1.76832	0.86429	1.69059	0.836107	1.24738	1.22748	0.813988	1.2082	-	1.56186	0.780932	0.780932	0.780932	1.96229	1.98252	0.793009	0.400635	0.404852	-	1.24067	0.420338	1.26794	0.849965	0.859462	-	0.869173	1.74822	1.31866	0.879107	0.88927	0.44722	1.34166	0.662437
[DOID:219 / colon cancer]Phosphorylation	1.02907	0.971642	1.0619	1.03109	1.00673	1.03921	0.996255	1.02236	0.945172	1.00934	1.03505	1.0374	1.01902	1.05463	1.04397	1.06938	1.03008	1.17976	1.07183	1.03528	0.841539	0.934447	0.979566	0.960178	0.942958	0.995655	1.0574	1.03174	1.02506	1.02401	1.05129	1.01908	1.05572	1.06203	0.99654	1.00604	0.997223	1.02664	0.947446	1.02424	1.06053	0.826848
[DOID:219 / colon cancer]Prenylation	1.05372	-	1.05372	3.16117	2.10745	3.16117	-	1.05372	-	-	-	-	1.05372	-	1.05372	1.05372	-	-	2.10745	1.05372	-	1.16548	-	-	-	-	-	-	-	-	-	-	-	-	-	-	-	-	-	-	-	#VALUE!
[DOID:219 / colon cancer]S-Nitrosylation	1.14498	1.04089	0.624535	1.04089	0.623691	0.831588	1.03808	1.2457	0.724701	1.02837	0.614555	1.12369	0.919385	0.816147	1.42637	0.30565	0.203766	1.01883	1.01883	0.916949	0.916949	0.815066	0.815066	0.611299	0.815066	1.42637	0.815066	0.510092	0.716028	1.02837	0.719857	0.823795	0.722756	1.24067	0.518341	1.24738	0.727639	1.14343	0.94062	0.628789	1.79379	1.02483
[DOID:219 / colon cancer]Sulfation	-	1.09888	-	1.08341	-	-	1.01213	0.986178	-	0.973694	1.92305	-	0.938071	0.938071	0.926769	0.926769	-	0.926769	1.83147	-	0.915736	-	-	-	0.949652	-	1.01213	2.02426	2.05125	2.07897	2.10745	1.05372	3.20508	3.25022	1.08341	3.29665	1.09888	1.09888	-	2.22962	-	0.602735
[DOID:219 / colon cancer]Sumoylation	1.67502	0.770503	1.53844	1.40555	1.14429	1.26516	1.01047	1.12569	1.99797	0.746814	0.989349	1.23075	1.47454	1.22682	0.854687	1.22098	1.34308	0.976785	1.95357	0.366295	0.610491	0.854687	0.854687	0.854687	0.976785	1.22098	0.610491	0.981459	1.98508	0.869876	0.622345	1.12386	1.24873	1.2528	0.884159	1.01047	1.76832	0.884159	1.01547	1.26934	0.635718	0.545897
[DOID:219 / colon cancer]Ubiquitylation	1.13367	1.08601	1.01736	0.959828	1.00692	0.946229	1.03074	1.18086	1.02365	1.02177	0.992385	1.01484	1.01006	1.029	1.03819	0.96989	1.04844	0.980135	0.857192	0.881097	0.730833	0.805965	1.11332	1.05868	0.990381	1.06893	1.02795	0.992805	1.085	1.14629	1.00244	0.984622	1.07841	1.08139	1.0148	0.929347	1.01615	1.03948	1.06384	1.11224	0.979941	0.721139
[DOID:363 / uterine cancer]Acetylation	0.960955	1.1598	1.10934	1.35303	1.2069	1.24842	1.2747	1.07319	1.42864	1.16704	1.29906	1.41279	1.36474	1.44888	1.13499	1.31827	1.24257	1.43095	1.44293	1.17933	0.961333	1.10059	1.22941	1.01658	1.11437	1.1901	1.18038	1.04278	1.20608	1.25174	1.19223	1.32473	1.0994	1.23169	1.08162	0.974412	1.03068	1.23064	1.02544	1.215	1.12904	0.802991
[DOID:363 / uterine cancer]Active Site	1.14182	1.24306	1.11597	0.929028	1.1203	0.922097	1.11923	1.07654	1.24299	1.15187	1.07291	1.10726	1.1606	1.19599	1.26722	1.21946	1.041	1.23136	1.10027	1.20667	1.26611	1.21856	1.14159	1.19527	1.11954	1.05467	1.10882	1.05531	1.10309	1.06171	1.08025	1.17104	1.13627	1.12454	1.04706	1.19696	1.1735	1.0845	1.06724	1.15189	1.13474	1.11977
[DOID:363 / uterine cancer]Amidation	-	-	2.68138	-	-	-	-	2.68138	2.68138	2.68138	-	-	2.68138	2.68138	2.68138	-	-	-	2.68138	-	-	-	2.85437	2.94951	-	-	-	-	3.05122	3.05122	-	6.80657	-	-	3.53942	-	-	-	-	-	-	#VALUE!
[DOID:363 / uterine cancer]Binding Site	1.11733	1.08213	1.13246	1.13755	1.08076	1.14774	1.13448	1.17974	1.1828	1.15405	1.15435	1.14591	1.16453	1.15439	1.19076	1.18234	1.18913	1.1463	1.17494	1.14509	1.23079	1.12437	1.18462	1.15993	1.12666	1.23594	1.20185	1.11572	1.17328	1.11764	1.09668	1.13121	1.10953	1.17043	1.13715	1.11034	1.13655	1.11429	1.11273	1.17271	1.11493	1.07197
[DOID:363 / uterine cancer]Biotinylation	-	-	-	-	-	-	-	-	-	-	-	17.6971	-	-	-	-	-	-	-	-	-	-	-	-	-	-	-	-	-	-	-	-	-	-	17.6971	-	-	-	-	-	-	#VALUE!
[DOID:363 / uterine cancer]C-linked Glycosylation	2.45793	1.22896	-	2.45793	1.22896	-	1.22896	-	1.22896	1.22896	1.22896	1.22896	1.22896	1.22896	3.68689	2.45793	1.22896	2.45793	1.22896	-	-	-	-	1.22896	1.22896	-	1.22896	2.45793	-	1.22896	3.73882	-	1.24627	1.24627	1.24627	2.49255	1.24627	1.24627	1.24627	1.24627	1.24627	#VALUE!
[DOID:363 / uterine cancer]Crotonylation	1.65393	0.826966	1.60883	4.78299	1.38258	2.45793	4.30137	1.22049	1.08571	1.97733	2.47166	3.40328	2.41763	3.86821	4.32809	1.7609	1.73501	1.73501	1.73501	3.03626	1.73501	2.60251	1.30126	1.31414	1.75219	0.45611	2.28055	2.28055	1.82444	2.30431	3.27724	1.94473	0.505631	3.05122	3.55976	2.03415	0.508537	3.05122	4.06829	3.55976	3.05122	0.754735
[DOID:363 / uterine cancer]Decanoylation	-	-	-	-	88.4854	-	-	-	-	-	-	-	-	-	-	-	-	-	-	-	-	-	-	-	-	-	-	-	-	-	-	-	-	-	-	-	-	-	-	-	-	#VALUE!
[DOID:363 / uterine cancer]Gamma-carboxyglutamic acid	1.07909	2.15818	2.15818	2.15818	-	3.23727	1.07909	2.15818	-	1.07909	1.07909	1.07909	-	1.07909	2.15818	2.15818	1.07909	1.07909	1.07909	1.07909	1.07909	1.07909	1.07909	1.07909	1.07909	-	1.07909	1.07909	2.15818	1.07909	1.07909	2.15818	-	1.07909	3.23727	2.15818	2.15818	2.15818	2.15818	-	1.07909	0.686275
[DOID:363 / uterine cancer]Hydroxylation	0.902912	1.20388	0.601941	0.601941	0.300971	1.20388	0.29995	0.899851	1.1998	0.599901	0.899851	0.899851	-	0.29995	0.599901	0.899851	0.899851	1.1998	0.599901	0.29995	0.899851	0.899851	0.899851	0.899851	-	0.29995	0.29995	-	0.599901	0.599901	0.599901	1.49975	0.599901	0.899851	1.1998	0.902912	0.601941	1.20388	0.905994	0.606064	0.909096	1.14969
[DOID:363 / uterine cancer]Lipoylation	-	-	-	-	-	-	-	-	-	-	-	-	-	-	-	-	-	-	-	-	-	-	12.6408	-	-	12.6408	-	-	-	-	-	-	-	12.6408	-	12.6408	-	-	-	-	-	#VALUE!
[DOID:363 / uterine cancer]Methylation	1.62111	1.07909	1.60639	1.59433	2.25187	1.05971	1.05497	2.24181	2.24181	1.5801	1.31675	1.57075	1.69163	1.42928	1.68174	2.45793	1.02741	2.43655	0.638423	2.03707	2.67366	0.893792	1.53443	1.6623	1.53443	1.27869	1.28054	1.53888	0.902912	1.29365	1.29554	2.86276	2.22522	1.44627	1.85171	1.86285	1.73501	1.73763	2.1882	1.64624	2.06742	1.60896
[DOID:363 / uterine cancer]Myristation	-	-	-	-	-	-	-	-	-	-	-	-	-	-	-	-	-	-	-	-	-	1.30126	1.30126	-	1.30126	-	1.30126	1.30126	-	-	1.30126	1.30126	-	-	-	-	-	1.30126	-	-	-	#VALUE!
[DOID:363 / uterine cancer]N-linked Glycosylation	1.2031	1.156	1.08592	1.09537	1.03698	1.09269	1.04027	1.14717	1.03253	1.05967	1.18841	1.0731	1.04333	1.22662	1.22974	0.979378	1.11413	1.18193	0.886879	1.50846	0.546543	1.54672	1.06576	1.15874	1.06056	1.13786	1.17689	1.00838	1.27747	1.18493	1.21912	1.2585	1.12146	0.918629	0.980112	1.16232	1.0639	1.26305	1.10365	1.19829	1.13301	0.48748
[DOID:363 / uterine cancer]+1 from N-linked Glycosylation	1.156	1.08592	1.09537	1.03698	1.09269	1.04027	1.14717	1.03253	1.05967	1.18841	1.0731	1.04333	1.22662	1.22974	0.979378	1.11413	1.18193	0.886879	1.50846	0.546543	1.54672	1.06576	1.15874	1.06056	1.13786	1.17689	1.00838	1.27747	1.18493	1.21912	1.2585	1.12146	0.918629	0.980112	1.16232	1.0639	1.26305	1.10365	1.19829	1.13301	1.18334	1.38016
[DOID:363 / uterine cancer]+2 from N-linked Glycosylation	1.08592	1.09537	1.03698	1.09269	1.04027	1.14717	1.03253	1.05967	1.18841	1.0731	1.04333	1.22662	1.22974	0.979378	1.11413	1.18193	0.886879	1.50846	0.546543	1.54672	1.06576	1.15874	1.06056	1.13786	1.17689	1.00838	1.27747	1.18493	1.21912	1.2585	1.12146	0.918629	0.980112	1.16232	1.0639	1.26305	1.10365	1.19829	1.13301	1.18334	1.10662	0.952018
[DOID:363 / uterine cancer]O-linked Glycosylation	0.314273	0.384112	0.348917	0.592458	0.313408	0.313161	0.486757	0.416892	0.347138	0.55542	0.451279	0.520298	0.450572	0.41575	0.449691	0.241858	0.483527	0.586453	0.585768	0.413322	0.447766	0.482209	0.413483	0.206742	0.310354	0.448639	0.449164	0.484283	0.519891	0.242901	0.486565	0.41722	0.382752	0.382903	0.385481	0.315769	0.561812	0.457016	0.457562	0.493151	0.317152	1.05911
[DOID:363 / uterine cancer]Octanoylation	-	-	-	-	88.4854	-	-	-	-	-	-	-	-	-	-	-	-	-	-	-	-	-	-	-	-	-	-	-	-	-	-	-	-	-	-	-	-	-	-	-	-	#VALUE!
[DOID:363 / uterine cancer]Other Lipid Modification	-	4.91585	-	-	4.91585	-	4.91585	-	-	-	-	-	-	-	-	4.91585	-	-	-	-	-	-	-	-	-	-	5.89903	-	-	-	-	-	-	-	-	-	-	-	5.89903	-	-	#VALUE!
[DOID:363 / uterine cancer]Other Modified Residue	2.48554	-	0.951456	1.87271	1.83389	1.36833	0.45611	0.91222	0.45611	1.36833	0.91222	1.36833	1.78758	0.893792	2.68138	0.8893	1.7786	0.417384	1.64624	2.04827	1.78398	1.08794	1.09241	1.09241	0.378143	1.51906	0.759531	-	1.14421	1.14916	1.53221	1.9236	1.1592	0.772798	3.47759	1.16428	1.94047	-	1.17981	1.57307	0.396795	1.32264
[DOID:363 / uterine cancer]Palmitoylation	1.61864	1.07255	-	0.526699	2.09433	-	1.03492	1.0289	1.0289	1.52561	1.98844	1.45855	2.88539	0.956599	2.35333	0.468177	2.31637	0.458474	2.69499	1.34749	-	0.449164	1.35437	-	1.36833	1.84345	0.931425	1.412	0.951456	0.967053	1.45855	0.48887	-	1.98844	0.999835	0.502758	1.01126	0.505631	1.53443	1.54335	1.54335	#VALUE!
[DOID:363 / uterine cancer]Phosphorylation	1.05486	1.07168	1.04013	1.0462	0.996156	0.965947	1.02453	1.049	0.98958	1.0706	1.02519	1.02831	1.04785	1.0822	1.04277	0.988465	1.02694	1.22666	1.01793	1.03776	0.810325	0.881663	0.917261	0.972757	1.00789	0.993844	1.00961	0.997869	1.09824	1.02491	1.02909	1.00314	1.1021	1.03508	1.03572	1.02516	1.05489	1.03157	1.05541	1.07695	1.05745	0.790021
[DOID:363 / uterine cancer]Prenylation	1.21213	1.21213	-	3.63639	1.21213	1.21213	-	-	1.21213	-	2.42426	1.21213	2.42426	-	2.42426	2.42426	-	1.21213	-	-	-	-	-	-	-	-	-	-	-	-	-	-	-	-	-	-	-	-	-	-	-	#VALUE!
[DOID:363 / uterine cancer]S-Nitrosylation	0.71842	0.957893	1.3171	0.598683	0.478299	1.79362	0.238827	1.43296	1.78638	0.709776	0.471294	0.940084	0.822573	0.938837	0.585996	0.703195	0.703195	0.585996	0.585996	1.05479	0.703195	0.703195	1.28919	1.05479	0.937594	0.703195	1.28919	0.821482	1.29433	0.828072	0.709776	0.947635	1.42527	0.59466	0.95402	0.837024	0.956599	0.956599	1.9236	0.843866	1.21379	0.750592
[DOID:363 / uterine cancer]Sulfation	2.60251	1.26408	-	-	-	1.21213	2.32856	2.26886	2.26886	-	-	-	1.07909	1.07909	2.13218	-	1.06609	-	4.21359	1.0534	1.0534	-	2.13218	-	-	2.26886	1.16428	1.16428	-	-	-	1.21213	2.45793	2.49255	2.49255	1.26408	-	-	1.26408	1.2824	2.56479	0.580296
[DOID:363 / uterine cancer]Sumoylation	1.18573	0.738609	1.17981	0.440957	0.585027	-	0.581185	1.58267	0.861871	1.4318	1.28034	0.991036	0.706752	0.705625	1.68544	0.842718	1.68544	0.983171	1.68544	0.842718	0.421359	0.561812	1.12362	1.68544	1.40453	0.842718	0.702265	0.987875	1.14175	0.857694	1.00226	0.861871	0.861871	1.00879	1.16237	1.16237	1.30767	0.435889	1.16812	1.31414	1.0238	0.410736
[DOID:363 / uterine cancer]Ubiquitylation	0.941848	1.1127	0.985932	1.08412	1.06643	1.10841	1.11407	1.04063	1.03877	1.02895	1.04677	1.00964	1.10676	1.19155	1.13533	1.04498	1.15105	1.06462	0.98998	1.01748	1.00962	1.03319	1.04891	1.13141	1.11176	1.07248	1.01748	1.05148	1.16122	1.07706	1.07759	1.06883	1.09646	1.13962	1.10295	1.00854	1.03948	1.11873	1.14652	1.09608	1.06599	0.941739
[DOID:10534 / stomach cancer]Acetylation	1.48507	1.29119	1.11775	1.41006	1.21285	1.2712	1.454	1.17932	1.25564	1.29023	1.47157	1.16029	1.29951	1.3154	1.06934	1.10271	1.20058	1.11924	1.09727	1.01699	0.745657	0.965318	1.15601	1.14249	0.99734	1.04197	1.10161	0.897608	1.06128	1.13733	1.42422	1.24849	0.92377	1.25326	1.00197	1.09399	1.05059	1.14305	1.08667	0.907139	0.969673	0.648128
[DOID:10534 / stomach cancer]Active Site	1.09404	1.23296	1.1169	1.23883	1.12344	1.10644	1.11418	1.10517	1.03065	1.0375	1.12592	1.23041	1.11611	1.18097	1.03422	1.25393	1.0748	1.00966	1.10714	1.1635	1.13909	1.11468	1.04174	1.22909	1.07595	1.19079	1.17503	1.1099	1.22424	1.07769	0.996656	1.18583	1.22788	1.14625	1.10562	1.14687	1.0408	1.03338	1.05049	1.05113	0.936862	1.01978
[DOID:10534 / stomach cancer]Amidation	3.67025	3.67025	-	-	-	-	-	3.67025	-	-	-	-	-	-	7.34049	-	-	3.67025	-	3.67025	-	-	3.90704	-	-	4.03727	4.03727	-	-	4.17649	-	-	-	-	4.84473	-	-	4.84473	10.0932	-	-	#VALUE!
[DOID:10534 / stomach cancer]Binding Site	1.12497	1.17454	1.19285	1.14531	1.17988	1.20817	1.12583	1.18228	1.20681	1.15993	1.11418	1.19322	1.28232	1.16185	1.22564	1.22218	1.21384	1.16519	1.20545	1.11632	1.21886	1.26064	1.19292	1.26661	1.18035	1.17136	1.16473	1.1801	1.18587	1.17969	1.20329	1.19223	1.14003	1.13976	1.13457	1.16446	1.15345	1.12126	1.1234	1.15914	1.12077	1.03562
[DOID:10534 / stomach cancer]Biotinylation	-	-	-	-	24.2236	-	-	-	-	-	-	-	-	-	-	-	-	-	-	-	-	-	-	-	-	-	-	-	-	-	-	-	-	24.2236	-	-	-	-	24.2236	-	-	#VALUE!
[DOID:10534 / stomach cancer]C-linked Glycosylation	-	-	-	1.6822	1.6822	-	1.6822	3.36439	1.6822	-	1.6822	3.36439	1.6822	1.6822	1.6822	1.6822	-	-	-	-	-	-	-	-	-	-	-	-	-	3.36439	-	1.70589	1.70589	1.70589	1.70589	1.70589	3.41178	3.41178	-	-	1.70589	#VALUE!
[DOID:10534 / stomach cancer]Crotonylation	1.13195	4.52778	2.20215	7.63808	0.946236	0.841098	6.72879	0.835298	1.48611	0.676638	5.4131	5.32388	0.661848	2.64739	3.29125	3.01289	1.18743	1.78115	0.593716	4.15602	1.78115	3.5623	2.96858	1.79878	1.19919	2.49728	0.62432	1.24864	3.1216	1.26165	5.12669	1.99645	1.38421	6.26473	3.48041	2.78433	4.87257	4.87257	2.78433	5.56865	4.87257	0.612881
[DOID:10534 / stomach cancer]Decanoylation	-	-	-	-	-	-	-	-	-	-	-	-	-	-	-	-	-	-	-	-	-	-	-	-	-	-	-	-	-	-	-	-	-	-	-	-	-	-	-	-	-	#VALUE!
[DOID:10534 / stomach cancer]Gamma-carboxyglutamic acid	2.9541	1.47705	-	2.9541	1.47705	-	-	-	1.47705	2.9541	1.47705	-	1.47705	1.47705	-	2.9541	1.47705	-	1.47705	2.9541	1.47705	-	2.9541	2.9541	1.47705	1.47705	-	-	2.9541	1.47705	1.47705	-	1.47705	-	1.47705	-	-	1.47705	1.47705	-	-	0.757576
[DOID:10534 / stomach cancer]Hydroxylation	0.823933	1.64787	2.4718	-	-	1.64787	2.05285	1.23171	2.46342	0.82114	0.41057	2.46342	1.64228	0.82114	1.23171	1.23171	-	2.46342	0.82114	0.41057	0.82114	1.23171	-	2.05285	0.41057	-	1.64228	1.64228	0.41057	0.82114	1.23171	0.82114	2.46342	0.82114	0.82114	2.88377	0.823933	0.823933	2.06686	1.24436	0.829576	0.609254
[DOID:10534 / stomach cancer]Lipoylation	17.3026	-	-	-	-	-	-	-	-	-	-	-	-	-	-	-	-	17.3026	-	-	-	-	-	-	-	-	-	-	-	-	-	-	-	-	-	-	-	-	-	-	-	#VALUE!
[DOID:10534 / stomach cancer]Methylation	2.7737	2.58484	1.83235	3.0916	2.17578	1.63183	2.34655	2.52706	1.26353	1.80235	1.80235	2.15003	2.67172	1.77853	2.30195	2.12488	2.46104	0.702134	1.92251	2.43979	3.83396	2.44683	3.3255	1.40021	2.80042	2.45037	1.40224	2.28194	1.94213	1.77073	2.48266	1.95926	1.79169	1.61971	2.17252	2.18559	1.46146	2.37845	1.6848	3.19226	2.07523	1.76536
[DOID:10534 / stomach cancer]Myristation	-	-	-	-	-	-	-	-	-	-	-	-	-	-	-	-	-	-	-	-	-	-	1.78115	1.78115	-	-	-	1.78115	-	-	1.78115	-	1.78115	1.78115	1.78115	-	-	1.78115	1.78115	3.5623	-	#VALUE!
[DOID:10534 / stomach cancer]N-linked Glycosylation	1.09787	1.15933	1.13436	1.07765	1.24784	1.01269	1.06599	1.29817	1.21918	1.27207	1.27811	1.22919	0.972651	1.06285	1.053	1.15672	1.25323	1.19643	1.19147	1.24933	0.770548	1.31666	1.08475	1.21949	1.20475	1.3104	1.29622	1.35026	1.1182	1.20893	1.27034	1.05314	1.26416	1.19718	1.37172	1.23659	1.07899	1.19284	1.23875	1.11111	1.24825	0.653123
[DOID:10534 / stomach cancer]+1 from N-linked Glycosylation	1.15933	1.13436	1.07765	1.24784	1.01269	1.06599	1.29817	1.21918	1.27207	1.27811	1.22919	0.972651	1.06285	1.053	1.15672	1.25323	1.19643	1.19147	1.24933	0.770548	1.31666	1.08475	1.21949	1.20475	1.3104	1.29622	1.35026	1.1182	1.20893	1.27034	1.05314	1.26416	1.19718	1.37172	1.23659	1.07899	1.19284	1.23875	1.11111	1.24825	1.40782	1.10891
[DOID:10534 / stomach cancer]+2 from N-linked Glycosylation	1.13436	1.07765	1.24784	1.01269	1.06599	1.29817	1.21918	1.27207	1.27811	1.22919	0.972651	1.06285	1.053	1.15672	1.25323	1.19643	1.19147	1.24933	0.770548	1.31666	1.08475	1.21949	1.20475	1.3104	1.29622	1.35026	1.1182	1.20893	1.27034	1.05314	1.26416	1.19718	1.37172	1.23659	1.07899	1.19284	1.23875	1.11111	1.24825	1.40782	1.1209	0.914313
[DOID:10534 / stomach cancer]O-linked Glycosylation	0.573567	0.716958	0.620874	0.572437	0.476655	0.476281	0.618678	0.237766	0.617707	0.522675	0.522675	0.617223	0.474415	0.569075	0.662883	0.662106	0.283649	0.613854	0.565973	0.47146	0.330022	0.660044	0.565973	0.42448	0.472012	0.566856	0.472933	0.662883	0.664181	0.759957	0.808723	0.856631	0.476281	0.524115	0.335773	0.336173	0.624816	0.43308	0.57813	0.675022	0.38588	0.601618
[DOID:10534 / stomach cancer]Octanoylation	-	-	-	-	-	-	-	-	-	-	-	-	-	-	-	-	-	-	-	-	-	-	-	-	-	-	-	-	-	-	-	-	-	-	-	-	-	-	-	-	-	#VALUE!
[DOID:10534 / stomach cancer]Other Lipid Modification	-	-	-	6.72879	6.72879	-	-	-	-	-	6.72879	6.72879	-	-	-	-	-	-	6.72879	-	6.72879	6.72879	-	-	-	-	-	8.07454	-	-	-	-	-	8.07454	-	-	-	-	-	-	-	0.957447
[DOID:10534 / stomach cancer]Other Modified Residue	2.72176	2.01864	1.30235	1.28167	1.25511	0.62432	-	2.49728	0.62432	1.24864	1.24864	2.49728	0.611708	-	1.22342	1.21727	1.8259	2.28525	1.12668	1.12146	2.4419	0.496386	1.49529	0.498429	2.0704	2.5991	2.07928	1.04412	1.04412	1.57296	0.524321	2.1064	0.5289	2.1156	0.5289	0.53122	2.12488	0.535921	0.538303	0.538303	1.08626	1.78901
[DOID:10534 / stomach cancer]Palmitoylation	1.47705	1.4681	1.45925	1.44188	-	0.716676	-	1.40835	0.704175	0.696081	0.680439	1.33097	1.3165	0.654693	1.93274	1.92251	1.26825	0.627555	1.22963	0.614813	1.84444	1.22963	1.2359	-	1.87296	1.89247	0.637464	1.28849	-	-	-	1.33832	0.676638	0.680439	-	2.06451	1.38421	2.07631	1.40021	2.8167	2.11253	1.37824
[DOID:10534 / stomach cancer]Phosphorylation	1.0295	1.00163	1.05449	1.07483	1.02947	1.04973	1.02979	1.03861	0.977298	0.998654	1.04691	1.04736	1.04025	1.02056	1.04462	1.06923	1.05465	1.13711	1.03169	1.08726	0.838524	0.97046	0.945182	0.973926	0.954255	1.05719	1.03135	1.08671	1.03487	0.969644	1.00592	1.10486	0.99289	1.05538	1.0552	1.01084	0.964775	0.949456	1.04931	1.07135	1.00911	0.818659
[DOID:10534 / stomach cancer]Prenylation	1.65915	-	1.65915	1.65915	-	-	1.65915	3.31831	3.31831	3.31831	-	-	-	-	-	3.31831	1.65915	1.65915	-	3.31831	-	-	1.92251	4.17649	-	-	-	-	-	-	-	-	-	-	-	-	-	-	-	-	-	#VALUE!
[DOID:10534 / stomach cancer]S-Nitrosylation	1.14726	0.819473	0.983368	0.983368	1.14571	0.982039	0.326905	1.30762	0.815062	0.971536	1.29021	0.965085	1.28678	1.60634	1.12295	1.28337	0.802107	0.962528	0.481264	0.160421	0.320843	1.12295	0.641686	1.76464	0.802107	0.481264	0.641686	0.803171	0.322123	1.61923	0.323845	0.810697	0.487724	1.13955	0.81616	0.654693	0.327346	1.30939	0.493688	0.330022	1.49529	0.363873
[DOID:10534 / stomach cancer]Sulfation	-	1.73026	-	1.70589	-	-	1.59366	1.5528	-	-	3.02795	-	2.9541	-	1.45925	-	-	-	1.44188	1.44188	-	-	-	-	-	-	-	-	1.61491	-	1.65915	-	-	-	-	-	1.73026	-	-	1.75534	-	#VALUE!
[DOID:10534 / stomach cancer]Sumoylation	1.01439	1.81981	0.807454	1.00596	0.800781	0.398415	0.596641	0.78776	0.589861	1.37189	0.973619	0.968945	1.35436	0.772684	0.769004	0.576753	1.34576	1.53801	0.769004	0.576753	0.576753	1.53801	1.34576	0.769004	0.961255	0.961255	0.769004	0.579513	0.976759	0.195667	1.1759	1.37634	1.37634	1.77535	1.39216	0.994402	0.994402	0.795522	0.199865	1.59892	0.600586	0.594283
[DOID:10534 / stomach cancer]Ubiquitylation	1.03576	0.989707	1.16302	1.04039	1.02782	1.03692	1.0021	0.994911	0.987701	0.98589	1.11921	0.966311	0.997368	1.11962	0.962536	0.876499	0.978667	1.01631	0.844235	0.978667	0.618389	0.844235	1.04319	1.07008	1.04319	0.887253	0.881876	0.932549	1.03261	1.17617	1.07767	1.21189	0.974992	1.08205	1.11851	0.817247	1.00761	0.82114	1.08519	1.02066	0.905661	0.621789
[DOID:1612 / breast cancer]Acetylation	1.59926	1.74069	1.53198	1.7307	1.26108	1.34242	1.65121	1.50293	1.46706	1.68417	1.03647	1.92508	1.53063	1.60872	1.52094	1.31901	1.59065	1.75317	1.42187	1.5045	1.22238	1.10255	1.58442	1.12422	1.34684	1.46834	1.42933	1.27059	1.05053	1.35637	1.32168	1.52783	1.4499	0.961094	1.00434	1.29401	1.35765	1.25745	1.22046	1.34693	1.14213	0.870678
[DOID:1612 / breast cancer]Active Site	0.93577	1.12659	1.10309	1.2369	1.18012	1.10085	1.23514	1.08836	1.26686	1.0413	1.12943	1.11682	1.36224	1.01582	1.07149	1.21643	0.915111	1.09367	0.914927	1.02595	1.20438	1.18207	1.19355	1.40567	1.22891	1.09551	1.01774	0.961949	0.984387	1.05186	1.01891	0.941545	1.08829	0.908962	1.0888	1.07787	1.06708	1.19152	1.09109	1.10301	0.912354	1.09751
[DOID:1612 / breast cancer]Amidation	5.03041	-	-	-	-	-	-	-	5.03041	-	5.03041	-	-	-	-	-	-	-	-	-	-	5.03041	-	-	5.53345	11.0669	5.53345	-	-	-	-	-	-	-	-	-	-	-	-	-	-	#VALUE!
[DOID:1612 / breast cancer]Binding Site	1.0082	1.12907	1.13017	1.12732	1.08493	1.07525	1.13239	1.09163	1.10542	1.06893	1.13716	1.14004	1.17305	1.10046	1.18132	1.11854	1.06399	1.1409	1.1664	1.15394	1.25934	1.17714	1.23167	1.15101	1.09884	1.18104	1.08868	1.13085	1.15843	1.08382	1.13452	1.08846	1.08733	1.07938	1.1072	1.10344	1.15363	1.16398	1.16067	1.18113	1.09445	1.11653
[DOID:1612 / breast cancer]Biotinylation	-	-	-	-	-	-	-	-	-	-	-	-	-	-	-	-	-	-	-	-	-	-	-	-	-	-	-	-	-	-	-	-	-	-	-	-	-	-	-	-	-	#VALUE!
[DOID:1612 / breast cancer]C-linked Glycosylation	4.61121	4.61121	-	2.3056	9.22241	-	2.3056	4.61121	-	-	4.61121	-	-	2.3056	-	-	-	-	2.3056	-	-	-	-	-	2.3056	2.3056	-	2.3056	-	-	-	-	-	-	4.67615	-	-	-	-	-	-	#VALUE!
[DOID:1612 / breast cancer]Crotonylation	7.75717	3.10287	3.01824	7.47763	3.8907	9.22241	5.76401	6.86911	6.11055	5.56436	2.78218	6.38475	9.07122	5.44273	6.31535	1.65178	8.95116	5.69619	8.13742	6.50994	4.88245	4.88245	9.76491	9.86159	4.10899	3.42275	4.27844	3.42275	5.98981	4.323	3.5133	3.64843	1.89718	2.86213	-	2.86213	4.77021	6.6783	2.86213	1.90808	4.77021	0.928095
[DOID:1612 / breast cancer]Decanoylation	-	-	-	-	-	-	-	-	-	-	-	-	-	-	-	-	-	-	-	-	-	-	-	-	-	-	-	-	-	-	-	-	-	-	-	-	-	-	-	-	-	#VALUE!
[DOID:1612 / breast cancer]Gamma-carboxyglutamic acid	-	-	2.02443	-	2.02443	2.02443	4.04886	-	-	-	2.02443	4.04886	2.02443	2.02443	2.02443	-	2.02443	2.02443	-	2.02443	4.04886	2.02443	-	2.02443	2.02443	2.02443	2.02443	-	4.04886	4.04886	2.02443	4.04886	-	2.02443	4.04886	6.07329	-	2.02443	4.04886	2.02443	2.02443	1.48718
[DOID:1612 / breast cancer]Hydroxylation	1.69391	1.69391	2.82319	2.25855	0.564637	2.25855	0.562723	-	1.12545	2.81362	1.68817	1.68817	0.562723	1.12545	2.81362	1.68817	1.12545	1.12545	1.68817	0.562723	1.12545	1.68817	1.12545	1.68817	2.25089	-	1.12545	1.12545	0.562723	1.12545	2.25089	1.12545	1.68817	2.25089	1.12545	-	2.82319	2.25855	1.13313	1.70551	-	0.71745
[DOID:1612 / breast cancer]Lipoylation	-	-	-	23.7148	-	-	-	-	-	23.7148	-	-	-	-	-	-	-	-	-	-	-	-	-	-	-	-	-	-	-	-	-	-	-	-	-	-	-	-	-	-	-	#VALUE!
[DOID:1612 / breast cancer]Methylation	4.30848	3.2897	2.26026	3.73882	3.97613	3.72762	4.20575	3.21616	3.71096	3.95246	2.22326	2.2101	4.39421	6.33787	3.88312	3.39773	3.13214	3.60877	4.55132	3.82166	5.25478	4.79086	4.31801	4.07812	4.79779	4.07812	4.80473	4.81169	3.38782	2.91234	3.88881	4.88245	2.2101	3.2066	4.21832	4.49332	3.50535	6.51977	3.33546	6.43424	4.13716	1.3136
[DOID:1612 / breast cancer]Myristation	-	-	-	-	-	-	-	-	-	33.2007	33.2007	-	-	-	-	-	-	-	-	-	-	2.44123	2.44123	4.88245	-	-	-	2.44123	-	-	-	-	-	-	-	-	-	-	2.44123	-	2.44123	#VALUE!
[DOID:1612 / breast cancer]N-linked Glycosylation	1.23602	0.934051	1.08296	1.17733	0.929961	1.16377	1.22642	1.10804	1.11755	1.22257	1.08291	0.964212	0.983959	1.27727	1.17987	1.16541	1.12787	1.02102	0.914082	1.22016	0.553686	1.09712	1.07661	1.04592	1.21021	1.0263	1.19124	1.03842	0.96687	1.11149	1.21569	0.876361	1.05196	1.14549	1.02267	1.01278	1.26168	1.24169	1.29407	1.07741	0.943555	0.509033
[DOID:1612 / breast cancer]+1 from N-linked Glycosylation	0.934051	1.08296	1.17733	0.929961	1.16377	1.22642	1.10804	1.11755	1.22257	1.08291	0.964212	0.983959	1.27727	1.17987	1.16541	1.12787	1.02102	0.914082	1.22016	0.553686	1.09712	1.07661	1.04592	1.21021	1.0263	1.19124	1.03842	0.96687	1.11149	1.21569	0.876361	1.05196	1.14549	1.02267	1.01278	1.26168	1.24169	1.29407	1.07741	0.943555	1.06851	1.01244
[DOID:1612 / breast cancer]+2 from N-linked Glycosylation	1.08296	1.17733	0.929961	1.16377	1.22642	1.10804	1.11755	1.22257	1.08291	0.964212	0.983959	1.27727	1.17987	1.16541	1.12787	1.02102	0.914082	1.22016	0.553686	1.09712	1.07661	1.04592	1.21021	1.0263	1.19124	1.03842	0.96687	1.11149	1.21569	0.876361	1.05196	1.14549	1.02267	1.01278	1.26168	1.24169	1.29407	1.07741	0.943555	1.06851	1.1107	0.989583
[DOID:1612 / breast cancer]O-linked Glycosylation	0.524083	1.04817	0.916422	0.849958	0.979949	0.718064	1.17409	0.456232	0.911749	0.781499	0.846624	1.04118	0.780274	0.779969	0.843645	0.713017	0.777533	0.453031	1.09893	0.516943	0.710797	0.840033	0.905003	0.969646	0.517548	0.258976	0.518558	0.778749	0.715252	0.520795	0.978025	0.847954	0.522229	0.522434	0.920415	0.329111	0.263497	0.329764	0.858411	0.991262	0.925547	0.957527
[DOID:1612 / breast cancer]Octanoylation	-	-	-	-	-	-	-	-	-	-	-	-	-	-	-	-	-	-	-	-	-	-	-	-	-	-	-	-	-	-	-	-	-	-	-	-	-	-	-	-	-	#VALUE!
[DOID:1612 / breast cancer]Other Lipid Modification	-	-	-	-	-	-	-	-	9.22241	9.22241	-	-	-	-	-	-	18.4448	-	-	-	-	-	-	-	-	-	11.0669	-	-	-	-	-	11.0669	-	-	-	-	-	-	-	-	#VALUE!
[DOID:1612 / breast cancer]Other Modified Residue	0.932603	1.84448	3.56997	2.63497	4.30061	1.71138	2.56706	0.855688	0.855688	2.56706	0.855688	1.71138	1.6768	2.5152	1.6768	5.00513	-	3.91517	5.40476	3.07414	2.67747	3.40171	2.04942	1.36628	2.83766	1.42492	2.84984	-	2.1466	2.15589	2.87452	1.44351	1.44981	-	2.17472	2.91234	0.728085	2.93811	1.47559	1.47559	-	1.15118
[DOID:1612 / breast cancer]Palmitoylation	-	-	3.00006	0.988115	2.94681	1.96454	1.94156	1.93027	0.965136	1.90808	1.86521	0.912107	1.80438	-	1.76599	2.63497	1.73826	1.72024	0.842657	2.52797	0.842657	-	-	-	-	-	0.873702	2.64899	0.892491	0.907122	0.912107	0.917146	0.927393	0.932603	-	-	1.89718	2.84577	1.91911	2.89541	1.93027	0.494757
[DOID:1612 / breast cancer]Phosphorylation	1.13592	1.12926	1.06959	1.11148	1.21508	1.11146	1.13308	1.12175	1.13659	1.11415	1.04197	1.14754	1.04555	1.17893	1.09853	1.13242	1.12331	1.24295	1.12006	1.01633	1.03778	1.18851	1.13003	1.15429	1.1272	1.21645	1.19162	1.10897	1.08656	1.1006	1.04276	1.13136	1.06892	1.1955	1.07531	1.14421	1.1182	1.08332	1.15723	1.0862	1.12529	0.925049
[DOID:1612 / breast cancer]Prenylation	2.27402	-	-	2.27402	-	2.27402	2.27402	-	-	2.27402	-	-	2.27402	-	2.27402	2.27402	2.27402	2.27402	-	-	-	-	-	-	-	-	-	-	-	-	-	-	-	-	-	-	-	-	-	-	-	#VALUE!
[DOID:1612 / breast cancer]S-Nitrosylation	0.224632	0.449265	1.34779	0.673897	1.34597	1.79463	0.448052	1.12013	0.446846	0.887719	0.442086	1.10228	0.661368	0.440327	1.09936	0.659616	0.879488	0.879488	0.659616	0.879488	1.09936	0.879488	0.219872	1.09936	0.879488	0.659616	0.659616	1.32098	1.3245	0.665789	0.443859	0.444454	1.11412	0.446246	0.671173	0.897316	1.12164	0.897316	1.35329	0.904651	2.04942	1.26634
[DOID:1612 / breast cancer]Sulfation	2.44123	2.37148	-	-	2.27402	-	2.18426	-	-	-	-	-	-	-	-	-	-	-	-	-	3.95246	-	-	-	-	-	-	4.36851	-	4.48658	-	-	2.3056	-	4.67615	2.37148	2.37148	2.37148	-	-	-	1.31112
[DOID:1612 / breast cancer]Sumoylation	1.39031	1.10854	0.830017	0.551506	0.548772	0.546064	1.6355	1.0797	-	2.14891	0.533773	1.06242	0.795543	1.32379	0.263497	1.05399	2.10798	1.58098	0.790492	1.58098	0.526995	1.05399	1.84448	0.790492	0.790492	0.526995	2.10798	1.58855	0.267747	2.14544	1.34307	0.808458	0.538972	0.270364	0.817751	0.817751	1.09033	0.817751	1.09573	1.36966	1.37193	0.491168
[DOID:1612 / breast cancer]Ubiquitylation	1.17042	1.31127	1.08273	1.0432	0.929151	1.07712	1.07489	1.11027	1.1529	1.23246	1.04489	1.14684	1.01969	1.06237	0.958109	1.0097	1.10551	1.09077	0.935999	1.3045	0.552755	0.899148	1.14973	1.17921	1.07603	1.2308	1.1571	1.13777	1.20781	1.26289	1.22341	1.08489	1.24623	1.12922	0.981732	1.16552	1.00162	1.02659	1.0297	1.16958	1.06506	0.505423
[DOID:11934 / head and neck cancer]Acetylation	1.27675	1.36706	1.42397	1.17387	1.10498	1.28471	1.43297	1.94361	1.7222	1.3828	1.65	1.49395	1.51999	1.33669	1.45114	1.44201	1.43916	1.5255	1.4056	1.56384	0.879885	1.11636	1.35316	1.46197	0.968768	1.12014	1.18577	1.57671	1.14669	1.27915	1.41544	1.61439	1.42154	1.37967	0.943886	1.53979	1.4099	1.36873	1.32919	1.15398	1.42331	0.643865
[DOID:11934 / head and neck cancer]Active Site	1.27986	1.12206	1.02463	0.927253	0.878668	0.914282	1.05821	1.00936	0.972524	0.88734	1.05386	1.06448	1.14797	0.908564	1.02797	0.944175	0.932223	1.1593	1.12322	1.03902	1.20622	0.919592	0.919839	1.08723	0.933227	0.909849	1.19773	1.17394	1.09016	1.15045	0.947295	0.86429	0.91317	1.16573	0.961686	1.04612	1.10669	0.85471	0.903475	1.09689	0.952952	1.18098
[DOID:11934 / head and neck cancer]Amidation	5.38727	-	-	-	5.38727	5.38727	-	-	-	-	-	5.38727	-	-	-	-	-	-	-	-	5.38727	-	5.73483	-	5.92599	-	-	5.92599	-	-	-	6.83768	-	7.11119	-	-	-	7.11119	-	-	-	0.903584
[DOID:11934 / head and neck cancer]Binding Site	1.15043	1.14297	1.11193	1.15888	1.10915	1.16762	1.21126	1.23913	1.1853	1.20156	1.2251	1.15842	1.15896	1.16111	1.20854	1.15149	1.16412	1.16241	1.10568	1.1706	1.2241	1.11429	1.13786	1.1326	1.19856	1.13849	1.1223	1.19506	1.09628	1.12713	1.1419	1.10124	1.09553	1.16476	1.19016	1.14636	1.11591	1.11939	1.18523	1.12834	1.09623	1.06069
[DOID:11934 / head and neck cancer]Biotinylation	-	-	-	-	-	-	-	-	-	-	-	-	-	-	-	-	-	-	-	-	-	-	-	-	-	-	-	-	-	-	-	-	-	-	-	-	-	-	-	-	-	#VALUE!
[DOID:11934 / head and neck cancer]C-linked Glycosylation	-	-	2.46916	-	-	-	2.46916	2.46916	2.46916	-	-	2.46916	-	2.46916	-	2.46916	-	-	-	-	2.46916	-	4.93833	-	-	7.40749	-	-	2.46916	2.46916	2.50394	2.50394	-	5.00788	2.50394	-	5.00788	2.50394	2.50394	7.51182	2.50394	0.745127
[DOID:11934 / head and neck cancer]Crotonylation	16.6149	3.32299	8.0809	11.2113	5.55562	4.93833	8.64207	14.7128	8.72539	1.98637	6.95228	9.76812	5.82884	3.8859	6.76336	3.53791	7.84322	6.97175	7.84322	9.58616	5.22882	6.97175	12.2006	10.5612	7.04078	5.49834	7.33112	10.0803	5.49834	10.1853	8.4657	10.7449	5.07942	11.2389	3.06517	4.08689	9.1955	9.1955	8.17378	2.04345	7.15206	0.68754
[DOID:11934 / head and neck cancer]Decanoylation	-	-	-	-	-	-	-	-	-	-	-	-	-	-	-	-	-	-	-	-	-	-	-	-	-	-	-	-	-	-	-	-	-	-	-	-	-	-	-	-	-	#VALUE!
[DOID:11934 / head and neck cancer]Gamma-carboxyglutamic acid	6.50414	2.16805	-	4.33609	-	2.16805	4.33609	4.33609	-	-	2.16805	-	6.50414	4.33609	-	-	2.16805	-	2.16805	2.16805	2.16805	-	-	-	-	2.16805	2.16805	-	-	2.16805	-	-	-	-	-	-	2.16805	-	-	2.16805	2.16805	0.703704
[DOID:11934 / head and neck cancer]Hydroxylation	1.20939	1.20939	3.02347	2.41877	1.20939	1.81408	1.80793	0.602643	1.20529	1.20529	0.602643	1.80793	1.20529	1.20529	1.80793	1.20529	1.20529	3.01322	1.80793	0.602643	1.80793	0.602643	-	0.602643	1.20529	0.602643	1.20529	1.80793	2.41057	0.602643	0.602643	0.602643	-	1.80793	1.80793	0.604693	1.20939	1.20939	-	0.608835	1.21767	1.35538
[DOID:11934 / head and neck cancer]Lipoylation	-	-	-	-	-	-	-	-	-	-	-	-	-	-	-	-	-	-	-	-	-	-	-	-	-	-	-	-	-	-	-	-	-	-	-	-	-	-	-	-	-	#VALUE!
[DOID:11934 / head and neck cancer]Methylation	4.07129	5.14911	3.49642	3.20324	5.05661	3.19365	2.38453	4.23916	1.85463	2.91009	4.23285	4.2078	3.66017	2.34951	2.85903	2.85903	4.90249	2.57652	3.59151	5.37176	6.65075	3.59151	5.13814	3.33979	3.85361	3.33979	4.63102	3.34947	4.40562	5.19824	3.64409	4.18305	2.62988	5.01904	2.39166	4.27741	2.94959	6.71374	4.39641	3.58316	1.66149	1.73553
[DOID:11934 / head and neck cancer]Myristation	-	-	-	-	-	-	-	-	-	-	-	35.5559	-	-	-	-	-	-	-	-	-	-	-	-	-	-	2.61441	-	2.61441	2.61441	-	-	-	2.61441	-	-	-	2.61441	2.61441	-	-	#VALUE!
[DOID:11934 / head and neck cancer]N-linked Glycosylation	1.17407	1.19578	1.10237	1.14623	1.14475	1.37211	1.17637	1.19805	1.26521	1.09298	1.09151	1.08935	1.11042	1.31136	1.03793	1.34929	1.14139	1.12659	1.18791	1.3177	0.680812	1.55928	1.22985	1.29582	1.25212	1.30793	1.17677	1.03501	1.22272	1.20136	1.3902	1.19249	1.14868	1.20465	1.21691	1.41666	1.21828	1.38518	1.11979	1.33135	1.16595	0.565239
[DOID:11934 / head and neck cancer]+1 from N-linked Glycosylation	1.19578	1.10237	1.14623	1.14475	1.37211	1.17637	1.19805	1.26521	1.09298	1.09151	1.08935	1.11042	1.31136	1.03793	1.34929	1.14139	1.12659	1.18791	1.3177	0.680812	1.55928	1.22985	1.29582	1.25212	1.30793	1.17677	1.03501	1.22272	1.20136	1.3902	1.19249	1.14868	1.20465	1.21691	1.41666	1.21828	1.38518	1.11979	1.33135	1.16595	1.27763	1.29187
[DOID:11934 / head and neck cancer]+2 from N-linked Glycosylation	1.10237	1.14623	1.14475	1.37211	1.17637	1.19805	1.26521	1.09298	1.09151	1.08935	1.11042	1.31136	1.03793	1.34929	1.14139	1.12659	1.18791	1.3177	0.680812	1.55928	1.22985	1.29582	1.25212	1.30793	1.17677	1.03501	1.22272	1.20136	1.3902	1.19249	1.14868	1.20465	1.21691	1.41666	1.21828	1.38518	1.11979	1.33135	1.16595	1.27763	1.13391	1.02022
[DOID:11934 / head and neck cancer]O-linked Glycosylation	0.280631	0.561262	0.701024	0.980274	0.489751	0.699095	0.698545	0.558397	0.488214	0.557959	0.627704	0.487832	0.696356	0.626475	0.833994	0.485927	0.69391	0.415859	0.553831	0.692019	0.34601	0.692019	0.761518	0.553831	0.48498	0.693369	0.902435	0.903494	0.487449	1.11548	1.18706	0.628691	0.978732	0.839244	0.774486	0.845899	0.352738	0.706316	0.777875	0.495405	0.849605	0.515762
[DOID:11934 / head and neck cancer]Octanoylation	-	-	-	-	-	-	-	-	-	-	-	-	-	-	-	-	-	-	-	-	-	-	-	-	-	-	-	-	-	-	-	-	-	-	-	-	-	-	-	-	-	#VALUE!
[DOID:11934 / head and neck cancer]Other Lipid Modification	-	-	-	-	-	-	-	-	-	-	-	-	-	-	-	-	-	-	-	-	-	-	-	-	11.1112	11.1112	-	-	-	-	-	-	-	-	-	-	-	-	-	-	-	#VALUE!
[DOID:11934 / head and neck cancer]Other Modified Residue	1.99753	0.987665	-	2.8219	3.68455	1.83278	2.74917	0.91639	2.74917	0.91639	0.91639	0.91639	2.69363	3.59151	1.79576	4.46683	3.57346	5.0315	5.78818	3.29222	2.15056	3.64303	3.65802	4.38962	2.27923	0.763003	3.81502	1.53258	5.36404	6.15687	4.61766	1.54591	0.776331	1.55266	3.10532	1.55947	2.33921	2.35991	3.16053	3.95066	-	0.766366
[DOID:11934 / head and neck cancer]Palmitoylation	1.08402	2.15491	-	1.05821	5.25976	4.2078	-	-	1.0336	2.04345	-	1.95362	1.93239	0.960972	-	-	0.930784	0.921139	0.902435	1.80487	0.902435	-	1.81408	1.83278	1.83278	-	-	-	0.955805	0.971474	-	-	-	-	-	-	-	1.01588	1.02763	-	-	0.542435
[DOID:11934 / head and neck cancer]Phosphorylation	1.06919	1.02915	1.0366	1.0935	1.04668	1.05152	1.02804	1.08424	1.00929	1.07666	1.09264	1.05968	1.00868	1.03868	0.999189	0.978026	1.10179	1.16789	1.08233	1.06088	0.902435	1.23607	1.08366	1.09115	1.13344	0.952272	1.10538	1.00938	1.08003	1.0855	1.00693	1.04288	1.09069	0.990298	1.09011	0.988363	0.864877	0.998174	1.07933	1.01725	0.960258	0.862003
[DOID:11934 / head and neck cancer]Prenylation	-	-	2.43534	-	-	-	4.87068	2.43534	-	-	-	-	2.43534	4.87068	2.43534	2.43534	-	-	-	-	-	2.69363	-	-	-	-	-	-	-	-	-	-	-	-	-	-	-	-	-	-	-	#VALUE!
[DOID:11934 / head and neck cancer]S-Nitrosylation	0.481136	0.240568	0.481136	0.240568	0.480486	0.720729	1.67943	1.67943	0.717819	0.475347	0.473448	1.88876	1.18048	1.41469	0.47094	0.23547	0.47094	0.941879	1.64829	0.941879	0.23547	0.941879	0.70641	0.70641	1.17735	1.88376	0.70641	0.707346	1.41846	0.950694	1.66371	1.42795	1.19315	0.716854	1.43757	0.960972	0.240243	2.16219	1.69084	0.968827	0.487736	0.245983
[DOID:11934 / head and neck cancer]Sulfation	-	-	2.53971	5.00788	-	-	-	-	-	-	-	-	-	2.16805	-	-	-	-	-	-	2.11643	2.11643	-	-	-	-	-	-	-	2.40243	-	2.43534	-	-	-	-	-	2.53971	2.53971	-	2.57652	0.800397
[DOID:11934 / head and neck cancer]Sumoylation	1.48894	1.18718	0.888899	1.18126	0.881552	0.877203	0.583842	1.15629	0.86581	0.863008	0.571639	-	1.13597	0.567081	1.12876	0.56438	1.12876	1.97533	1.12876	0.56438	0.56438	1.12876	1.69314	-	1.69314	0.84657	0.28219	1.70124	0.860225	1.14882	1.15068	2.59743	1.44302	2.0268	0.583842	1.16768	0.291921	1.4596	0.880098	0.293366	2.05696	0.516578
[DOID:11934 / head and neck cancer]Ubiquitylation	1.05937	0.976546	1.08707	0.99664	0.890744	1.02536	1.08719	1.01347	1.06741	0.914382	1.0079	1.0301	1.02873	1.11404	0.891898	1.12869	0.955041	0.962934	0.962934	1.07343	0.449895	0.797183	1.01818	1.06554	1.03397	0.994506	0.92347	0.917818	1.0713	0.97856	1.06254	1.02564	0.996956	0.991652	0.889627	1.12662	0.991412	1.00983	0.988391	1.01514	0.992908	0.45416
[DOID:3571 / liver cancer]Acetylation	1.69871	1.52536	1.2496	1.51662	1.43995	0.96779	1.29727	1.68976	1.51633	1.50864	1.27647	1.7603	1.69084	1.65278	1.35703	1.18796	1.47399	1.37627	1.50157	1.21499	1.40482	1.19453	1.1951	1.03207	1.31529	1.12808	1.15255	1.15465	1.32185	1.20633	1.5205	1.21388	1.26458	1.17073	0.933989	1.22394	1.394	1.42103	1.18429	1.18636	1.35873	1.04953
[DOID:3571 / liver cancer]Active Site	0.908933	0.908255	0.881151	1.09047	1.11621	1.02374	1.12828	0.98323	0.851442	0.889598	1.05831	0.900372	1.03065	0.965162	1.13456	1.01706	0.951863	0.938824	0.990781	1.02934	1.13357	1.09449	1.15994	1.09493	1.09647	0.862038	0.927781	1.00632	1.22858	1.03288	0.994256	1.08701	0.891401	1.0227	1.00986	1.06261	1.04991	0.95876	0.827984	0.920543	0.960712	1.1275
[DOID:3571 / liver cancer]Amidation	-	-	5.87753	-	-	-	-	-	5.87753	-	-	-	-	-	-	5.87753	-	-	5.87753	-	-	-	-	6.46528	6.46528	6.46528	-	-	6.68822	-	7.45994	-	-	-	-	-	-	-	16.1632	-	-	#VALUE!
[DOID:3571 / liver cancer]Binding Site	1.09441	1.16032	1.1394	1.12671	1.13975	1.11424	1.16368	1.10986	1.11661	1.17425	1.17627	1.13222	1.13133	1.19236	1.23304	1.15501	1.20679	1.12114	1.23476	1.18862	1.26596	1.2236	1.17341	1.17714	1.13982	1.15496	1.15306	1.12436	1.18969	1.12139	1.19956	1.13755	1.12643	1.13295	1.15723	1.106	1.14339	1.11155	1.19449	1.13869	1.08727	1.09574
[DOID:3571 / liver cancer]Biotinylation	-	-	-	-	-	-	-	-	-	-	-	-	-	-	77.5834	-	-	-	-	-	-	-	-	-	-	-	-	-	-	-	-	-	-	-	-	-	-	-	-	-	-	#VALUE!
[DOID:3571 / liver cancer]C-linked Glycosylation	2.69387	-	-	-	-	-	-	-	-	-	-	2.69387	-	-	-	-	-	-	-	-	2.69387	-	-	2.69387	-	-	2.69387	-	-	2.69387	-	-	-	2.73181	-	-	-	-	-	-	-	0.997992
[DOID:3571 / liver cancer]Crotonylation	7.25078	1.8127	3.52652	1.74737	10.6071	1.34693	6.73467	12.0388	5.94965	6.5014	2.16713	6.39423	8.47906	4.23953	2.10824	4.82484	5.70466	3.80311	5.70466	3.80311	4.75388	2.85233	4.75388	3.84076	2.88057	4.99893	1.99957	1.99957	3.99914	5.051	4.10494	4.26282	4.43334	3.34411	2.22941	2.22941	2.22941	4.45881	3.34411	1.1147	5.57352	1.08767
[DOID:3571 / liver cancer]Decanoylation	-	-	-	-	-	-	-	-	-	-	-	-	-	-	-	-	-	-	-	-	-	-	-	-	-	-	-	-	-	-	-	-	-	-	-	-	-	-	-	-	-	#VALUE!
[DOID:3571 / liver cancer]Gamma-carboxyglutamic acid	-	-	-	2.36535	-	-	2.36535	-	-	2.36535	2.36535	-	-	-	-	2.36535	2.36535	-	-	2.36535	-	2.36535	2.36535	-	-	-	2.36535	-	2.36535	4.73069	-	-	2.36535	2.36535	-	-	-	-	2.36535	2.36535	-	#VALUE!
[DOID:3571 / liver cancer]Hydroxylation	0.659723	1.97917	1.97917	-	2.63889	3.95834	2.62994	1.31497	1.97246	1.97246	2.62994	0.657486	2.62994	2.62994	1.31497	1.97246	2.62994	0.657486	0.657486	1.31497	0.657486	1.97246	1.97246	-	1.31497	-	2.62994	0.657486	0.657486	1.97246	1.97246	0.657486	1.97246	1.97246	1.31497	1.31945	0.659723	1.31945	0.661974	-	0.664241	0.401772
[DOID:3571 / liver cancer]Lipoylation	-	-	-	-	-	-	-	-	-	-	-	-	-	-	-	-	-	-	-	-	-	-	-	-	-	-	-	-	-	-	-	-	-	-	-	-	-	-	-	-	-	#VALUE!
[DOID:3571 / liver cancer]Methylation	3.55344	2.95668	3.22775	1.16492	3.77464	1.45178	3.75776	1.44529	2.60153	2.30903	2.0204	0.860762	2.85233	2.84814	2.26852	1.70139	3.09658	3.09209	2.51894	2.23262	5.58154	2.79882	2.52258	1.68172	3.64373	2.24229	2.80692	3.37319	1.69643	1.41782	1.70388	3.70803	2.00845	1.1528	2.60931	2.04167	1.75528	4.10184	1.79869	2.10498	3.02116	2.21092
[DOID:3571 / liver cancer]Myristation	-	-	-	-	-	-	-	-	-	-	-	-	-	-	-	-	-	-	-	-	-	-	-	5.70466	-	2.85233	-	-	-	-	-	-	2.85233	2.85233	-	-	2.85233	2.85233	-	-	2.85233	#VALUE!
[DOID:3571 / liver cancer]N-linked Glycosylation	1.20557	1.21679	1.19016	1.47563	1.29888	0.98551	1.08405	1.19505	1.31818	1.14276	1.01718	1.07707	1.10021	1.01136	1.09546	1.25127	1.20899	1.04836	1.10401	1.17405	1.07821	1.36574	1.11415	1.04234	1.04253	1.15116	1.15187	1.23732	0.96144	1.21449	1.32411	1.20464	1.16886	1.12136	1.08626	1.20749	1.1479	1.18481	1.01606	1.21042	1.02976	0.935365
[DOID:3571 / liver cancer]+1 from N-linked Glycosylation	1.21679	1.19016	1.47563	1.29888	0.98551	1.08405	1.19505	1.31818	1.14276	1.01718	1.07707	1.10021	1.01136	1.09546	1.25127	1.20899	1.04836	1.10401	1.17405	1.07821	1.36574	1.11415	1.04234	1.04253	1.15116	1.15187	1.23732	0.96144	1.21449	1.32411	1.20464	1.16886	1.12136	1.08626	1.20749	1.1479	1.18481	1.01606	1.21042	1.02976	1.27269	1.18312
[DOID:3571 / liver cancer]+2 from N-linked Glycosylation	1.19016	1.47563	1.29888	0.98551	1.08405	1.19505	1.31818	1.14276	1.01718	1.07707	1.10021	1.01136	1.09546	1.25127	1.20899	1.04836	1.10401	1.17405	1.07821	1.36574	1.11415	1.04234	1.04253	1.15116	1.15187	1.23732	0.96144	1.21449	1.32411	1.20464	1.16886	1.12136	1.08626	1.20749	1.1479	1.18481	1.01606	1.21042	1.02976	1.27269	1.06731	0.968231
[DOID:3571 / liver cancer]O-linked Glycosylation	0.30617	0.688882	0.841302	0.9167	0.686984	0.686444	0.685904	0.989972	0.532644	0.38046	0.684828	0.304129	0.607782	0.607544	0.909891	1.0603	0.605647	0.453704	0.377645	0.377498	0.528497	0.301998	0.679761	0.377645	0.604703	0.529528	0.302942	0.53077	0.8357	0.912746	1.06654	0.838327	0.381358	0.686714	0.844967	0.769066	0.769676	0.924712	0.771513	0.926553	0.617948	0.805334
[DOID:3571 / liver cancer]Octanoylation	-	-	-	-	-	-	-	-	-	-	-	-	-	-	-	-	-	-	-	-	-	-	-	-	-	-	-	-	-	-	-	-	-	-	-	-	-	-	-	-	-	#VALUE!
[DOID:3571 / liver cancer]Other Lipid Modification	-	-	-	-	-	-	-	-	-	-	-	-	-	-	-	-	-	-	-	-	-	-	-	-	-	12.1224	-	-	-	-	-	-	-	-	-	-	-	-	-	-	-	#VALUE!
[DOID:3571 / liver cancer]Other Modified Residue	2.17931	2.15509	1.04279	4.10494	1.00497	0.999786	-	-	-	-	-	0.999786	1.95918	-	0.979588	0.974666	-	0.914898	1.80426	2.69387	2.34627	2.38473	0.798183	-	-	0.83244	1.66488	0.836028	-	1.67929	-	1.6866	-	1.69396	0.84698	0.850695	0.850695	4.29112	0.862038	3.44815	-	1.4012
[DOID:3571 / liver cancer]Palmitoylation	2.36535	3.52652	3.50527	1.15451	2.29537	4.59073	-	1.12767	-	1.1147	2.17931	1.06571	1.05412	1.04842	-	-	2.03098	2.00993	-	-	0.984561	-	-	-	-	1.0102	-	1.03169	1.04279	3.17965	3.19712	-	1.08357	-	1.09581	1.10204	-	1.10833	2.24229	-	1.12767	0.54149
[DOID:3571 / liver cancer]Phosphorylation	1.08095	1.06072	1.00184	1.00491	0.985044	0.998357	1.04989	0.929974	1.08075	1.05006	1.06019	1.02709	1.02728	0.961961	1.08007	0.959072	1.02639	1.16382	1.15826	1.10231	1.07475	1.10291	1.09944	1.03725	1.13605	0.978559	1.00456	0.997677	1.08202	1.03434	1.07052	1.0662	1.09249	1.03154	1.03194	1.03952	0.946177	0.990247	1.05772	1.04976	0.942881	1.03255
[DOID:3571 / liver cancer]Prenylation	-	-	2.65696	2.65696	2.65696	-	-	-	-	-	2.65696	5.31393	2.65696	5.31393	-	2.65696	-	-	-	-	-	5.87753	-	-	-	-	-	-	-	-	-	-	-	-	-	-	-	-	-	-	-	#VALUE!
[DOID:3571 / liver cancer]S-Nitrosylation	0.524921	0.524921	1.3123	0.787382	1.31053	-	1.04701	1.04701	1.04419	0.518605	1.29133	0.772743	1.03032	1.02896	1.02759	1.02759	1.28449	0.770696	1.02759	1.28449	0.513797	0.256899	1.28449	0.256899	1.54139	0.513797	1.79829	0.771718	1.80546	0.777908	0.518605	0.77895	2.60347	2.34627	1.0456	0.786318	0.524212	0.524212	1.05412	1.84974	0.798183	0.501106
[DOID:3571 / liver cancer]Sulfation	-	-	-	-	-	-	-	-	-	2.45517	-	-	-	2.36535	-	-	-	-	-	2.30903	-	-	2.33685	-	2.39455	-	-	2.55208	5.17223	2.62106	5.31393	-	-	-	-	-	-	-	-	-	-	#VALUE!
[DOID:3571 / liver cancer]Sumoylation	1.94933	0.971411	1.29306	0.64438	1.92355	1.27604	0.95546	0.31538	1.88921	0.313849	2.80647	1.862	1.23935	0.309344	0.615741	-	1.23148	0.615741	0.615741	-	0.615741	0.923612	1.53935	1.53935	1.84722	1.53935	0.923612	1.23737	1.25134	0.940025	0.313849	1.57434	0.944603	0.631786	1.91092	0.95546	0.95546	1.27395	1.60032	0.96019	0.961777	0.530493
[DOID:3571 / liver cancer]Ubiquitylation	1.09402	1.31196	1.1245	1.2101	1.33076	1.17985	1.12508	1.33206	1.26884	1.06699	1.03036	0.950946	1.06191	1.14646	1.04195	1.04195	1.00751	1.1539	0.826674	1.00751	1.02473	1.06779	1.02473	0.843897	0.835285	1.08501	1.21418	0.966814	1.16879	1.16309	1.03721	1.15394	1.01751	1.03792	1.09412	1.10535	1.08164	1.01288	1.0516	1.07179	1.16384	0.943383
[DOID:1793 / pancreatic cancer]Acetylation	1.41638	1.3407	0.974769	1.87342	1.39609	1.10589	1.1734	1.27505	1.33902	1.29717	1.57445	1.28932	1.63367	1.17785	1.83056	1.06397	1.13037	1.19749	1.12702	1.07772	0.750858	0.976469	0.876742	1.10326	1.23026	1.13052	1.13148	1.30987	1.05977	0.91026	1.29522	1.55204	1.42833	1.09824	1.30562	1.53925	1.43877	1.21009	1.18847	1.37172	1.0634	0.600511
[DOID:1793 / pancreatic cancer]Active Site	0.90122	1.09754	1.19499	1.30613	1.03879	0.940017	0.95366	1.05105	1.10621	1.03487	1.03354	0.934579	1.04596	0.975966	0.989775	0.933888	0.947826	0.878133	1.1288	1.16998	1.32319	0.988911	1.23995	1.11471	0.9628	0.93546	1.18734	0.991909	1.22949	1.174	1.11877	1.17598	1.1771	1.17733	1.05148	1.20602	1.05219	1.09509	1.25037	1.12462	1.28021	1.21858
[DOID:1793 / pancreatic cancer]Amidation	-	-	-	-	-	6.28294	-	6.28294	-	-	-	-	-	-	-	-	-	-	6.28294	12.5659	-	-	6.68829	-	6.91123	-	-	-	-	-	7.9745	-	-	-	-	-	8.29348	8.29348	-	-	-	#VALUE!
[DOID:1793 / pancreatic cancer]Binding Site	1.151	1.15801	1.15633	1.13599	1.14659	1.10578	1.14682	1.12854	1.20723	1.16353	1.19801	1.14929	1.21614	1.16119	1.3164	1.21439	1.30187	1.29651	1.34021	1.2554	1.47661	1.3249	1.29153	1.35473	1.24214	1.2668	1.2292	1.22568	1.10853	1.1766	1.14759	1.15965	1.15452	1.08605	1.10494	1.06372	1.17061	1.09682	1.25269	1.19819	1.11889	1.23052
[DOID:1793 / pancreatic cancer]Biotinylation	-	-	-	-	-	-	-	-	-	-	41.4674	-	-	-	-	-	-	-	-	-	-	-	-	-	-	-	-	-	41.4674	41.4674	-	-	-	-	-	-	-	-	-	-	-	#VALUE!
[DOID:1793 / pancreatic cancer]C-linked Glycosylation	-	-	5.75936	-	2.87968	2.87968	-	2.87968	-	-	2.87968	-	-	2.87968	-	-	-	-	-	-	-	-	-	-	2.87968	-	2.87968	2.87968	-	-	2.92024	-	-	-	2.92024	2.92024	-	2.92024	2.92024	-	2.92024	#VALUE!
[DOID:1793 / pancreatic cancer]Crotonylation	1.93773	-	1.88488	1.8679	-	2.87968	1.43984	-	1.27201	2.31661	-	3.41764	6.79793	-	3.38049	2.06305	1.01636	2.03272	3.04907	2.03272	4.06543	2.03272	1.01636	6.15852	4.10568	1.06875	5.34374	3.20624	3.20624	1.07988	3.29106	4.55686	1.18478	-	2.38318	7.14955	1.19159	2.38318	4.76637	11.9159	2.38318	1.29498
[DOID:1793 / pancreatic cancer]Decanoylation	-	-	-	-	-	-	-	-	-	-	-	-	-	-	-	-	-	-	-	-	-	-	-	-	-	-	-	-	-	-	-	-	-	-	-	-	-	-	-	-	-	#VALUE!
[DOID:1793 / pancreatic cancer]Gamma-carboxyglutamic acid	2.5285	5.057	-	2.5285	5.057	2.5285	-	-	-	-	2.5285	2.5285	-	-	2.5285	-	2.5285	-	-	-	-	-	-	2.5285	2.5285	-	-	-	-	-	-	-	-	-	-	-	-	-	-	-	-	#VALUE!
[DOID:1793 / pancreatic cancer]Hydroxylation	2.11568	0.705228	2.82091	1.41046	-	-	2.10851	2.10851	1.40567	2.10851	1.40567	0.702837	0.702837	0.702837	1.40567	2.81135	0.702837	1.40567	2.81135	0.702837	2.81135	0.702837	1.40567	3.51419	3.51419	0.702837	1.40567	2.10851	-	2.10851	2.81135	1.40567	2.10851	1.40567	1.40567	0.705228	0.705228	2.11568	3.53817	0.710058	-	1.6427
[DOID:1793 / pancreatic cancer]Lipoylation	-	-	-	-	-	-	-	-	-	-	-	-	-	-	-	-	-	-	-	-	-	-	-	-	-	-	-	-	29.6196	-	-	-	-	-	-	-	-	-	-	-	-	#VALUE!
[DOID:1793 / pancreatic cancer]Methylation	2.8489	2.21244	2.1957	1.8679	1.55192	1.86231	2.47198	1.85398	2.47198	2.4683	1.23415	2.14698	3.04907	1.5223	3.03124	3.33437	4.51387	1.50244	1.79513	3.28159	3.57992	1.49594	3.89506	2.39696	4.19468	2.09734	2.40043	4.80781	1.81344	2.42499	1.82141	1.82944	1.22685	1.23231	1.23968	2.18249	2.5018	2.19238	1.28184	1.60726	1.61477	1.54415
[DOID:1793 / pancreatic cancer]Myristation	-	-	-	-	-	-	-	-	-	-	-	-	-	-	-	-	-	-	-	-	-	-	-	-	3.04907	-	-	-	-	-	-	3.04907	-	-	3.04907	-	-	-	3.04907	-	-	#VALUE!
[DOID:1793 / pancreatic cancer]N-linked Glycosylation	1.2216	0.817977	1.12494	1.13628	0.934552	1.33353	1.02563	1.14441	1.27617	1.19503	1.2332	1.08519	1.20253	1.35799	1.09208	1.23267	0.956363	1.09491	1.18016	1.33187	0.345775	1.22942	0.934873	1.12704	1.16568	1.17929	1.48785	1.06583	1.45171	0.989767	0.977944	1.08169	1.3783	1.37915	1.25151	0.916449	1.05916	0.904668	1.08614	1.1904	1.03604	0.306752
[DOID:1793 / pancreatic cancer]+1 from N-linked Glycosylation	0.817977	1.12494	1.13628	0.934552	1.33353	1.02563	1.14441	1.27617	1.19503	1.2332	1.08519	1.20253	1.35799	1.09208	1.23267	0.956363	1.09491	1.18016	1.33187	0.345775	1.22942	0.934873	1.12704	1.16568	1.17929	1.48785	1.06583	1.45171	0.989767	0.977944	1.08169	1.3783	1.37915	1.25151	0.916449	1.05916	0.904668	1.08614	1.1904	1.03604	1.205	1.09107
[DOID:1793 / pancreatic cancer]+2 from N-linked Glycosylation	1.12494	1.13628	0.934552	1.33353	1.02563	1.14441	1.27617	1.19503	1.2332	1.08519	1.20253	1.35799	1.09208	1.23267	0.956363	1.09491	1.18016	1.33187	0.345775	1.22942	0.934873	1.12704	1.16568	1.17929	1.48785	1.06583	1.45171	0.989767	0.977944	1.08169	1.3783	1.37915	1.25151	0.916449	1.05916	0.904668	1.08614	1.1904	1.03604	1.205	1.21871	0.82253
[DOID:1793 / pancreatic cancer]O-linked Glycosylation	0.327288	0.981864	0.490545	0.816609	0.652773	1.14145	0.407342	0.488426	-	0.488043	0.732065	0.48766	0.730918	0.243544	0.56738	0.485756	0.485567	0.727498	0.161477	0.242122	0.564951	0.807073	0.64591	0.726648	0.48481	0.485188	0.809594	0.56738	0.568491	0.487852	0.814364	0.325873	0.489195	0.407823	0.410568	0.739902	0.411383	0.741372	0.659784	0.495232	0.412857	0.994869
[DOID:1793 / pancreatic cancer]Octanoylation	-	-	-	-	-	-	-	-	-	-	-	-	-	-	-	-	-	-	-	-	-	-	-	-	-	-	-	-	-	-	-	-	-	-	-	-	-	-	-	-	-	#VALUE!
[DOID:1793 / pancreatic cancer]Other Lipid Modification	-	-	11.5187	-	-	-	-	-	11.5187	-	-	-	-	-	-	11.5187	-	-	-	-	-	-	-	12.9586	-	-	-	-	-	-	-	-	-	-	-	13.8225	-	-	-	-	-	#VALUE!
[DOID:1793 / pancreatic cancer]Other Modified Residue	-	3.45562	5.57357	1.09702	4.29714	2.13749	1.06875	-	-	-	-	1.06875	2.09431	-	-	2.08379	1.04189	0.978005	3.85743	-	0.836036	0.849742	1.70648	0.853239	0.886055	0.889858	3.55943	2.68108	1.78739	-	1.79513	0.901465	0.905402	1.8108	-	0.909373	2.72812	-	-	-	0.929762	0.443494
[DOID:1793 / pancreatic cancer]Palmitoylation	2.5285	-	2.49804	-	1.22685	-	-	-	-	-	-	-	1.12683	1.12074	-	-	1.08553	1.07428	2.10494	1.05247	-	2.10494	3.17353	3.20624	3.20624	1.07988	1.09125	3.30857	2.22943	1.13299	1.13921	2.29102	3.47492	1.16481	2.34279	2.3561	4.73913	-	1.19848	-	1.20545	#VALUE!
[DOID:1793 / pancreatic cancer]Phosphorylation	1.11671	0.976243	0.985374	0.947524	1.009	0.979428	0.988179	1.06786	1.14984	1.02736	1.10078	1.08982	1.0064	1.05792	1.15726	1.12989	1.01135	1.15561	1.11487	0.980165	0.72575	0.916389	1.05453	0.977245	0.983353	1.09177	1.01195	1.00979	1.03476	1.02419	0.923665	1.09328	1.02804	1.0697	1.16379	1.03659	1.13891	1.05577	1.13068	1.07751	1.07791	0.697229
[DOID:1793 / pancreatic cancer]Prenylation	-	-	2.84023	-	2.84023	-	-	-	-	2.84023	2.84023	-	-	-	-	2.84023	2.84023	-	-	-	-	-	-	-	-	-	-	-	-	-	-	-	-	-	-	-	-	-	-	-	-	#VALUE!
[DOID:1793 / pancreatic cancer]S-Nitrosylation	0.841693	0.561128	0.841693	0.841693	-	-	-	0.839421	1.39527	1.10875	1.38041	2.20278	1.10139	1.09993	0.823855	0.823855	1.37309	1.09847	0.823855	0.549237	0.274618	1.37309	0.549237	0.823855	1.92233	1.09847	0.823855	0.274983	1.10286	1.38594	0.554377	1.66536	1.39152	0.557357	1.95601	1.40093	0.56037	-	1.12683	0.564951	-	0.266379
[DOID:1793 / pancreatic cancer]Sulfation	-	-	-	-	2.84023	-	-	-	-	2.62452	-	-	2.5285	-	4.99607	-	-	-	-	-	2.4683	-	-	-	2.55972	-	-	-	2.76449	-	-	-	2.87968	-	-	2.96196	-	-	-	3.00488	-	0.833086
[DOID:1793 / pancreatic cancer]Sumoylation	1.38919	1.73069	0.691123	1.72207	1.37082	1.70507	0.68091	1.34853	0.673172	1.34199	0.333339	0.995217	1.65605	0.992043	0.329106	0.987319	0.987319	1.31643	0.987319	-	0.658213	0.987319	1.31643	1.64553	-	1.31643	0.987319	0.330681	1.67207	0.334955	0.670993	0.673172	1.00976	1.68841	1.70227	1.02136	1.36182	1.36182	1.02642	1.36856	-	0.590308
[DOID:1793 / pancreatic cancer]Ubiquitylation	1.29208	1.31774	1.11754	1.2467	1.05756	1.07438	1.05351	1.0889	1.04978	1.08495	1.10143	1.19212	1.1167	1.05046	1.17826	1.13223	1.36236	1.15064	0.865285	1.02177	0.451053	0.782438	1.077	1.18747	1.077	1.20588	1.0678	0.904314	0.990272	0.983519	1.17397	1.21485	1.27523	1.28816	1.09413	1.1816	1.27945	0.930784	1.12414	1.11708	1.091	0.410489
[DOID:263 / kidney cancer]Acetylation	1.75843	1.14419	1.06401	1.13763	1.88394	1.50197	1.45965	1.34207	1.48359	1.36536	1.54673	1.28374	1.28051	1.49502	1.05428	1.37278	1.55033	1.22443	1.366	1.39615	0.843017	0.922384	0.975563	0.950114	1.13637	0.74041	1.08509	1.06056	1.19516	1.09118	0.935603	0.990886	1.28864	1.2635	1.42814	1.08011	0.919458	1.1653	0.870224	1.19865	0.982799	0.693577
[DOID:263 / kidney cancer]Active Site	1.18574	1.21448	1.30219	1.30087	1.55144	1.32909	1.32855	1.40131	0.928538	0.971508	1.20548	1.26267	1.2037	1.26207	1.01246	1.14436	1.27641	1.21772	1.27615	1.31944	1.14352	1.34876	1.20248	1.20264	1.27778	1.19038	1.07332	1.04405	1.22059	1.14745	1.2659	1.14939	1.13572	1.19496	1.09199	1.15133	1.04843	1.03443	1.12386	1.19853	1.21423	0.953825
[DOID:263 / kidney cancer]Amidation	-	6.61321	-	-	-	-	-	-	-	-	-	-	-	-	-	-	-	-	-	-	-	6.61321	-	14.5491	-	-	-	-	-	-	8.39369	-	-	-	-	-	-	8.72944	-	-	-	#VALUE!
[DOID:263 / kidney cancer]Binding Site	1.2748	1.29292	1.24416	1.30015	1.23385	1.19264	1.25015	1.26132	1.2331	1.24972	1.21633	1.29535	1.18201	1.17769	1.27696	1.20701	1.22971	1.33086	1.22032	1.30005	1.34083	1.33051	1.29003	1.26929	1.29318	1.312	1.25099	1.22578	1.25807	1.30476	1.23484	1.25117	1.24222	1.22788	1.16844	1.22092	1.20134	1.16355	1.20033	1.21926	1.15032	1.07529
[DOID:263 / kidney cancer]Biotinylation	-	-	-	-	-	-	-	-	-	-	-	-	-	-	-	-	-	-	-	-	-	-	-	-	-	-	-	-	-	-	-	-	-	-	-	-	-	-	-	-	-	#VALUE!
[DOID:263 / kidney cancer]C-linked Glycosylation	6.06211	-	-	-	-	-	-	-	3.03106	-	3.03106	3.03106	-	3.03106	9.09317	-	3.03106	6.06211	-	-	-	-	-	-	-	-	-	-	-	-	-	-	-	-	3.07375	-	-	3.07375	-	-	3.07375	#VALUE!
[DOID:263 / kidney cancer]Crotonylation	4.07918	2.03959	-	1.96609	3.40994	3.03106	4.54658	3.01015	4.01661	1.2192	3.65759	5.99549	5.96273	2.38509	2.37213	6.51451	3.20935	2.13957	6.41871	6.41871	2.13957	2.13957	1.06978	3.24113	3.24113	1.12493	3.37478	1.12493	1.12493	5.68323	1.15469	1.1991	1.24706	3.76269	2.50846	-	2.50846	1.25423	1.25423	5.01692	2.50846	0.700788
[DOID:263 / kidney cancer]Decanoylation	-	-	-	-	-	-	-	-	-	-	-	-	-	-	-	-	-	-	-	-	-	-	-	-	-	-	-	-	-	-	-	-	-	-	-	-	-	-	-	-	-	#VALUE!
[DOID:263 / kidney cancer]Gamma-carboxyglutamic acid	-	-	2.66141	2.66141	-	-	-	-	2.66141	2.66141	-	-	2.66141	-	2.66141	-	2.66141	-	-	2.66141	2.66141	2.66141	2.66141	-	-	2.66141	2.66141	-	-	2.66141	2.66141	2.66141	-	-	2.66141	-	-	2.66141	5.32283	2.66141	5.32283	0.913043
[DOID:263 / kidney cancer]Hydroxylation	2.2269	2.2269	1.4846	1.4846	2.9692	0.742299	1.47957	2.21935	1.47957	1.47957	1.47957	1.47957	-	2.95913	1.47957	1.47957	2.21935	1.47957	-	1.47957	2.21935	0.739783	2.21935	-	-	1.47957	0.739783	2.95913	2.21935	0.739783	0.739783	1.47957	1.47957	1.47957	1.47957	3.7115	-	2.2269	0.744833	2.24215	1.49477	1.28363
[DOID:263 / kidney cancer]Lipoylation	-	-	-	-	-	-	-	-	-	-	-	-	-	-	-	-	-	-	-	-	-	-	-	-	-	-	31.1766	-	-	-	-	-	-	-	31.1766	-	-	-	-	-	-	#VALUE!
[DOID:263 / kidney cancer]Methylation	1.66592	1.33071	2.64128	0.983045	2.2869	2.2869	2.27668	0.65048	0.97572	1.62378	1.29902	0.968503	2.24655	0.961392	1.27623	1.59529	2.85069	1.26514	1.25966	1.88405	4.08211	4.40881	1.89222	1.26148	2.52296	2.83833	1.26331	3.47912	2.86315	1.91435	1.2781	1.92561	1.29134	1.29709	3.26212	1.3127	1.97499	1.31865	1.68652	2.36845	2.37952	2.11994
[DOID:263 / kidney cancer]Myristation	-	-	-	-	-	-	-	-	-	-	-	-	-	-	-	-	-	-	-	3.20935	3.20935	-	3.20935	-	3.20935	-	-	-	-	-	-	-	-	-	-	-	-	-	-	-	-	1
[DOID:263 / kidney cancer]N-linked Glycosylation	1.14452	1.11503	0.944439	1.16786	0.94152	1.05272	0.981403	1.03648	0.937476	1.02025	1.10262	0.891498	1.2101	1.0408	0.955596	1.20084	0.788985	0.881296	1.09368	1.14577	0.957057	0.970537	0.930098	1.18628	1.03819	0.984929	1.01254	1.14889	1.04122	1.32592	0.948087	0.948793	0.921971	0.908977	0.977784	1.12766	0.815734	0.952223	1.2249	0.966972	1.13139	0.930436
[DOID:263 / kidney cancer]+1 from N-linked Glycosylation	1.11503	0.944439	1.16786	0.94152	1.05272	0.981403	1.03648	0.937476	1.02025	1.10262	0.891498	1.2101	1.0408	0.955596	1.20084	0.788985	0.881296	1.09368	1.14577	0.957057	0.970537	0.930098	1.18628	1.03819	0.984929	1.01254	1.14889	1.04122	1.32592	0.948087	0.948793	0.921971	0.908977	0.977784	1.12766	0.815734	0.952223	1.2249	0.966972	1.13139	0.968301	0.9475
[DOID:263 / kidney cancer]+2 from N-linked Glycosylation	0.944439	1.16786	0.94152	1.05272	0.981403	1.03648	0.937476	1.02025	1.10262	0.891498	1.2101	1.0408	0.955596	1.20084	0.788985	0.881296	1.09368	1.14577	0.957057	0.970537	0.930098	1.18628	1.03819	0.984929	1.01254	1.14889	1.04122	1.32592	0.948087	0.948793	0.921971	0.908977	0.977784	1.12766	0.815734	0.952223	1.2249	0.966972	1.13139	0.968301	1.09173	0.908525
[DOID:263 / kidney cancer]O-linked Glycosylation	0.688985	0.688985	0.688442	0.687628	1.11652	0.858183	1.20051	0.685468	0.856163	1.11301	0.941779	0.598844	1.28223	0.68359	1.02378	0.681721	0.937001	0.595576	0.59488	0.679598	0.339799	0.679598	0.764846	0.679863	1.10564	0.851154	0.511291	0.938466	0.769339	0.855827	0.514303	0.771758	0.772365	0.686817	1.29645	0.778796	0.952617	0.606934	1.0417	0.608142	0.608384	0.425566
[DOID:263 / kidney cancer]Octanoylation	-	-	-	-	-	-	-	-	-	-	-	-	-	-	-	-	-	-	-	-	-	-	-	-	-	-	-	-	-	-	-	-	-	-	-	-	-	-	-	-	-	#VALUE!
[DOID:263 / kidney cancer]Other Lipid Modification	12.1242	-	-	-	-	-	-	-	-	-	-	-	-	-	-	-	-	-	-	-	-	12.1242	-	-	-	-	-	-	-	-	-	-	-	-	-	-	-	-	-	-	-	#VALUE!
[DOID:263 / kidney cancer]Other Modified Residue	-	1.21242	2.34662	1.15469	3.39227	1.12493	1.12493	2.24986	2.24986	1.12493	-	2.24986	2.2044	-	3.30661	2.19333	3.28999	1.02941	1.01505	4.04141	4.39992	3.57764	0.89809	2.69427	1.86526	2.80991	3.74654	2.82202	1.88134	1.88949	0.944744	1.8977	2.85899	1.90599	0.952996	-	2.87153	-	1.93988	0.969938	0.978637	2.05137
[DOID:263 / kidney cancer]Palmitoylation	1.33071	-	1.31467	2.59805	1.29134	1.29134	1.27623	2.53763	-	3.76269	1.22604	1.1991	-	2.35931	2.32166	2.30938	2.28519	1.13076	2.21559	3.32339	1.1078	3.32339	1.11345	1.12493	2.24986	1.13665	1.14861	2.32166	2.34662	2.38509	-	3.61717	-	-	1.23297	-	-	-	-	-	-	0.564792
[DOID:263 / kidney cancer]Phosphorylation	1.13458	1.09451	1.17953	1.0988	1.1286	1.12043	1.14097	1.10387	1.11851	1.01843	1.09586	1.15565	1.21834	1.20137	1.15591	1.12432	1.17181	1.10629	1.20733	1.13317	1.01196	1.37351	1.07889	1.10491	1.11706	1.17747	1.1558	1.16803	1.05779	1.07517	1.10701	1.05581	0.957998	1.07962	1.10015	1.0678	1.07336	1.13174	1.07579	1.09302	1.12573	0.903988
[DOID:263 / kidney cancer]Prenylation	-	-	2.98953	2.98953	2.98953	2.98953	-	2.98953	5.97907	2.98953	-	2.98953	2.98953	2.98953	-	-	2.98953	2.98953	-	5.97907	-	-	-	-	-	-	-	-	-	-	-	-	-	-	-	-	-	-	-	-	-	#VALUE!
[DOID:263 / kidney cancer]S-Nitrosylation	1.18125	0.590625	0.885938	0.295313	1.47457	1.17965	1.17806	0.589031	0.293723	-	0.871782	1.73893	2.31858	0.868313	1.44527	0.578109	1.15622	0.578109	0.867163	1.15622	1.44527	1.44527	0.578109	1.15622	0.867163	0.867163	0.867163	1.73663	0.580415	2.04232	1.4588	1.1686	2.05054	0.879984	0.294119	1.47457	2.06439	0.589827	1.18607	1.1893	0.299363	1.32935
[DOID:263 / kidney cancer]Sulfation	-	-	-	-	-	-	-	-	2.7979	-	5.4559	2.66141	2.66141	2.66141	-	2.62935	-	5.2587	2.59805	5.19609	-	2.59805	2.62935	-	-	-	-	2.87153	2.90981	2.94913	-	-	-	-	-	-	-	-	-	-	-	#VALUE!
[DOID:263 / kidney cancer]Sumoylation	4.0211	1.45734	1.45491	1.45007	1.44288	1.7947	0.716703	2.48399	1.06284	2.82506	2.10517	2.44424	2.09172	2.08838	2.42484	2.77125	2.42484	0.692813	0.692813	3.11766	0.692813	1.03922	0.692813	1.38563	1.38563	3.11766	0.692813	1.74032	1.05598	0.705124	-	1.7714	1.06284	0.710866	1.07505	0.716703	1.79176	2.15011	1.4405	1.08038	0.721441	0.429037
[DOID:263 / kidney cancer]Ubiquitylation	1.23095	0.881741	1.06756	1.10504	1.09345	1.18003	1.03039	1.12654	1.24187	1.24935	1.12036	1.35206	1.36968	1.25116	1.07548	1.10455	1.44367	1.21113	1.17237	1.05611	0.939837	0.988282	0.920459	1.02704	0.978593	1.04642	1.04642	1.04898	1.05207	1.12312	1.23569	1.08198	1.0067	1.13814	1.11193	1.19396	1.13722	1.10967	1.05288	1.1155	1.19871	0.839194
[DOID:4362 / cervical cancer]Acetylation	1.54459	1.34223	1.48592	1.38396	1.47335	1.85982	1.65862	1.7007	1.49865	1.73154	1.58403	1.57764	1.43061	1.80606	1.46894	1.27135	1.26883	1.22043	1.68676	1.36483	0.686755	0.961805	1.51214	1.5824	1.37783	1.41314	1.20736	1.52059	1.41933	1.24882	1.67244	1.85005	0.979789	1.08624	0.878052	1.47823	1.30419	0.883068	1.45328	1.27828	1.63684	0.487233
[DOID:4362 / cervical cancer]Active Site	1.13982	1.06176	1.15726	0.963401	1.05924	0.923926	1.01975	1.21126	0.864485	0.940121	1.07305	0.956855	0.956662	0.937276	1.16666	0.994393	1.03264	0.937024	1.07067	0.917223	1.37583	0.859897	1.20418	0.917593	1.16776	1.07269	0.958209	1.28417	0.805058	1.09295	0.920935	0.941137	0.999703	0.999905	1.01941	1.01969	1.0201	1.13643	0.925179	0.945029	1.35105	1.33039
[DOID:4362 / cervical cancer]Amidation	-	-	-	-	-	-	-	8.61981	-	-	-	-	-	-	-	-	-	-	-	-	-	8.61981	-	-	9.4818	-	-	-	-	-	-	-	-	-	-	-	-	-	-	-	-	#VALUE!
[DOID:4362 / cervical cancer]Binding Site	0.985175	1.03326	1.05996	1.00458	1.03855	1.03947	1.06372	1.02519	1.0544	1.044	1.01968	1.08373	1.05964	0.984647	1.07247	1.00242	1.03222	1.00648	1.03875	0.955049	1.11026	1.03404	1.01815	1.01864	1.07727	1.0479	1.11186	1.10396	1.08697	1.06525	1.00361	1.01222	1.06534	1.00821	0.981573	0.983119	1.07461	1.01028	1.0051	1.0666	1.02099	1.07084
[DOID:4362 / cervical cancer]Biotinylation	-	-	-	-	-	-	-	-	-	-	-	-	-	-	-	-	-	-	-	-	-	-	-	-	-	-	-	-	-	-	-	-	-	-	-	-	-	-	-	-	-	#VALUE!
[DOID:4362 / cervical cancer]C-linked Glycosylation	-	-	-	-	-	-	-	-	-	-	-	-	-	-	-	-	-	-	3.95075	-	-	-	-	-	-	-	-	3.95075	3.95075	-	4.00639	4.00639	-	-	-	-	-	-	-	-	8.01278	#VALUE!
[DOID:4362 / cervical cancer]Crotonylation	13.2922	5.31689	5.17189	7.68794	6.66689	3.95075	7.9015	11.7705	6.98046	4.76738	3.17826	6.25173	9.32636	10.8807	3.09189	1.41519	6.97191	6.97191	11.1551	1.39438	1.39438	6.97191	8.36629	11.2655	2.81637	2.93251	7.33128	5.86503	8.79754	2.96306	6.02019	9.3776	6.5018	1.63479	3.26958	13.0783	8.17396	1.63479	1.63479	11.4435	8.17396	0.216723
[DOID:4362 / cervical cancer]Decanoylation	-	-	-	-	-	-	-	-	-	-	-	-	-	-	-	-	-	-	-	-	-	-	-	-	-	-	-	-	-	-	-	-	-	-	-	-	-	-	-	-	-	#VALUE!
[DOID:4362 / cervical cancer]Gamma-carboxyglutamic acid	-	-	-	-	-	3.46895	3.46895	-	-	-	-	-	-	-	-	-	-	-	-	-	-	-	-	-	-	-	-	-	-	-	-	-	-	-	-	-	-	-	-	-	-	#VALUE!
[DOID:4362 / cervical cancer]Hydroxylation	-	2.90259	0.96753	-	1.93506	-	-	0.96425	-	-	-	0.96425	-	1.9285	1.9285	0.96425	0.96425	0.96425	-	0.96425	0.96425	0.96425	0.96425	1.9285	0.96425	2.89275	-	0.96425	0.96425	0.96425	-	-	0.96425	-	-	0.96753	0.96753	-	0.970832	0.974157	-	0.75656
[DOID:4362 / cervical cancer]Lipoylation	-	-	-	40.6363	-	40.6363	-	-	-	-	-	-	-	-	-	-	-	-	-	-	-	-	-	-	40.6363	-	-	-	-	-	-	-	-	-	-	-	-	-	-	-	-	#VALUE!
[DOID:4362 / cervical cancer]Methylation	3.90853	2.16809	4.30339	2.56265	3.83246	4.68412	3.81533	1.6957	2.96748	3.38636	2.53977	0.841579	2.9282	4.177	2.49521	2.49521	3.3028	1.64901	3.69421	3.68358	4.50215	1.64187	4.93273	2.87742	4.1106	2.46636	3.29324	2.06126	2.90259	2.07934	2.08239	1.67326	2.94553	3.80399	2.12596	2.5665	2.57424	4.29689	3.95685	3.96912	3.10152	1.47559
[DOID:4362 / cervical cancer]Myristation	-	-	-	-	-	-	-	-	-	-	56.8908	56.8908	-	-	-	-	-	-	-	-	4.18314	-	-	-	-	-	-	4.18314	-	-	4.18314	-	-	4.18314	-	-	-	-	-	4.18314	-	0.217391
[DOID:4362 / cervical cancer]N-linked Glycosylation	0.957695	1.06702	0.91866	1.15542	0.897504	1.17089	1.11472	1.1319	1.05779	0.819752	1.07334	1.03491	1.03339	1.13955	1.13724	0.719635	1.08157	0.936634	0.915152	1.05418	0.368964	1.10689	1.08932	1.10696	0.966574	0.914473	0.985426	1.03944	1.03989	0.899389	1.11218	1.14834	1.04267	1.07868	1.25677	1.09794	1.06325	1.02838	0.709582	1.24262	1.0305	0.362378
[DOID:4362 / cervical cancer]+1 from N-linked Glycosylation	1.06702	0.91866	1.15542	0.897504	1.17089	1.11472	1.1319	1.05779	0.819752	1.07334	1.03491	1.03339	1.13955	1.13724	0.719635	1.08157	0.936634	0.915152	1.05418	0.368964	1.10689	1.08932	1.10696	0.966574	0.914473	0.985426	1.03944	1.03989	0.899389	1.11218	1.14834	1.04267	1.07868	1.25677	1.09794	1.06325	1.02838	0.709582	1.24262	1.0305	0.799926	1.09126
[DOID:4362 / cervical cancer]+2 from N-linked Glycosylation	0.91866	1.15542	0.897504	1.17089	1.11472	1.1319	1.05779	0.819752	1.07334	1.03491	1.03339	1.13955	1.13724	0.719635	1.08157	0.936634	0.915152	1.05418	0.368964	1.10689	1.08932	1.10696	0.966574	0.914473	0.985426	1.03944	1.03989	0.899389	1.11218	1.14834	1.04267	1.07868	1.25677	1.09794	1.06325	1.02838	0.709582	1.24262	1.0305	0.799926	1.1206	1.07255
[DOID:4362 / cervical cancer]O-linked Glycosylation	0.673529	0.673529	0.672998	0.560169	0.223891	1.00672	0.558848	0.446728	0.78116	0.446377	0.446377	0.780548	0.668517	0.222752	0.66721	0.555357	0.55514	0.443593	0.553843	0.221451	0.332177	0.885804	0.553843	0.77538	0.775985	0.332824	0.555357	0.66721	0.445678	0.780854	0.558629	0.223539	0.223715	0.111902	0.788585	0.338367	0.338636	0.339039	0.339444	0.226476	0.679699	0.635466
[DOID:4362 / cervical cancer]Octanoylation	-	-	-	-	-	-	-	-	-	-	-	-	-	-	-	-	-	-	-	-	-	-	-	-	-	-	-	-	-	-	-	-	-	-	-	-	-	-	-	-	-	#VALUE!
[DOID:4362 / cervical cancer]Other Lipid Modification	-	-	-	-	-	-	-	-	-	-	-	-	-	-	-	-	-	-	-	-	-	-	-	-	-	-	-	-	-	-	-	-	-	-	-	-	-	-	-	-	-	#VALUE!
[DOID:4362 / cervical cancer]Other Modified Residue	-	3.1606	-	1.50505	1.47385	7.33128	2.93251	7.33128	-	-	1.46626	-	-	1.43664	7.18318	1.42942	2.85883	-	1.32304	3.95075	4.58797	-	4.68237	-	1.21561	1.22083	1.22083	2.45219	3.67828	1.2314	3.69421	1.23676	-	-	3.72647	-	-	1.25865	1.26424	2.52848	-	1.60085
[DOID:4362 / cervical cancer]Palmitoylation	1.73447	-	-	-	3.36632	-	-	-	-	1.63479	-	-	-	-	-	3.01009	1.48929	1.47385	2.88786	2.88786	-	1.44393	-	1.46626	-	1.48153	4.49138	-	-	-	1.56293	1.57157	-	-	-	-	-	1.62545	3.28848	-	-	#VALUE!
[DOID:4362 / cervical cancer]Phosphorylation	1.01124	1.00546	1.12845	1.0581	1.14666	1.14423	1.07406	1.0866	1.11772	1.12982	1.13079	1.16868	1.1068	1.17073	1.07197	1.07884	1.13356	1.18079	1.08833	1.20878	1.01773	1.21312	1.18538	1.21549	1.0579	1.10309	1.08925	1.13349	1.14834	1.11814	1.08031	1.12868	1.13208	1.10161	1.1729	1.04669	1.07209	1.02535	1.11948	1.0302	1.06399	0.917138
[DOID:4362 / cervical cancer]Prenylation	-	-	3.89663	-	3.89663	-	-	-	-	-	-	-	-	-	3.89663	-	3.89663	-	-	-	-	-	-	-	-	-	-	-	-	-	-	-	-	-	-	-	-	-	-	-	-	#VALUE!
[DOID:4362 / cervical cancer]S-Nitrosylation	3.84917	2.3095	0.769835	1.53967	1.15319	0.768794	0.767757	1.15164	0.382845	1.14086	1.1363	0.755522	1.51104	1.50904	1.8838	0.37676	-	1.8838	0.37676	1.13028	0.37676	3.01408	0.37676	0.37676	1.50704	1.13028	2.63732	1.13178	1.51305	1.14086	1.14086	1.52318	1.14545	0.38233	0.766722	-	0.384397	1.15319	1.15946	0.387539	1.17059	0.313866
[DOID:4362 / cervical cancer]Sulfation	-	-	-	-	-	-	-	-	-	-	-	-	-	6.9379	-	-	-	-	-	-	-	-	3.42715	-	-	-	-	3.74281	-	-	-	-	-	-	-	4.06363	-	12.1909	4.06363	4.12252	4.12252	#VALUE!
[DOID:4362 / cervical cancer]Sumoylation	0.952944	1.42464	0.47409	1.41754	2.35086	0.935703	1.40125	2.31263	0.923551	1.84113	1.37196	1.8205	0.454399	2.26837	0.903028	-	0.451514	0.903028	0.903028	0.451514	0.903028	1.35454	2.25757	-	0.903028	0.903028	1.80606	0.907349	1.37639	1.83815	0.460281	1.8471	0.461776	1.85312	1.40125	1.40125	1.86833	-	0.938792	-	0.470172	0.718339
[DOID:4362 / cervical cancer]Ubiquitylation	1.17746	1.1622	1.1338	1.18313	1.05287	1.14074	1.06163	0.983165	1.07062	1.34854	1.25713	1.03963	1.22817	1.09984	0.972427	0.909282	1.08609	1.09872	1.01031	1.27552	0.517786	0.618817	1.07346	1.11135	0.808251	1.12397	0.959798	1.1647	1.04116	1.14566	0.958704	1.1154	0.977681	1.13518	0.879941	1.27093	1.0662	1.06849	0.875685	1.1003	1.02411	0.489956
[DOID:0060119 / pharynx cancer]Acetylation	1.3355	1.49236	1.16828	1.27183	1.1584	0.99699	1.77827	1.92758	2.07324	1.75332	2.16148	1.53768	1.58494	1.42678	1.52411	1.2621	1.46113	1.7614	1.4568	1.86976	1.10444	0.883876	1.3633	1.58591	0.960199	1.07164	1.14652	1.74144	1.15057	1.45049	1.49424	1.79639	1.57571	1.61541	0.828427	1.47166	1.47385	1.43909	1.3301	0.799458	1.48786	0.770466
[DOID:0060119 / pharynx cancer]Active Site	1.26348	1.07626	0.951234	0.82632	0.929169	0.742933	0.928289	0.742079	0.968041	1.02851	0.760124	1.08743	1.08721	0.799811	1.06627	0.840601	0.861103	1.20964	1.02492	1.02437	1.00388	0.799005	0.922177	0.881309	0.903079	0.759868	1.31499	1.00692	1.02754	1.3157	1.00794	0.92666	0.865701	1.13389	1.09295	1.07262	1.09369	0.867342	0.764605	1.15795	0.972573	1.0262
[DOID:0060119 / pharynx cancer]Amidation	9.24164	-	-	-	-	9.24164	-	-	-	-	-	9.24164	-	-	-	-	-	-	-	-	-	-	9.83787	-	-	-	-	10.1658	-	-	-	11.7298	-	-	-	-	-	12.199	-	-	-	#VALUE!
[DOID:0060119 / pharynx cancer]Binding Site	1.17501	1.1835	1.1843	1.09215	1.11347	1.14458	1.26076	1.1993	1.17298	1.19926	1.20057	1.0921	1.12861	1.17768	1.1822	1.13196	1.20367	1.15865	1.08883	1.09353	1.13568	1.11112	1.17614	1.15183	1.19233	1.15837	1.17211	1.17111	1.09286	1.12957	1.14624	1.10283	1.15226	1.18425	1.20885	1.19559	1.13693	1.15165	1.14876	1.16137	1.12526	0.982585
[DOID:0060119 / pharynx cancer]Biotinylation	-	-	-	-	-	-	-	-	-	-	-	-	-	-	-	-	-	-	-	-	-	-	-	-	-	-	-	-	-	-	-	-	-	-	-	-	-	-	-	-	-	#VALUE!
[DOID:0060119 / pharynx cancer]C-linked Glycosylation	-	-	4.23575	-	-	-	-	-	4.23575	-	-	4.23575	-	-	-	4.23575	-	-	-	-	-	-	-	-	-	4.23575	-	-	4.23575	-	4.29541	4.29541	-	4.29541	4.29541	-	4.29541	4.29541	-	4.29541	4.29541	#VALUE!
[DOID:0060119 / pharynx cancer]Crotonylation	22.8018	5.70045	11.09	16.4851	7.14783	8.4715	8.4715	12.6196	13.097	1.70377	6.81506	13.4055	9.99915	8.33262	3.31494	4.55185	7.47485	8.96982	10.4648	11.9598	5.97988	4.48491	13.4547	12.0782	10.5684	3.14406	9.43219	15.7203	6.28812	11.1188	8.0681	15.0811	5.22813	14.0218	3.50545	5.25817	12.2691	14.0218	8.76362	-	10.5163	0.626362
[DOID:0060119 / pharynx cancer]Decanoylation	-	-	-	-	-	-	-	-	-	-	-	-	-	-	-	-	-	-	-	-	-	-	-	-	-	-	-	-	-	-	-	-	-	-	-	-	-	-	-	-	-	#VALUE!
[DOID:0060119 / pharynx cancer]Gamma-carboxyglutamic acid	7.43839	3.7192	-	3.7192	-	3.7192	3.7192	3.7192	-	-	3.7192	-	7.43839	3.7192	-	-	-	-	-	3.7192	3.7192	-	-	-	-	-	-	-	-	3.7192	-	-	-	-	-	-	3.7192	-	-	3.7192	-	0.875
[DOID:0060119 / pharynx cancer]Hydroxylation	-	-	3.11198	2.07465	1.03733	2.07465	2.06762	1.03381	1.03381	1.03381	-	2.06762	1.03381	1.03381	1.03381	1.03381	-	2.06762	-	1.03381	3.10143	-	1.03381	1.03381	-	-	3.10143	1.03381	2.06762	1.03381	-	-	1.03381	2.06762	2.06762	2.07465	1.03733	1.03733	1.04087	-	1.04443	1.99743
[DOID:0060119 / pharynx cancer]Lipoylation	-	-	-	-	-	-	-	-	-	-	-	-	-	-	-	-	-	-	-	-	-	-	-	-	-	-	-	-	-	-	-	-	-	-	-	-	-	-	-	-	-	#VALUE!
[DOID:0060119 / pharynx cancer]Methylation	4.19048	4.64899	2.7683	4.57919	6.39167	3.19584	2.72704	4.09056	2.72704	1.81532	5.8998	2.70687	4.9334	3.58266	3.12108	3.12108	4.42633	2.20996	3.52062	5.26574	8.77623	3.08055	5.72928	3.52571	5.28857	5.28857	4.85487	3.97792	6.22396	8.02563	4.91173	5.38189	2.70687	4.98472	1.82346	4.58608	1.83996	5.98892	6.12776	4.25545	1.90015	2.0538
[DOID:0060119 / pharynx cancer]Myristation	-	-	-	-	-	-	-	-	-	-	-	60.9948	-	-	-	-	-	-	-	-	-	-	-	-	4.48491	-	-	-	4.48491	-	-	-	-	-	-	-	-	-	-	-	-	#VALUE!
[DOID:0060119 / pharynx cancer]N-linked Glycosylation	1.18475	1.34124	0.945534	1.06181	1.25682	1.13767	1.05799	1.11569	1.19276	1.19138	0.916716	1.18743	1.20512	1.33812	0.987034	1.29234	1.31168	1.11788	1.35854	1.28093	0.73465	1.50697	1.24325	1.3752	1.35661	1.2067	1.20744	0.982203	1.1338	1.15334	1.43847	1.23119	1.3642	1.34609	1.21458	1.48092	1.00695	1.40672	1.23625	1.31323	1.27628	0.606092
[DOID:0060119 / pharynx cancer]+1 from N-linked Glycosylation	1.34124	0.945534	1.06181	1.25682	1.13767	1.05799	1.11569	1.19276	1.19138	0.916716	1.18743	1.20512	1.33812	0.987034	1.29234	1.31168	1.11788	1.35854	1.28093	0.73465	1.50697	1.24325	1.3752	1.35661	1.2067	1.20744	0.982203	1.1338	1.15334	1.43847	1.23119	1.3642	1.34609	1.21458	1.48092	1.00695	1.40672	1.23625	1.31323	1.27628	1.27692	1.24097
[DOID:0060119 / pharynx cancer]+2 from N-linked Glycosylation	0.945534	1.06181	1.25682	1.13767	1.05799	1.11569	1.19276	1.19138	0.916716	1.18743	1.20512	1.33812	0.987034	1.29234	1.31168	1.11788	1.35854	1.28093	0.73465	1.50697	1.24325	1.3752	1.35661	1.2067	1.20744	0.982203	1.1338	1.15334	1.43847	1.23119	1.3642	1.34609	1.21458	1.48092	1.00695	1.40672	1.23625	1.31323	1.27628	1.27692	1.10608	1.02865
[DOID:0060119 / pharynx cancer]O-linked Glycosylation	0.120353	0.601764	0.721547	1.20116	0.360064	0.719561	0.239665	0.478954	0.478578	0.598223	0.358934	0.358652	0.955657	0.238821	0.715342	0.952672	0.9523	0.118898	0.475037	0.237426	0.712279	0.830992	0.950075	0.712556	0.237704	0.951557	0.952672	0.834565	0.477828	0.597988	1.07807	0.47933	0.959415	0.59987	0.724691	1.08833	0.726129	0.84816	0.849172	0.728441	1.45746	1.055
[DOID:0060119 / pharynx cancer]Octanoylation	-	-	-	-	-	-	-	-	-	-	-	-	-	-	-	-	-	-	-	-	-	-	-	-	-	-	-	-	-	-	-	-	-	-	-	-	-	-	-	-	-	#VALUE!
[DOID:0060119 / pharynx cancer]Other Lipid Modification	-	-	-	-	-	-	-	-	-	-	-	-	-	-	-	-	-	-	-	-	-	-	-	-	-	-	-	-	-	-	-	-	-	-	-	-	-	-	-	-	-	#VALUE!
[DOID:0060119 / pharynx cancer]Other Modified Residue	1.71334	1.6943	-	6.45448	4.74053	3.14406	3.14406	1.57203	1.57203	-	1.57203	-	1.54027	4.62082	4.62082	3.06507	1.53253	4.31567	4.25545	2.82383	3.6892	1.24989	5.02015	1.25504	2.60662	1.3089	6.54451	2.62909	9.2018	9.24164	5.28094	1.32597	-	1.33176	2.66353	6.68803	2.67521	2.69889	6.7772	4.06632	-	1.03246
[DOID:0060119 / pharynx cancer]Palmitoylation	1.8596	1.84833	-	1.81532	5.41374	3.60916	-	-	-	-	-	1.67568	3.31494	-	-	-	-	1.58018	1.54809	3.09618	1.54809	-	3.11198	-	1.57203	-	-	-	1.63965	1.66652	-	-	-	-	-	-	-	1.74271	-	-	-	0.668682
[DOID:0060119 / pharynx cancer]Phosphorylation	1.02712	0.98443	1.11242	1.0696	1.0474	1.04518	1.03075	1.06054	1.13422	0.963463	1.1007	0.998415	1.01202	1.00177	1.01501	0.951391	1.1088	1.12794	1.01704	0.969034	0.815407	1.17451	1.04197	1.06623	1.11841	0.874146	1.02136	0.9174	1.09173	1.11488	0.9819	1.07743	1.10891	1.06783	0.973554	1.00835	0.855959	0.964461	1.09373	1.03061	1.04191	0.791884
[DOID:0060119 / pharynx cancer]Prenylation	-	-	-	-	-	-	4.17773	4.17773	-	-	-	-	-	-	-	4.17773	-	-	-	-	-	-	-	-	-	-	-	-	-	-	-	-	-	-	-	-	-	-	-	-	-	#VALUE!
[DOID:0060119 / pharynx cancer]S-Nitrosylation	1.23805	0.412685	0.412685	0.412685	-	0.824254	2.05785	1.23471	0.820926	1.22316	0.812181	1.21504	0.810024	2.42685	0.403939	0.403939	-	1.21182	1.21182	0.807878	-	2.0197	0.807878	1.21182	1.21182	1.61576	1.21182	1.21342	1.21665	0.407719	1.63088	1.2248	1.22808	0.819823	1.64406	0.824254	-	1.64851	1.2431	1.66198	0.836691	#VALUE!
[DOID:0060119 / pharynx cancer]Sulfation	-	-	-	-	-	-	-	-	-	-	-	-	-	-	-	-	-	-	-	-	3.63064	-	-	-	-	-	-	-	-	-	-	-	-	-	-	-	-	-	-	-	-	1
[DOID:0060119 / pharynx cancer]Sumoylation	1.53253	2.54569	0.50829	2.53301	2.01636	1.0032	1.00156	0.991785	0.495088	0.986971	1.47094	0.487958	1.46154	1.45921	0.484086	-	0.968171	0.968171	0.484086	0.484086	1.45226	1.45226	2.42043	0.968171	2.90451	0.968171	1.45226	1.45921	0.491894	0.985376	0.986971	2.47544	1.98035	1.9868	0.500778	2.00311	0.500778	1.00156	1.50977	-	1.51227	1.11284
[DOID:0060119 / pharynx cancer]Ubiquitylation	1.08206	1.0799	1.04982	1.10303	0.798433	0.989417	0.973657	1.01302	1.10686	0.968431	1.19806	0.965108	1.08599	1.30116	0.988417	1.2186	0.947797	0.880097	0.907177	1.0832	0.500978	0.785318	1.16444	1.09674	0.934257	0.920717	1.12382	0.868679	1.07543	1.17371	1.16491	0.920956	0.979249	1.03728	0.87405	1.16795	1.01765	1.00587	1.07898	1.17967	0.914992	0.492263
[DOID:11054 / urinary bladder cancer]Acetylation	1.85175	2.3366	2.21978	2.32321	1.71785	1.55145	1.43974	2.12457	2.00805	1.52469	1.67901	2.03804	1.4074	1.76636	1.96825	1.49264	2.20883	1.43665	1.69012	2.27925	0.825747	1.16397	1.76559	0.940051	1.54374	1.39397	1.54598	1.66213	1.85416	1.63049	1.63768	2.17488	1.91248	1.53206	1.11335	1.57736	1.04029	1.50581	1.66605	1.35846	1.59472	0.49422
[DOID:11054 / urinary bladder cancer]Active Site	0.886927	1.09728	1.01198	0.96883	1.22099	0.946807	0.988486	1.19791	0.902955	1.27929	1.00537	1.29694	1.27577	1.2127	1.0871	1.14966	0.857021	0.940633	1.12853	1.12793	1.29503	1.23236	1.2118	0.710462	1.19275	1.04691	1.0474	1.06849	0.817138	1.15276	0.859853	1.00775	0.987684	0.88279	1.17737	0.946359	1.09401	1.13694	1.03236	0.96975	1.03377	1.22097
[DOID:11054 / urinary bladder cancer]Amidation	-	-	-	-	-	-	-	-	-	9.42216	-	-	-	-	-	-	-	-	-	-	-	-	10.03	-	10.3644	-	-	-	-	-	-	-	-	-	-	-	-	-	-	-	-	#VALUE!
[DOID:11054 / urinary bladder cancer]Binding Site	1.12583	1.25035	1.24853	1.1648	1.14034	1.18996	1.17551	1.17933	1.21119	1.18702	1.12986	1.21257	1.2421	1.17784	1.34485	1.21494	1.28297	1.29282	1.14305	1.30493	1.37576	1.1531	1.19151	1.24535	1.27906	1.1556	1.27637	1.19654	1.1805	1.17206	1.20187	1.1423	1.16707	1.14059	1.18358	1.19575	1.20045	1.18708	1.27744	1.20483	1.20187	1.13842
[DOID:11054 / urinary bladder cancer]Biotinylation	-	-	-	-	-	-	-	-	-	-	-	-	-	-	-	-	-	-	-	-	-	-	-	-	-	-	-	-	-	-	-	-	-	-	-	-	-	-	-	-	-	#VALUE!
[DOID:11054 / urinary bladder cancer]C-linked Glycosylation	-	-	-	-	-	-	-	-	-	-	-	-	-	-	-	-	-	-	-	-	-	-	-	-	-	-	-	-	-	-	4.37932	-	4.37932	-	-	4.37932	-	4.37932	-	-	-	#VALUE!
[DOID:11054 / urinary bladder cancer]Crotonylation	5.8118	2.9059	11.3066	5.60237	2.42915	-	6.47774	10.7218	1.90755	5.21114	5.21114	8.54207	3.39816	8.49539	3.37969	1.54692	9.14504	4.57252	6.09669	-	-	3.04835	6.09669	7.69632	1.53926	1.60274	3.20548	4.80822	4.80822	1.61943	-	-	10.6605	1.78696	1.78696	8.93481	-	1.78696	3.57392	5.36089	7.14785	#VALUE!
[DOID:11054 / urinary bladder cancer]Decanoylation	-	-	-	-	-	-	-	-	-	-	-	-	-	-	-	-	-	-	-	-	-	-	-	-	-	-	-	-	-	-	-	-	-	-	-	-	-	-	-	-	-	#VALUE!
[truncated: 1,234 more rows]

## Sheet: SupTab2d_sub_germline
FunSiteType	-20	-19	-18	-17	-16	-15	-14	-13	-12	-11	-10	-9	-8	-7	-6	-5	-4	-3	-2	-1	0	1	2	3	4	5	6	7	8	9	10	11	12	13	14	15	16	17	18	19	20
[truncated: 108 more rows]
