# Supplementary material for: Distribution bias analysis of germline and somatic single-nucleotide variations that impact protein functional site and neighboring amino acids
Source: Sci Rep. 2017 Feb 8;7:42169. doi: 10.1038/srep42169 (PMC5296879; doi:10.1038/srep42169)
Supplement: Supplementary Table 3 [file srep42169-s4.xls]

## Sheet: SupTab3a_sub_germline
FunctionalSite	AA	ExpectedRatio	ObservedRatio	FoldOfChange	pvalue
Acetylation	A	0.102377	0.0614035	0.599781	1.88713e-05
	C	0.0552961	0.142857	2.58349	0.328463
	D	0.0817656	0	0	1
	E	0.0638218	0.333333	5.22288	0.179506
	F	0.0391474	-	-	-
	G	0.0821417	0.04	0.486963	0.718104
	H	0.0810316	-	-	-
	I	0.0898253	-	-	-
	K	0.0476818	0.0743993	1.56033	1.50991e-19
	L	0.0390023	-	-	-
	M	0.124543	0.0737913	0.592496	5.25954e-06
	N	0.0795505	-	-	-
	P	0.0934209	0	0	1
	Q	0.0519272	-	-	-
	R	0.244862	-	-	-
	S	0.0682503	0.0843373	1.23571	0.204478
	T	0.0966364	0.0689655	0.71366	0.470224
	V	0.0993646	0	0	1
	W	0.0376371	-	-	-
	Y	0.0606186	-	-	-
Active Site	A	0.102377	0.104701	1.0227	0.878677
	C	0.0552961	0.0438596	0.793177	0.187086
	D	0.0817656	0.0741583	0.906963	0.199078
	E	0.0638218	0.0654206	1.02505	0.802501
	F	0.0391474	0.0511111	1.30561	0.181215
	G	0.0821417	0.0896552	1.09147	0.390867
	H	0.0810316	0.0770844	0.951288	0.556929
	I	0.0898253	0.0827068	0.920752	0.829824
	K	0.0476818	0.0523416	1.09773	0.541573
	L	0.0390023	0.030853	0.791055	0.378371
	M	0.124543	0.191304	1.53605	0.00361
	N	0.0795505	0.073132	0.919314	0.606069
	P	0.0934209	0.108871	1.16538	0.382902
	Q	0.0519272	0.0716332	1.37949	0.11469
	R	0.244862	0.346798	1.4163	3.7484e-13
	S	0.0682503	0.0829268	1.21504	0.072023
	T	0.0966364	0.119476	1.23635	0.0640428
	V	0.0993646	0.114428	1.1516	0.316512
	W	0.0376371	0.0653846	1.73724	0.0314573
	Y	0.0606186	0.0898021	1.48143	0.00310251
Amidation	A	0.102377	-	-	-
	C	0.0552961	-	-	-
	D	0.0817656	-	-	-
	E	0.0638218	0	0	1
	F	0.0391474	0.285714	7.29842	0.0282224
	G	0.0821417	0	0	1
	H	0.0810316	-	-	-
	I	0.0898253	0	0	1
	K	0.0476818	0	0	1
	L	0.0390023	0.5	12.8197	0.0764835
	M	0.124543	0.2	1.60587	0.485751
	N	0.0795505	0	0	1
	P	0.0934209	0	0	1
	Q	0.0519272	-	-	-
	R	0.244862	0.333333	1.36131	0.569394
	S	0.0682503	-	-	-
	T	0.0966364	-	-	-
	V	0.0993646	0	0	1
	W	0.0376371	-	-	-
	Y	0.0606186	0	0	1
Binding Site	A	0.102377	0.0828411	0.809181	5.44351e-08
	C	0.0552961	0.0359009	0.649247	8.00976e-15
	D	0.0817656	0.0647119	0.791432	3.21662e-11
	E	0.0638218	0.0538343	0.84351	7.23175e-05
	F	0.0391474	0.0309429	0.79042	0.00284058
	G	0.0821417	0.0593567	0.722613	1.77436e-14
	H	0.0810316	0.0558097	0.68874	1.41883e-10
	I	0.0898253	0.0766415	0.853229	0.0019655
	K	0.0476818	0.0340692	0.714512	1.15075e-08
	L	0.0390023	0.0312897	0.802252	0.00014231
	M	0.124543	0.106913	0.85844	0.00919467
	N	0.0795505	0.0627962	0.789388	1.57395e-07
	P	0.0934209	0.067757	0.725287	1.99827e-09
	Q	0.0519272	0.0410234	0.790018	0.000716836
	R	0.244862	0.199359	0.814172	1.97195e-22
	S	0.0682503	0.057072	0.836215	0.000121352
	T	0.0966364	0.0852496	0.882169	0.00441879
	V	0.0993646	0.0841477	0.846858	0.000119777
	W	0.0376371	0.0313093	0.831874	0.136499
	Y	0.0606186	0.0511151	0.843224	0.00427606
Biotinylation	A	0.102377	-	-	-
	C	0.0552961	-	-	-
	D	0.0817656	-	-	-
	E	0.0638218	-	-	-
	F	0.0391474	-	-	-
	G	0.0821417	-	-	-
	H	0.0810316	-	-	-
	I	0.0898253	-	-	-
	K	0.0476818	0	0	1
	L	0.0390023	-	-	-
	M	0.124543	-	-	-
	N	0.0795505	-	-	-
	P	0.0934209	-	-	-
	Q	0.0519272	-	-	-
	R	0.244862	-	-	-
	S	0.0682503	-	-	-
	T	0.0966364	-	-	-
	V	0.0993646	-	-	-
	W	0.0376371	-	-	-
	Y	0.0606186	-	-	-
C-linked Glycosylation	A	0.102377	-	-	-
	C	0.0552961	-	-	-
	D	0.0817656	-	-	-
	E	0.0638218	-	-	-
	F	0.0391474	-	-	-
	G	0.0821417	-	-	-
	H	0.0810316	-	-	-
	I	0.0898253	-	-	-
	K	0.0476818	-	-	-
	L	0.0390023	-	-	-
	M	0.124543	-	-	-
	N	0.0795505	-	-	-
	P	0.0934209	-	-	-
	Q	0.0519272	-	-	-
	R	0.244862	-	-	-
	S	0.0682503	-	-	-
	T	0.0966364	-	-	-
	V	0.0993646	-	-	-
	W	0.0376371	0.0138889	0.369022	0.5278
	Y	0.0606186	-	-	-
Crotonylation	A	0.102377	-	-	-
	C	0.0552961	-	-	-
	D	0.0817656	-	-	-
	E	0.0638218	-	-	-
	F	0.0391474	-	-	-
	G	0.0821417	-	-	-
	H	0.0810316	-	-	-
	I	0.0898253	-	-	-
	K	0.0476818	0.0196078	0.411223	0.0679376
	L	0.0390023	-	-	-
	M	0.124543	-	-	-
	N	0.0795505	-	-	-
	P	0.0934209	-	-	-
	Q	0.0519272	-	-	-
	R	0.244862	-	-	-
	S	0.0682503	-	-	-
	T	0.0966364	-	-	-
	V	0.0993646	-	-	-
	W	0.0376371	-	-	-
	Y	0.0606186	-	-	-
Decanoylation	A	0.102377	-	-	-
	C	0.0552961	-	-	-
	D	0.0817656	-	-	-
	E	0.0638218	-	-	-
	F	0.0391474	-	-	-
	G	0.0821417	-	-	-
	H	0.0810316	-	-	-
	I	0.0898253	-	-	-
	K	0.0476818	-	-	-
	L	0.0390023	-	-	-
	M	0.124543	-	-	-
	N	0.0795505	-	-	-
	P	0.0934209	-	-	-
	Q	0.0519272	-	-	-
	R	0.244862	-	-	-
	S	0.0682503	0	0	1
	T	0.0966364	-	-	-
	V	0.0993646	-	-	-
	W	0.0376371	-	-	-
	Y	0.0606186	-	-	-
Gamma-carboxyglutamic acid	A	0.102377	-	-	-
	C	0.0552961	-	-	-
	D	0.0817656	-	-	-
	E	0.0638218	0.0731707	1.14649	0.650659
	F	0.0391474	-	-	-
	G	0.0821417	-	-	-
	H	0.0810316	-	-	-
	I	0.0898253	-	-	-
	K	0.0476818	-	-	-
	L	0.0390023	-	-	-
	M	0.124543	-	-	-
	N	0.0795505	-	-	-
	P	0.0934209	-	-	-
	Q	0.0519272	-	-	-
	R	0.244862	-	-	-
	S	0.0682503	-	-	-
	T	0.0966364	-	-	-
	V	0.0993646	-	-	-
	W	0.0376371	-	-	-
	Y	0.0606186	-	-	-
Hydroxylation	A	0.102377	-	-	-
	C	0.0552961	-	-	-
	D	0.0817656	0	0	1
	E	0.0638218	-	-	-
	F	0.0391474	-	-	-
	G	0.0821417	-	-	-
	H	0.0810316	0	0	1
	I	0.0898253	-	-	-
	K	0.0476818	0.0625	1.31077	0.498656
	L	0.0390023	0	0	1
	M	0.124543	-	-	-
	N	0.0795505	0	0	0.168915
	P	0.0934209	0.111111	1.18936	0.401613
	Q	0.0519272	-	-	-
	R	0.244862	-	-	-
	S	0.0682503	-	-	-
	T	0.0966364	-	-	-
	V	0.0993646	-	-	-
	W	0.0376371	-	-	-
	Y	0.0606186	-	-	-
Lipoylation	A	0.102377	-	-	-
	C	0.0552961	-	-	-
	D	0.0817656	-	-	-
	E	0.0638218	-	-	-
	F	0.0391474	-	-	-
	G	0.0821417	-	-	-
	H	0.0810316	-	-	-
	I	0.0898253	-	-	-
	K	0.0476818	0	0	1
	L	0.0390023	-	-	-
	M	0.124543	-	-	-
	N	0.0795505	-	-	-
	P	0.0934209	-	-	-
	Q	0.0519272	-	-	-
	R	0.244862	0	0	1
	S	0.0682503	-	-	-
	T	0.0966364	-	-	-
	V	0.0993646	-	-	-
	W	0.0376371	-	-	-
	Y	0.0606186	-	-	-
Methylation	A	0.102377	-	-	-
	C	0.0552961	-	-	-
	D	0.0817656	-	-	-
	E	0.0638218	-	-	-
	F	0.0391474	-	-	-
	G	0.0821417	0	0	1
	H	0.0810316	0	0	1
	I	0.0898253	-	-	-
	K	0.0476818	0.0206897	0.433911	0.0266741
	L	0.0390023	0	0	1
	M	0.124543	-	-	-
	N	0.0795505	-	-	-
	P	0.0934209	-	-	-
	Q	0.0519272	0	0	1
	R	0.244862	0.162371	0.663114	9.3461e-05
	S	0.0682503	0	0	1
	T	0.0966364	-	-	-
	V	0.0993646	-	-	-
	W	0.0376371	-	-	-
	Y	0.0606186	-	-	-
Myristation	A	0.102377	-	-	-
	C	0.0552961	-	-	-
	D	0.0817656	-	-	-
	E	0.0638218	-	-	-
	F	0.0391474	-	-	-
	G	0.0821417	0.03125	0.38044	0.172137
	H	0.0810316	-	-	-
	I	0.0898253	-	-	-
	K	0.0476818	0.25	5.24309	0.177514
	L	0.0390023	-	-	-
	M	0.124543	-	-	-
	N	0.0795505	-	-	-
	P	0.0934209	-	-	-
	Q	0.0519272	-	-	-
	R	0.244862	-	-	-
	S	0.0682503	-	-	-
	T	0.0966364	-	-	-
	V	0.0993646	-	-	-
	W	0.0376371	-	-	-
	Y	0.0606186	-	-	-
N-linked Glycosylation	A	0.102377	-	-	-
	C	0.0552961	-	-	-
	D	0.0817656	-	-	-
	E	0.0638218	-	-	-
	F	0.0391474	-	-	-
	G	0.0821417	-	-	-
	H	0.0810316	-	-	-
	I	0.0898253	-	-	-
	K	0.0476818	-	-	-
	L	0.0390023	-	-	-
	M	0.124543	-	-	-
	N	0.0795505	0.0811612	1.02025	0.450142
	P	0.0934209	-	-	-
	Q	0.0519272	-	-	-
	R	0.244862	-	-	-
	S	0.0682503	-	-	-
	T	0.0966364	-	-	-
	V	0.0993646	-	-	-
	W	0.0376371	-	-	-
	Y	0.0606186	-	-	-
Octanoylation	A	0.102377	-	-	-
	C	0.0552961	-	-	-
	D	0.0817656	-	-	-
	E	0.0638218	-	-	-
	F	0.0391474	-	-	-
	G	0.0821417	-	-	-
	H	0.0810316	-	-	-
	I	0.0898253	-	-	-
	K	0.0476818	-	-	-
	L	0.0390023	-	-	-
	M	0.124543	-	-	-
	N	0.0795505	-	-	-
	P	0.0934209	-	-	-
	Q	0.0519272	-	-	-
	R	0.244862	-	-	-
	S	0.0682503	0	0	1
	T	0.0966364	-	-	-
	V	0.0993646	-	-	-
	W	0.0376371	-	-	-
	Y	0.0606186	-	-	-
O-linked Glycosylation	A	0.102377	-	-	-
	C	0.0552961	-	-	-
	D	0.0817656	-	-	-
	E	0.0638218	-	-	-
	F	0.0391474	-	-	-
	G	0.0821417	-	-	-
	H	0.0810316	-	-	-
	I	0.0898253	0	0	1
	K	0.0476818	0.0263158	0.551904	1
	L	0.0390023	-	-	-
	M	0.124543	-	-	-
	N	0.0795505	-	-	-
	P	0.0934209	-	-	-
	Q	0.0519272	-	-	-
	R	0.244862	-	-	-
	S	0.0682503	0.0969305	1.42022	0.00659615
	T	0.0966364	0.0387638	0.40113	1.00661e-21
	V	0.0993646	-	-	-
	W	0.0376371	-	-	-
	Y	0.0606186	0	0	1
Palmitoylation	A	0.102377	-	-	-
	C	0.0552961	0.0512821	0.927408	1
	D	0.0817656	-	-	-
	E	0.0638218	-	-	-
	F	0.0391474	-	-	-
	G	0.0821417	-	-	-
	H	0.0810316	-	-	-
	I	0.0898253	-	-	-
	K	0.0476818	-	-	-
	L	0.0390023	-	-	-
	M	0.124543	-	-	-
	N	0.0795505	-	-	-
	P	0.0934209	-	-	-
	Q	0.0519272	-	-	-
	R	0.244862	-	-	-
	S	0.0682503	0	0	1
	T	0.0966364	-	-	-
	V	0.0993646	-	-	-
	W	0.0376371	-	-	-
	Y	0.0606186	-	-	-
Phosphorylation	A	0.102377	-	-	-
	C	0.0552961	-	-	-
	D	0.0817656	0	0	1
	E	0.0638218	0	0	1
	F	0.0391474	-	-	-
	G	0.0821417	-	-	-
	H	0.0810316	0.166667	2.05681	0.397713
	I	0.0898253	-	-	-
	K	0.0476818	0	0	1
	L	0.0390023	-	-	-
	M	0.124543	-	-	-
	N	0.0795505	-	-	-
	P	0.0934209	0	0	1
	Q	0.0519272	0	0	1
	R	0.244862	1	4.08394	0.244862
	S	0.0682503	0.0679876	0.99615	0.823275
	T	0.0966364	0.0991165	1.02566	0.285577
	V	0.0993646	0	0	1
	W	0.0376371	-	-	-
	Y	0.0606186	0.0587309	0.96886	0.401371
Prenylation	A	0.102377	-	-	-
	C	0.0552961	0.0273973	0.495464	0.44069
	D	0.0817656	-	-	-
	E	0.0638218	-	-	-
	F	0.0391474	-	-	-
	G	0.0821417	-	-	-
	H	0.0810316	-	-	-
	I	0.0898253	-	-	-
	K	0.0476818	-	-	-
	L	0.0390023	-	-	-
	M	0.124543	-	-	-
	N	0.0795505	-	-	-
	P	0.0934209	-	-	-
	Q	0.0519272	-	-	-
	R	0.244862	-	-	-
	S	0.0682503	-	-	-
	T	0.0966364	-	-	-
	V	0.0993646	-	-	-
	W	0.0376371	-	-	-
	Y	0.0606186	-	-	-
S-Nitrosylation	A	0.102377	-	-	-
	C	0.0552961	0.0596026	1.07788	0.57726
	D	0.0817656	-	-	-
	E	0.0638218	-	-	-
	F	0.0391474	-	-	-
	G	0.0821417	-	-	-
	H	0.0810316	-	-	-
	I	0.0898253	-	-	-
	K	0.0476818	-	-	-
	L	0.0390023	-	-	-
	M	0.124543	-	-	-
	N	0.0795505	-	-	-
	P	0.0934209	-	-	-
	Q	0.0519272	-	-	-
	R	0.244862	-	-	-
	S	0.0682503	-	-	-
	T	0.0966364	-	-	-
	V	0.0993646	-	-	-
	W	0.0376371	-	-	-
	Y	0.0606186	-	-	-
	A	0.102377	-	-	-
Sulfation	C	0.0552961	-	-	-
	D	0.0817656	-	-	-
	E	0.0638218	-	-	-
	F	0.0391474	-	-	-
	G	0.0821417	-	-	-
	H	0.0810316	-	-	-
	I	0.0898253	-	-	-
	K	0.0476818	-	-	-
	L	0.0390023	-	-	-
	M	0.124543	0	0	1
	N	0.0795505	-	-	-
	P	0.0934209	-	-	-
	Q	0.0519272	-	-	-
	R	0.244862	-	-	-
	S	0.0682503	0	0	1
	T	0.0966364	-	-	-
	V	0.0993646	-	-	-
	W	0.0376371	-	-	-
	Y	0.0606186	0.0641026	1.05747	0.811645
Sumoylation	A	0.102377	-	-	-
	C	0.0552961	-	-	-
	D	0.0817656	-	-	-
	E	0.0638218	-	-	-
	F	0.0391474	-	-	-
	G	0.0821417	-	-	-
	H	0.0810316	-	-	-
	I	0.0898253	-	-	-
	K	0.0476818	0.0269841	0.565921	0.0114133
	L	0.0390023	-	-	-
	M	0.124543	-	-	-
	N	0.0795505	-	-	-
	P	0.0934209	-	-	-
	Q	0.0519272	-	-	-
	R	0.244862	-	-	-
	S	0.0682503	-	-	-
	T	0.0966364	-	-	-
	V	0.0993646	-	-	-
	W	0.0376371	-	-	-
	Y	0.0606186	-	-	-
Ubiquitylation	A	0.102377	-	-	-
	C	0.0552961	-	-	-
	D	0.0817656	-	-	-
	E	0.0638218	-	-	-
	F	0.0391474	-	-	-
	G	0.0821417	-	-	-
	H	0.0810316	-	-	-
	I	0.0898253	-	-	-
	K	0.0476818	0.0421772	0.884556	8.66121e-05
	L	0.0390023	-	-	-
	M	0.124543	-	-	-
	N	0.0795505	-	-	-
	P	0.0934209	-	-	-
	Q	0.0519272	-	-	-
	R	0.244862	-	-	-
	S	0.0682503	-	-	-
	T	0.0966364	-	-	-
	V	0.0993646	-	-	-
	W	0.0376371	-	-	-
	Y	0.0606186	-	-	-

## Sheet: SupTab3b_sub_somatic
FunctionalSite	AA	ExpectedRatio	ObservedRatio	FoldOfChange	pvalue
Acetylation	A	0.126035	0.0866228	0.687294	0.000214984
	C	0.0667508	0	0	1
	D	0.148482	0	0	1
	E	0.138043	0.333333	2.4147	0.359593
	F	0.0775329	-	-	-
	G	0.136438	0.08	0.586346	0.566895
	H	0.104672	-	-	-
	I	0.0704609	-	-	-
	K	0.0759309	0.135543	1.78508	8.73761e-57
	L	0.0654723	-	-	-
	M	0.11976	0.0979644	0.818007	0.0616578
	N	0.0714549	-	-	-
	P	0.144966	0	0	1
	Q	0.0753199	-	-	-
	R	0.287327	-	-	-
	S	0.115587	0.13253	1.14659	0.282123
	T	0.0895185	0.091954	1.02721	0.851495
	V	0.0940019	0.111111	1.18201	0.588712
	W	0.0779138	-	-	-
	Y	0.0673791	-	-	-
Active Site	A	0.126035	0.25641	2.03444	2.63168e-14
	C	0.0667508	0.0839599	1.25781	0.055289
	D	0.148482	0.239308	1.6117	4.75507e-29
	E	0.138043	0.224299	1.62485	2.26057e-14
	F	0.0775329	0.104444	1.3471	0.0418856
	G	0.136438	0.268966	1.97134	1.32023e-28
	H	0.104672	0.163083	1.55805	6.85735e-15
	I	0.0704609	0.12782	1.81405	0.000727194
	K	0.0759309	0.144628	1.90473	2.75478e-10
	L	0.0654723	0.157895	2.41163	4.13957e-14
	M	0.11976	0.182609	1.52479	0.00577631
	N	0.0714549	0.0858506	1.20146	0.163134
	P	0.144966	0.258065	1.78017	3.15026e-06
	Q	0.0753199	0.131805	1.74994	0.000227603
	R	0.287327	0.507389	1.76589	6.09229e-49
	S	0.115587	0.159024	1.3758	3.13942e-05
	T	0.0895185	0.14239	1.59061	1.89074e-05
	V	0.0940019	0.149254	1.58777	0.00041576
	W	0.0779138	0.0923077	1.18474	0.355635
	Y	0.0673791	0.0913242	1.35538	0.0191676
Amidation	A	0.126035	-	-	-
	C	0.0667508	-	-	-
	D	0.148482	-	-	-
	E	0.138043	0	0	1
	F	0.0775329	0.142857	1.84254	0.431597
	G	0.136438	0.5	3.66466	0.0924131
	H	0.104672	-	-	-
	I	0.0704609	0	0	1
	K	0.0759309	0	0	1
	L	0.0654723	0	0	1
	M	0.11976	0	0	1
	N	0.0714549	0	0	1
	P	0.144966	0.5	3.44908	0.268918
	Q	0.0753199	-	-	-
	R	0.287327	0.666667	2.32024	0.200229
	S	0.115587	-	-	-
	T	0.0895185	-	-	-
	V	0.0940019	0	0	1
	W	0.0779138	-	-	-
	Y	0.0673791	0	0	1
Binding Site	A	0.126035	0.144566	1.14703	6.61311e-06
	C	0.0667508	0.0688547	1.03152	0.458144
	D	0.148482	0.177421	1.1949	2.12992e-16
	E	0.138043	0.163481	1.18427	6.31188e-12
	F	0.0775329	0.0871838	1.12448	0.0138605
	G	0.136438	0.149094	1.09276	0.00125402
	H	0.104672	0.102242	0.976784	0.621267
	I	0.0704609	0.0764127	1.08447	0.124358
	K	0.0759309	0.0787681	1.03736	0.354718
	L	0.0654723	0.0730862	1.11629	0.00473726
	M	0.11976	0.12237	1.0218	0.701731
	N	0.0714549	0.0829384	1.16071	0.000327892
	P	0.144966	0.190421	1.31355	4.10445e-16
	Q	0.0753199	0.0895457	1.18887	0.000389053
	R	0.287327	0.345737	1.20329	3.65609e-30
	S	0.115587	0.132892	1.14972	6.21158e-06
	T	0.0895185	0.103571	1.15698	0.000428152
	V	0.0940019	0.0939197	0.999125	1
	W	0.0779138	0.0958254	1.22989	0.00298059
	Y	0.0673791	0.0819025	1.21555	6.0641e-05
Biotinylation	A	0.126035	-	-	-
	C	0.0667508	-	-	-
	D	0.148482	-	-	-
	E	0.138043	-	-	-
	F	0.0775329	-	-	-
	G	0.136438	-	-	-
	H	0.104672	-	-	-
	I	0.0704609	-	-	-
	K	0.0759309	0	0	1
	L	0.0654723	-	-	-
	M	0.11976	-	-	-
	N	0.0714549	-	-	-
	P	0.144966	-	-	-
	Q	0.0753199	-	-	-
	R	0.287327	-	-	-
	S	0.115587	-	-	-
	T	0.0895185	-	-	-
	V	0.0940019	-	-	-
	W	0.0779138	-	-	-
	Y	0.0673791	-	-	-
C-linked Glycosylation	A	0.126035	-	-	-
	C	0.0667508	-	-	-
	D	0.148482	-	-	-
	E	0.138043	-	-	-
	F	0.0775329	-	-	-
	G	0.136438	-	-	-
	H	0.104672	-	-	-
	I	0.0704609	-	-	-
	K	0.0759309	-	-	-
	L	0.0654723	-	-	-
	M	0.11976	-	-	-
	N	0.0714549	-	-	-
	P	0.144966	-	-	-
	Q	0.0753199	-	-	-
	R	0.287327	-	-	-
	S	0.115587	-	-	-
	T	0.0895185	-	-	-
	V	0.0940019	-	-	-
	W	0.0779138	0.0833333	1.06956	0.824761
	Y	0.0673791	-	-	-
Crotonylation	A	0.126035	-	-	-
	C	0.0667508	-	-	-
	D	0.148482	-	-	-
	E	0.138043	-	-	-
	F	0.0775329	-	-	-
	G	0.136438	-	-	-
	H	0.104672	-	-	-
	I	0.0704609	-	-	-
	K	0.0759309	0.102941	1.35572	0.145398
	L	0.0654723	-	-	-
	M	0.11976	-	-	-
	N	0.0714549	-	-	-
	P	0.144966	-	-	-
	Q	0.0753199	-	-	-
	R	0.287327	-	-	-
	S	0.115587	-	-	-
	T	0.0895185	-	-	-
	V	0.0940019	-	-	-
	W	0.0779138	-	-	-
	Y	0.0673791	-	-	-
Decanoylation	A	0.126035	-	-	-
	C	0.0667508	-	-	-
	D	0.148482	-	-	-
	E	0.138043	-	-	-
	F	0.0775329	-	-	-
	G	0.136438	-	-	-
	H	0.104672	-	-	-
	I	0.0704609	-	-	-
	K	0.0759309	-	-	-
	L	0.0654723	-	-	-
	M	0.11976	-	-	-
	N	0.0714549	-	-	-
	P	0.144966	-	-	-
	Q	0.0753199	-	-	-
	R	0.287327	-	-	-
	S	0.115587	0	0	1
	T	0.0895185	-	-	-
	V	0.0940019	-	-	-
	W	0.0779138	-	-	-
	Y	0.0673791	-	-	-
Gamma-carboxyglutamic acid	A	0.126035	-	-	-
	C	0.0667508	-	-	-
	D	0.148482	-	-	-
	E	0.138043	0.231707	1.67851	0.0231992
	F	0.0775329	-	-	-
	G	0.136438	-	-	-
	H	0.104672	-	-	-
	I	0.0704609	-	-	-
	K	0.0759309	-	-	-
	L	0.0654723	-	-	-
	M	0.11976	-	-	-
	N	0.0714549	-	-	-
	P	0.144966	-	-	-
	Q	0.0753199	-	-	-
	R	0.287327	-	-	-
	S	0.115587	-	-	-
	T	0.0895185	-	-	-
	V	0.0940019	-	-	-
	W	0.0779138	-	-	-
	Y	0.0673791	-	-	-
Hydroxylation	A	0.126035	-	-	-
	C	0.0667508	-	-	-
	D	0.148482	0.2	1.34697	0.552318
	E	0.138043	-	-	-
	F	0.0775329	-	-	-
	G	0.136438	-	-	-
	H	0.104672	0	0	1
	I	0.0704609	-	-	-
	K	0.0759309	0.0833333	1.09749	0.783279
	L	0.0654723	0	0	1
	M	0.11976	-	-	-
	N	0.0714549	0.133333	1.86598	0.16336
	P	0.144966	0.241546	1.66622	0.000227561
	Q	0.0753199	-	-	-
	R	0.287327	-	-	-
	S	0.115587	-	-	-
	T	0.0895185	-	-	-
	V	0.0940019	-	-	-
	W	0.0779138	-	-	-
	Y	0.0673791	-	-	-
Lipoylation	A	0.126035	-	-	-
	C	0.0667508	-	-	-
	D	0.148482	-	-	-
	E	0.138043	-	-	-
	F	0.0775329	-	-	-
	G	0.136438	-	-	-
	H	0.104672	-	-	-
	I	0.0704609	-	-	-
	K	0.0759309	0	0	1
	L	0.0654723	-	-	-
	M	0.11976	-	-	-
	N	0.0714549	-	-	-
	P	0.144966	-	-	-
	Q	0.0753199	-	-	-
	R	0.287327	0	0	1
	S	0.115587	-	-	-
	T	0.0895185	-	-	-
	V	0.0940019	-	-	-
	W	0.0779138	-	-	-
	Y	0.0673791	-	-	-
Methylation	A	0.126035	-	-	-
	C	0.0667508	-	-	-
	D	0.148482	-	-	-
	E	0.138043	-	-	-
	F	0.0775329	-	-	-
	G	0.136438	0	0	1
	H	0.104672	0	0	1
	I	0.0704609	-	-	-
	K	0.0759309	0.0793103	1.04451	0.824135
	L	0.0654723	0	0	1
	M	0.11976	-	-	-
	N	0.0714549	-	-	-
	P	0.144966	-	-	-
	Q	0.0753199	0.416667	5.53196	0.00122293
	R	0.287327	0.412371	1.4352	1.51365e-07
	S	0.115587	0	0	1
	T	0.0895185	-	-	-
	V	0.0940019	-	-	-
	W	0.0779138	-	-	-
	Y	0.0673791	-	-	-
Myristation	A	0.126035	-	-	-
	C	0.0667508	-	-	-
	D	0.148482	-	-	-
	E	0.138043	-	-	-
	F	0.0775329	-	-	-
	G	0.136438	0.109375	0.801645	0.71471
	H	0.104672	-	-	-
	I	0.0704609	-	-	-
	K	0.0759309	0	0	1
	L	0.0654723	-	-	-
	M	0.11976	-	-	-
	N	0.0714549	-	-	-
	P	0.144966	-	-	-
	Q	0.0753199	-	-	-
	R	0.287327	-	-	-
	S	0.115587	-	-	-
	T	0.0895185	-	-	-
	V	0.0940019	-	-	-
	W	0.0779138	-	-	-
	Y	0.0673791	-	-	-
N-linked Glycosylation	A	0.126035	-	-	-
	C	0.0667508	-	-	-
	D	0.148482	-	-	-
	E	0.138043	-	-	-
	F	0.0775329	-	-	-
	G	0.136438	-	-	-
	H	0.104672	-	-	-
	I	0.0704609	-	-	-
	K	0.0759309	-	-	-
	L	0.0654723	-	-	-
	M	0.11976	-	-	-
	N	0.0714549	0.0741816	1.03816	0.179409
	P	0.144966	-	-	-
	Q	0.0753199	-	-	-
	R	0.287327	-	-	-
	S	0.115587	-	-	-
	T	0.0895185	-	-	-
	V	0.0940019	-	-	-
	W	0.0779138	-	-	-
	Y	0.0673791	-	-	-
Octanoylation	A	0.126035	-	-	-
	C	0.0667508	-	-	-
	D	0.148482	-	-	-
	E	0.138043	-	-	-
	F	0.0775329	-	-	-
	G	0.136438	-	-	-
	H	0.104672	-	-	-
	I	0.0704609	-	-	-
	K	0.0759309	-	-	-
	L	0.0654723	-	-	-
	M	0.11976	-	-	-
	N	0.0714549	-	-	-
	P	0.144966	-	-	-
	Q	0.0753199	-	-	-
	R	0.287327	-	-	-
	S	0.115587	0	0	1
	T	0.0895185	-	-	-
	V	0.0940019	-	-	-
	W	0.0779138	-	-	-
	Y	0.0673791	-	-	-
O-linked Glycosylation	A	0.126035	-	-	-
	C	0.0667508	-	-	-
	D	0.148482	-	-	-
	E	0.138043	-	-	-
	F	0.0775329	-	-	-
	G	0.136438	-	-	-
	H	0.104672	-	-	-
	I	0.0704609	1	14.1923	0.0704609
	K	0.0759309	0.0526316	0.693151	1
	L	0.0654723	-	-	-
	M	0.11976	-	-	-
	N	0.0714549	-	-	-
	P	0.144966	-	-	-
	Q	0.0753199	-	-	-
	R	0.287327	-	-	-
	S	0.115587	0.124394	1.0762	0.489145
	T	0.0895185	0.0350969	0.392063	9.09944e-21
	V	0.0940019	-	-	-
	W	0.0779138	-	-	-
	Y	0.0673791	0.5	7.4207	0.130218
Palmitoylation	A	0.126035	-	-	-
	C	0.0667508	0.0615385	0.921914	0.886206
	D	0.148482	-	-	-
	E	0.138043	-	-	-
	F	0.0775329	-	-	-
	G	0.136438	-	-	-
	H	0.104672	-	-	-
	I	0.0704609	-	-	-
	K	0.0759309	-	-	-
	L	0.0654723	-	-	-
	M	0.11976	-	-	-
	N	0.0714549	-	-	-
	P	0.144966	-	-	-
	Q	0.0753199	-	-	-
	R	0.287327	-	-	-
	S	0.115587	1	8.65152	0.0133603
	T	0.0895185	-	-	-
	V	0.0940019	-	-	-
	W	0.0779138	-	-	-
	Y	0.0673791	-	-	-
Phosphorylation	A	0.126035	-	-	-
	C	0.0667508	-	-	-
	D	0.148482	0	0	1
	E	0.138043	0.25	1.81103	0.447997
	F	0.0775329	-	-	-
	G	0.136438	-	-	-
	H	0.104672	0	0	1
	I	0.0704609	-	-	-
	K	0.0759309	0	0	1
	L	0.0654723	-	-	-
	M	0.11976	-	-	-
	N	0.0714549	-	-	-
	P	0.144966	0	0	1
	Q	0.0753199	0	0	1
	R	0.287327	0	0	1
	S	0.115587	0.108143	0.935599	1.91385e-07
	T	0.0895185	0.0837481	0.93554	0.0101763
	V	0.0940019	0	0	1
	W	0.0779138	-	-	-
	Y	0.0673791	0.0755467	1.12122	0.000426961
Prenylation	A	0.126035	-	-	-
	C	0.0667508	0.0547945	0.820882	1
	D	0.148482	-	-	-
	E	0.138043	-	-	-
	F	0.0775329	-	-	-
	G	0.136438	-	-	-
	H	0.104672	-	-	-
	I	0.0704609	-	-	-
	K	0.0759309	-	-	-
	L	0.0654723	-	-	-
	M	0.11976	-	-	-
	N	0.0714549	-	-	-
	P	0.144966	-	-	-
	Q	0.0753199	-	-	-
	R	0.287327	-	-	-
	S	0.115587	-	-	-
	T	0.0895185	-	-	-
	V	0.0940019	-	-	-
	W	0.0779138	-	-	-
	Y	0.0673791	-	-	-
S-Nitrosylation	A	0.126035	-	-	-
	C	0.0667508	0.0622517	0.932598	0.715115
	D	0.148482	-	-	-
	E	0.138043	-	-	-
	F	0.0775329	-	-	-
	G	0.136438	-	-	-
	H	0.104672	-	-	-
	I	0.0704609	-	-	-
	K	0.0759309	-	-	-
	L	0.0654723	-	-	-
	M	0.11976	-	-	-
	N	0.0714549	-	-	-
	P	0.144966	-	-	-
	Q	0.0753199	-	-	-
	R	0.287327	-	-	-
	S	0.115587	-	-	-
	T	0.0895185	-	-	-
	V	0.0940019	-	-	-
	W	0.0779138	-	-	-
	Y	0.0673791	-	-	-
	A	0.126035	-	-	-
Sulfation	C	0.0667508	-	-	-
	D	0.148482	-	-	-
	E	0.138043	-	-	-
	F	0.0775329	-	-	-
	G	0.136438	-	-	-
	H	0.104672	-	-	-
	I	0.0704609	-	-	-
	K	0.0759309	-	-	-
	L	0.0654723	-	-	-
	M	0.11976	0.5	4.17502	0.0729305
	N	0.0714549	-	-	-
	P	0.144966	-	-	-
	Q	0.0753199	-	-	-
	R	0.287327	-	-	-
	S	0.115587	0	0	1
	T	0.0895185	-	-	-
	V	0.0940019	-	-	-
	W	0.0779138	-	-	-
	Y	0.0673791	0.0641026	0.951372	1
Sumoylation	A	0.126035	-	-	-
	C	0.0667508	-	-	-
	D	0.148482	-	-	-
	E	0.138043	-	-	-
	F	0.0775329	-	-	-
	G	0.136438	-	-	-
	H	0.104672	-	-	-
	I	0.0704609	-	-	-
	K	0.0759309	0.0587302	0.773468	0.113728
	L	0.0654723	-	-	-
	M	0.11976	-	-	-
	N	0.0714549	-	-	-
	P	0.144966	-	-	-
	Q	0.0753199	-	-	-
	R	0.287327	-	-	-
	S	0.115587	-	-	-
	T	0.0895185	-	-	-
	V	0.0940019	-	-	-
	W	0.0779138	-	-	-
	Y	0.0673791	-	-	-
Ubiquitylation	A	0.126035	-	-	-
	C	0.0667508	-	-	-
	D	0.148482	-	-	-
	E	0.138043	-	-	-
	F	0.0775329	-	-	-
	G	0.136438	-	-	-
	H	0.104672	-	-	-
	I	0.0704609	-	-	-
	K	0.0759309	0.0586929	0.772978	4.37574e-24
	L	0.0654723	-	-	-
	M	0.11976	-	-	-
	N	0.0714549	-	-	-
	P	0.144966	-	-	-
	Q	0.0753199	-	-	-
	R	0.287327	-	-	-
	S	0.115587	-	-	-
	T	0.0895185	-	-	-
	V	0.0940019	-	-	-
	W	0.0779138	-	-	-
	Y	0.0673791	-	-	-

## Sheet: SupTab3c_syn_somatic
FunctionalSite	AA	ExpectedRatio	ObservedRatio	FoldOfChange	pvalue
Acetylation	A	0.0474307	0.0372807	0.786004	0.160749
	C	0.0359717	0	0	1
	D	0.0273031	0	0	1
	E	0.0202357	0	0	1
	F	0.0649417	-	-	-
	G	0.0465903	0.04	0.858547	1
	H	0.0275234	-	-	-
	I	0.0605813	-	-	-
	K	0.0226515	0.039768	1.75565	5.13924e-16
	L	0.0608986	-	-	-
	M	0	-	-	-
	N	0.026283	-	-	-
	P	0.055244	0	0	1
	Q	0.0241585	-	-	-
	R	0.0467491	-	-	-
	S	0.0478621	0.0457831	0.956563	1
	T	0.0587648	0.0574713	0.977987	1
	V	0.0480482	0	0	1
	W	0	-	-	-
	Y	0.0307055	-	-	-
Active Site	A	0.0474307	0.0876068	1.84705	0.000187748
	C	0.0359717	0.0288221	0.801242	0.340552
	D	0.0273031	0.0432211	1.58301	1.93625e-05
	E	0.0202357	0.0336449	1.66265	0.00437922
	F	0.0649417	0.0755556	1.16344	0.339105
	G	0.0465903	0.0660099	1.41681	0.00566671
	H	0.0275234	0.0393288	1.42892	0.00256548
	I	0.0605813	0.093985	1.55139	0.0282558
	K	0.0226515	0.0137741	0.608089	0.132237
	L	0.0608986	0.114338	1.87751	2.67033e-06
	M	0	-	-	-
	N	0.026283	0.027027	1.02831	0.900385
	P	0.055244	0.0604839	1.09485	0.67612
	Q	0.0241585	0.0286533	1.18605	0.597554
	R	0.0467491	0.0679803	1.45415	0.0022404
	S	0.0478621	0.0868293	1.81415	1.06446e-07
	T	0.0587648	0.0720131	1.22545	0.168014
	V	0.0480482	0.0845771	1.76026	0.00150795
	W	0	-	-	-
	Y	0.0307055	0.0410959	1.33839	0.139475
Amidation	A	0.0474307	-	-	-
	C	0.0359717	-	-	-
	D	0.0273031	-	-	-
	E	0.0202357	0	0	1
	F	0.0649417	0.285714	4.39955	0.0711671
	G	0.0465903	0.25	5.36592	0.173737
	H	0.0275234	-	-	-
	I	0.0605813	0	0	1
	K	0.0226515	0	0	1
	L	0.0608986	0	0	1
	M	0	-	-	-
	N	0.026283	0	0	1
	P	0.055244	0	0	1
	Q	0.0241585	-	-	-
	R	0.0467491	0	0	1
	S	0.0478621	-	-	-
	T	0.0587648	-	-	-
	V	0.0480482	0	0	1
	W	0	-	-	-
	Y	0.0307055	0.25	8.14186	0.11728
Binding Site	A	0.0474307	0.0482871	1.01806	0.73156
	C	0.0359717	0.0412592	1.14699	0.0153353
	D	0.0273031	0.0370716	1.35778	3.41515e-09
	E	0.0202357	0.0243902	1.20531	0.0058551
	F	0.0649417	0.0620949	0.956164	0.445519
	G	0.0465903	0.0474853	1.01921	0.707423
	H	0.0275234	0.0281336	1.02217	0.781522
	I	0.0605813	0.0626859	1.03474	0.546988
	K	0.0226515	0.0237122	1.04683	0.530136
	L	0.0608986	0.0711234	1.1679	0.000100764
	M	0	-	-	-
	N	0.026283	0.0414692	1.57779	5.08553e-13
	P	0.055244	0.0654206	1.18421	0.00443148
	Q	0.0241585	0.0229378	0.949471	0.628671
	R	0.0467491	0.0497782	1.0648	0.197571
	S	0.0478621	0.0540392	1.12906	0.0154743
	T	0.0587648	0.0710413	1.20891	0.000196811
	V	0.0480482	0.0522982	1.08845	0.139337
	W	0	-	-	-
	Y	0.0307055	0.0371028	1.20834	0.0102359
Biotinylation	A	0.0474307	-	-	-
	C	0.0359717	-	-	-
	D	0.0273031	-	-	-
	E	0.0202357	-	-	-
	F	0.0649417	-	-	-
	G	0.0465903	-	-	-
	H	0.0275234	-	-	-
	I	0.0605813	-	-	-
	K	0.0226515	0	0	1
	L	0.0608986	-	-	-
	M	0	-	-	-
	N	0.026283	-	-	-
	P	0.055244	-	-	-
	Q	0.0241585	-	-	-
	R	0.0467491	-	-	-
	S	0.0478621	-	-	-
	T	0.0587648	-	-	-
	V	0.0480482	-	-	-
	W	0	-	-	-
	Y	0.0307055	-	-	-
C-linked Glycosylation	A	0.0474307	-	-	-
	C	0.0359717	-	-	-
	D	0.0273031	-	-	-
	E	0.0202357	-	-	-
	F	0.0649417	-	-	-
	G	0.0465903	-	-	-
	H	0.0275234	-	-	-
	I	0.0605813	-	-	-
	K	0.0226515	-	-	-
	L	0.0608986	-	-	-
	M	0	-	-	-
	N	0.026283	-	-	-
	P	0.055244	-	-	-
	Q	0.0241585	-	-	-
	R	0.0467491	-	-	-
	S	0.0478621	-	-	-
	T	0.0587648	-	-	-
	V	0.0480482	-	-	-
	W	0	-	-	-
	Y	0.0307055	-	-	-
Crotonylation	A	0.0474307	-	-	-
	C	0.0359717	-	-	-
	D	0.0273031	-	-	-
	E	0.0202357	-	-	-
	F	0.0649417	-	-	-
	G	0.0465903	-	-	-
	H	0.0275234	-	-	-
	I	0.0605813	-	-	-
	K	0.0226515	0.0539216	2.38049	0.00730266
	L	0.0608986	-	-	-
	M	0	-	-	-
	N	0.026283	-	-	-
	P	0.055244	-	-	-
	Q	0.0241585	-	-	-
	R	0.0467491	-	-	-
	S	0.0478621	-	-	-
	T	0.0587648	-	-	-
	V	0.0480482	-	-	-
	W	0	-	-	-
	Y	0.0307055	-	-	-
Decanoylation	A	0.0474307	-	-	-
	C	0.0359717	-	-	-
	D	0.0273031	-	-	-
	E	0.0202357	-	-	-
	F	0.0649417	-	-	-
	G	0.0465903	-	-	-
	H	0.0275234	-	-	-
	I	0.0605813	-	-	-
	K	0.0226515	-	-	-
	L	0.0608986	-	-	-
	M	0	-	-	-
	N	0.026283	-	-	-
	P	0.055244	-	-	-
	Q	0.0241585	-	-	-
	R	0.0467491	-	-	-
	S	0.0478621	0	0	1
	T	0.0587648	-	-	-
	V	0.0480482	-	-	-
	W	0	-	-	-
	Y	0.0307055	-	-	-
Gamma-carboxyglutamic acid	A	0.0474307	-	-	-
	C	0.0359717	-	-	-
	D	0.0273031	-	-	-
	E	0.0202357	0	0	0.418209
	F	0.0649417	-	-	-
	G	0.0465903	-	-	-
	H	0.0275234	-	-	-
	I	0.0605813	-	-	-
	K	0.0226515	-	-	-
	L	0.0608986	-	-	-
	M	0	-	-	-
	N	0.026283	-	-	-
	P	0.055244	-	-	-
	Q	0.0241585	-	-	-
	R	0.0467491	-	-	-
	S	0.0478621	-	-	-
	T	0.0587648	-	-	-
	V	0.0480482	-	-	-
	W	0	-	-	-
	Y	0.0307055	-	-	-
Hydroxylation	A	0.0474307	-	-	-
	C	0.0359717	-	-	-
	D	0.0273031	0.2	7.32519	0.129262
	E	0.0202357	-	-	-
	F	0.0649417	-	-	-
	G	0.0465903	-	-	-
	H	0.0275234	0	0	1
	I	0.0605813	-	-	-
	K	0.0226515	0.0625	2.7592	0.0949276
	L	0.0608986	0	0	1
	M	0	-	-	-
	N	0.026283	0.0666667	2.53649	0.186033
	P	0.055244	0.0917874	1.66149	0.0312298
	Q	0.0241585	-	-	-
	R	0.0467491	-	-	-
	S	0.0478621	-	-	-
	T	0.0587648	-	-	-
	V	0.0480482	-	-	-
	W	0	-	-	-
	Y	0.0307055	-	-	-
Lipoylation	A	0.0474307	-	-	-
	C	0.0359717	-	-	-
	D	0.0273031	-	-	-
	E	0.0202357	-	-	-
	F	0.0649417	-	-	-
	G	0.0465903	-	-	-
	H	0.0275234	-	-	-
	I	0.0605813	-	-	-
	K	0.0226515	0	0	1
	L	0.0608986	-	-	-
	M	0	-	-	-
	N	0.026283	-	-	-
	P	0.055244	-	-	-
	Q	0.0241585	-	-	-
	R	0.0467491	0	0	1
	S	0.0478621	-	-	-
	T	0.0587648	-	-	-
	V	0.0480482	-	-	-
	W	0	-	-	-
	Y	0.0307055	-	-	-
Methylation	A	0.0474307	-	-	-
	C	0.0359717	-	-	-
	D	0.0273031	-	-	-
	E	0.0202357	-	-	-
	F	0.0649417	-	-	-
	G	0.0465903	0	0	1
	H	0.0275234	0	0	1
	I	0.0605813	-	-	-
	K	0.0226515	0.0482759	2.13125	0.00835326
	L	0.0608986	0	0	1
	M	0	-	-	-
	N	0.026283	-	-	-
	P	0.055244	-	-	-
	Q	0.0241585	0	0	1
	R	0.0467491	0.0695876	1.48854	0.0400285
	S	0.0478621	0	0	1
	T	0.0587648	-	-	-
	V	0.0480482	-	-	-
	W	0	-	-	-
	Y	0.0307055	-	-	-
Myristation	A	0.0474307	-	-	-
	C	0.0359717	-	-	-
	D	0.0273031	-	-	-
	E	0.0202357	-	-	-
	F	0.0649417	-	-	-
	G	0.0465903	0.0625	1.34148	0.54334
	H	0.0275234	-	-	-
	I	0.0605813	-	-	-
	K	0.0226515	0	0	1
	L	0.0608986	-	-	-
	M	0	-	-	-
	N	0.026283	-	-	-
	P	0.055244	-	-	-
	Q	0.0241585	-	-	-
	R	0.0467491	-	-	-
	S	0.0478621	-	-	-
	T	0.0587648	-	-	-
	V	0.0480482	-	-	-
	W	0	-	-	-
	Y	0.0307055	-	-	-
N-linked Glycosylation	A	0.0474307	-	-	-
	C	0.0359717	-	-	-
	D	0.0273031	-	-	-
	E	0.0202357	-	-	-
	F	0.0649417	-	-	-
	G	0.0465903	-	-	-
	H	0.0275234	-	-	-
	I	0.0605813	-	-	-
	K	0.0226515	-	-	-
	L	0.0608986	-	-	-
	M	0	-	-	-
	N	0.026283	0.0332304	1.26433	1.0843e-07
	P	0.055244	-	-	-
	Q	0.0241585	-	-	-
	R	0.0467491	-	-	-
	S	0.0478621	-	-	-
	T	0.0587648	-	-	-
	V	0.0480482	-	-	-
	W	0	-	-	-
	Y	0.0307055	-	-	-
Octanoylation	A	0.0474307	-	-	-
	C	0.0359717	-	-	-
	D	0.0273031	-	-	-
	E	0.0202357	-	-	-
	F	0.0649417	-	-	-
	G	0.0465903	-	-	-
	H	0.0275234	-	-	-
	I	0.0605813	-	-	-
	K	0.0226515	-	-	-
	L	0.0608986	-	-	-
	M	0	-	-	-
	N	0.026283	-	-	-
	P	0.055244	-	-	-
	Q	0.0241585	-	-	-
	R	0.0467491	-	-	-
	S	0.0478621	0	0	1
	T	0.0587648	-	-	-
	V	0.0480482	-	-	-
	W	0	-	-	-
	Y	0.0307055	-	-	-
O-linked Glycosylation	A	0.0474307	-	-	-
	C	0.0359717	-	-	-
	D	0.0273031	-	-	-
	E	0.0202357	-	-	-
	F	0.0649417	-	-	-
	G	0.0465903	-	-	-
	H	0.0275234	-	-	-
	I	0.0605813	0	0	1
	K	0.0226515	0	0	1
	L	0.0608986	-	-	-
	M	0	-	-	-
	N	0.026283	-	-	-
	P	0.055244	-	-	-
	Q	0.0241585	-	-	-
	R	0.0467491	-	-	-
	S	0.0478621	0.0694669	1.4514	0.0179666
	T	0.0587648	0.0246202	0.418962	1.65903e-12
	V	0.0480482	-	-	-
	W	0	-	-	-
	Y	0.0307055	0	0	1
Palmitoylation	A	0.0474307	-	-	-
	C	0.0359717	0.0615385	1.71075	0.0780434
	D	0.0273031	-	-	-
	E	0.0202357	-	-	-
	F	0.0649417	-	-	-
	G	0.0465903	-	-	-
	H	0.0275234	-	-	-
	I	0.0605813	-	-	-
	K	0.0226515	-	-	-
	L	0.0608986	-	-	-
	M	0	-	-	-
	N	0.026283	-	-	-
	P	0.055244	-	-	-
	Q	0.0241585	-	-	-
	R	0.0467491	-	-	-
	S	0.0478621	0	0	1
	T	0.0587648	-	-	-
	V	0.0480482	-	-	-
	W	0	-	-	-
	Y	0.0307055	-	-	-
Phosphorylation	A	0.0474307	-	-	-
	C	0.0359717	-	-	-
	D	0.0273031	0	0	1
	E	0.0202357	0	0	1
	F	0.0649417	-	-	-
	G	0.0465903	-	-	-
	H	0.0275234	0	0	1
	I	0.0605813	-	-	-
	K	0.0226515	0	0	1
	L	0.0608986	-	-	-
	M	0	-	-	-
	N	0.026283	-	-	-
	P	0.055244	0	0	1
	Q	0.0241585	0	0	1
	R	0.0467491	0	0	1
	S	0.0478621	0.0418604	0.874603	2.08655e-10
	T	0.0587648	0.0533225	0.907389	0.00315655
	V	0.0480482	0	0	1
	W	0	-	-	-
	Y	0.0307055	0.0336315	1.09529	0.0647553
Prenylation	A	0.0474307	-	-	-
	C	0.0359717	0.0410959	1.14245	0.747697
	D	0.0273031	-	-	-
	E	0.0202357	-	-	-
	F	0.0649417	-	-	-
	G	0.0465903	-	-	-
	H	0.0275234	-	-	-
	I	0.0605813	-	-	-
	K	0.0226515	-	-	-
	L	0.0608986	-	-	-
	M	0	-	-	-
	N	0.026283	-	-	-
	P	0.055244	-	-	-
	Q	0.0241585	-	-	-
	R	0.0467491	-	-	-
	S	0.0478621	-	-	-
	T	0.0587648	-	-	-
	V	0.0480482	-	-	-
	W	0	-	-	-
	Y	0.0307055	-	-	-
S-Nitrosylation	A	0.0474307	-	-	-
	C	0.0359717	0.0344371	0.957338	0.922092
	D	0.0273031	-	-	-
	E	0.0202357	-	-	-
	F	0.0649417	-	-	-
	G	0.0465903	-	-	-
	H	0.0275234	-	-	-
	I	0.0605813	-	-	-
	K	0.0226515	-	-	-
	L	0.0608986	-	-	-
	M	0	-	-	-
	N	0.026283	-	-	-
	P	0.055244	-	-	-
	Q	0.0241585	-	-	-
	R	0.0467491	-	-	-
	S	0.0478621	-	-	-
	T	0.0587648	-	-	-
	V	0.0480482	-	-	-
	W	0	-	-	-
	Y	0.0307055	-	-	-
	A	0.0474307	-	-	-
Sulfation	C	0.0359717	-	-	-
	D	0.0273031	-	-	-
	E	0.0202357	-	-	-
	F	0.0649417	-	-	-
	G	0.0465903	-	-	-
	H	0.0275234	-	-	-
	I	0.0605813	-	-	-
	K	0.0226515	-	-	-
	L	0.0608986	-	-	-
	M	0	-	-	-
	N	0.026283	-	-	-
	P	0.055244	-	-	-
	Q	0.0241585	-	-	-
	R	0.0467491	-	-	-
	S	0.0478621	0	0	1
	T	0.0587648	-	-	-
	V	0.0480482	-	-	-
	W	0	-	-	-
	Y	0.0307055	0.025641	0.835062	1
Sumoylation	A	0.0474307	-	-	-
	C	0.0359717	-	-	-
	D	0.0273031	-	-	-
	E	0.0202357	-	-	-
	F	0.0649417	-	-	-
	G	0.0465903	-	-	-
	H	0.0275234	-	-	-
	I	0.0605813	-	-	-
	K	0.0226515	0.0174603	0.770825	0.501047
	L	0.0608986	-	-	-
	M	0	-	-	-
	N	0.026283	-	-	-
	P	0.055244	-	-	-
	Q	0.0241585	-	-	-
	R	0.0467491	-	-	-
	S	0.0478621	-	-	-
	T	0.0587648	-	-	-
	V	0.0480482	-	-	-
	W	0	-	-	-
	Y	0.0307055	-	-	-
Ubiquitylation	A	0.0474307	-	-	-
	C	0.0359717	-	-	-
	D	0.0273031	-	-	-
	E	0.0202357	-	-	-
	F	0.0649417	-	-	-
	G	0.0465903	-	-	-
	H	0.0275234	-	-	-
	I	0.0605813	-	-	-
	K	0.0226515	0.0170485	0.752644	4.28494e-09
	L	0.0608986	-	-	-
	M	0	-	-	-
	N	0.026283	-	-	-
	P	0.055244	-	-	-
	Q	0.0241585	-	-	-
	R	0.0467491	-	-	-
	S	0.0478621	-	-	-
	T	0.0587648	-	-	-
	V	0.0480482	-	-	-
	W	0	-	-	-
	Y	0.0307055	-	-	-

## Sheet: SupTab3d_syn_germline
FunctionalSite	AA	ExpectedRatio	ObservedRatio	FoldOfChange	pvalue
Acetylation	A	0.068671	0.0592105	0.862235	0.294344
	C	0.0393681	0.142857	3.62875	0.245083
	D	0.0504694	0	0	1
	E	0.0251256	0	0	1
	F	0.0333538	-	-	-
	G	0.0456546	0.08	1.75229	0.317245
	H	0.0581643	-	-	-
	I	0.0389751	-	-	-
	K	0.0229864	0.0516984	2.24908	9.38172e-38
	L	0.0578897	-	-	-
	M	0	-	-	-
	N	0.0511483	-	-	-
	P	0.0744648	0	0	1
	Q	0.0288237	-	-	-
	R	0.0405397	-	-	-
	S	0.0559847	0.0457831	0.81778	0.453589
	T	0.0821105	0.091954	1.11988	0.695012
	V	0.0404297	0	0	1
	W	0	-	-	-
	Y	0.0646504	-	-	-
Active Site	A	0.068671	0.0897436	1.30686	0.0815092
	C	0.0393681	0.0576441	1.46423	0.0106647
	D	0.0504694	0.0809827	1.60459	1.65311e-09
	E	0.0251256	0.0420561	1.67383	0.00114641
	F	0.0333538	0.0822222	2.46515	9.28403e-07
	G	0.0456546	0.0847291	1.85587	6.8547e-08
	H	0.0581643	0.097011	1.66788	2.871e-11
	I	0.0389751	0.0714286	1.83267	0.0106176
	K	0.0229864	0.0261708	1.13853	0.534734
	L	0.0578897	0.134301	2.31995	2.76325e-11
	M	0	-	-	-
	N	0.0511483	0.0699523	1.36764	0.0370237
	P	0.0744648	0.120968	1.6245	0.0103328
	Q	0.0288237	0.0429799	1.49113	0.110089
	R	0.0405397	0.0699507	1.72549	1.44609e-05
	S	0.0559847	0.102439	1.82977	5.18812e-09
	T	0.0821105	0.101473	1.23581	0.0895326
	V	0.0404297	0.0696517	1.72279	0.0071463
	W	0	-	-	-
	Y	0.0646504	0.101979	1.57739	0.00032614
Amidation	A	0.068671	-	-	-
	C	0.0393681	-	-	-
	D	0.0504694	-	-	-
	E	0.0251256	0	0	1
	F	0.0333538	0	0	1
	G	0.0456546	0	0	1
	H	0.0581643	-	-	-
	I	0.0389751	0	0	1
	K	0.0229864	0	0	1
	L	0.0578897	0	0	1
	M	0	-	-	-
	N	0.0511483	0	0	1
	P	0.0744648	0	0	1
	Q	0.0288237	-	-	-
	R	0.0405397	0	0	1
	S	0.0559847	-	-	-
	T	0.0821105	-	-	-
	V	0.0404297	0	0	1
	W	0	-	-	-
	Y	0.0646504	0	0	1
Binding Site	A	0.068671	0.0797401	1.16119	0.000410639
	C	0.0393681	0.0474213	1.20456	0.000493497
	D	0.0504694	0.0521057	1.03242	0.439763
	E	0.0251256	0.0273566	1.08879	0.180227
	F	0.0333538	0.0363788	1.0907	0.242791
	G	0.0456546	0.0527189	1.15473	0.00344986
	H	0.0581643	0.0629003	1.08142	0.185141
	I	0.0389751	0.0464425	1.19159	0.012336
	K	0.0229864	0.0261652	1.13829	0.0730166
	L	0.0578897	0.066505	1.14882	0.000778132
	M	0	-	-	-
	N	0.0511483	0.0644254	1.25958	1.7213e-06
	P	0.0744648	0.0953271	1.28016	5.33227e-07
	Q	0.0288237	0.0352889	1.2243	0.0113224
	R	0.0405397	0.0503943	1.24309	1.27012e-05
	S	0.0559847	0.0676868	1.20902	2.47941e-05
	T	0.0821105	0.0998317	1.21582	4.51458e-06
	V	0.0404297	0.0448788	1.11005	0.094215
	W	0	-	-	-
	Y	0.0646504	0.0775607	1.19969	0.000282584
Biotinylation	A	0.068671	-	-	-
	C	0.0393681	-	-	-
	D	0.0504694	-	-	-
	E	0.0251256	-	-	-
	F	0.0333538	-	-	-
	G	0.0456546	-	-	-
	H	0.0581643	-	-	-
	I	0.0389751	-	-	-
	K	0.0229864	0	0	1
	L	0.0578897	-	-	-
	M	0	-	-	-
	N	0.0511483	-	-	-
	P	0.0744648	-	-	-
	Q	0.0288237	-	-	-
	R	0.0405397	-	-	-
	S	0.0559847	-	-	-
	T	0.0821105	-	-	-
	V	0.0404297	-	-	-
	W	0	-	-	-
	Y	0.0646504	-	-	-
C-linked Glycosylation	A	0.068671	-	-	-
	C	0.0393681	-	-	-
	D	0.0504694	-	-	-
	E	0.0251256	-	-	-
	F	0.0333538	-	-	-
	G	0.0456546	-	-	-
	H	0.0581643	-	-	-
	I	0.0389751	-	-	-
	K	0.0229864	-	-	-
	L	0.0578897	-	-	-
	M	0	-	-	-
	N	0.0511483	-	-	-
	P	0.0744648	-	-	-
	Q	0.0288237	-	-	-
	R	0.0405397	-	-	-
	S	0.0559847	-	-	-
	T	0.0821105	-	-	-
	V	0.0404297	-	-	-
	W	0	-	-	-
	Y	0.0646504	-	-	-
Crotonylation	A	0.068671	-	-	-
	C	0.0393681	-	-	-
	D	0.0504694	-	-	-
	E	0.0251256	-	-	-
	F	0.0333538	-	-	-
	G	0.0456546	-	-	-
	H	0.0581643	-	-	-
	I	0.0389751	-	-	-
	K	0.0229864	0.0490196	2.13254	0.0292366
	L	0.0578897	-	-	-
	M	0	-	-	-
	N	0.0511483	-	-	-
	P	0.0744648	-	-	-
	Q	0.0288237	-	-	-
	R	0.0405397	-	-	-
	S	0.0559847	-	-	-
	T	0.0821105	-	-	-
	V	0.0404297	-	-	-
	W	0	-	-	-
	Y	0.0646504	-	-	-
Decanoylation	A	0.068671	-	-	-
	C	0.0393681	-	-	-
	D	0.0504694	-	-	-
	E	0.0251256	-	-	-
	F	0.0333538	-	-	-
	G	0.0456546	-	-	-
	H	0.0581643	-	-	-
	I	0.0389751	-	-	-
	K	0.0229864	-	-	-
	L	0.0578897	-	-	-
	M	0	-	-	-
	N	0.0511483	-	-	-
	P	0.0744648	-	-	-
	Q	0.0288237	-	-	-
	R	0.0405397	-	-	-
	S	0.0559847	0	0	1
	T	0.0821105	-	-	-
	V	0.0404297	-	-	-
	W	0	-	-	-
	Y	0.0646504	-	-	-
Gamma-carboxyglutamic acid	A	0.068671	-	-	-
	C	0.0393681	-	-	-
	D	0.0504694	-	-	-
	E	0.0251256	0.0243902	0.970732	1
	F	0.0333538	-	-	-
	G	0.0456546	-	-	-
	H	0.0581643	-	-	-
	I	0.0389751	-	-	-
	K	0.0229864	-	-	-
	L	0.0578897	-	-	-
	M	0	-	-	-
	N	0.0511483	-	-	-
	P	0.0744648	-	-	-
	Q	0.0288237	-	-	-
	R	0.0405397	-	-	-
	S	0.0559847	-	-	-
	T	0.0821105	-	-	-
	V	0.0404297	-	-	-
	W	0	-	-	-
	Y	0.0646504	-	-	-
Hydroxylation	A	0.068671	-	-	-
	C	0.0393681	-	-	-
	D	0.0504694	0	0	1
	E	0.0251256	-	-	-
	F	0.0333538	-	-	-
	G	0.0456546	-	-	-
	H	0.0581643	0	0	1
	I	0.0389751	-	-	-
	K	0.0229864	0.0416667	1.81266	0.302624
	L	0.0578897	0	0	1
	M	0	-	-	-
	N	0.0511483	0.1	1.9551	0.196631
	P	0.0744648	0.140097	1.88138	0.00123485
	Q	0.0288237	-	-	-
	R	0.0405397	-	-	-
	S	0.0559847	-	-	-
	T	0.0821105	-	-	-
	V	0.0404297	-	-	-
	W	0	-	-	-
	Y	0.0646504	-	-	-
Lipoylation	A	0.068671	-	-	-
	C	0.0393681	-	-	-
	D	0.0504694	-	-	-
	E	0.0251256	-	-	-
	F	0.0333538	-	-	-
	G	0.0456546	-	-	-
	H	0.0581643	-	-	-
	I	0.0389751	-	-	-
	K	0.0229864	0	0	1
	L	0.0578897	-	-	-
	M	0	-	-	-
	N	0.0511483	-	-	-
	P	0.0744648	-	-	-
	Q	0.0288237	-	-	-
	R	0.0405397	0	0	1
	S	0.0559847	-	-	-
	T	0.0821105	-	-	-
	V	0.0404297	-	-	-
	W	0	-	-	-
	Y	0.0646504	-	-	-
Methylation	A	0.068671	-	-	-
	C	0.0393681	-	-	-
	D	0.0504694	-	-	-
	E	0.0251256	-	-	-
	F	0.0333538	-	-	-
	G	0.0456546	0	0	1
	H	0.0581643	0	0	1
	I	0.0389751	-	-	-
	K	0.0229864	0.0482759	2.10019	0.00913576
	L	0.0578897	0	0	1
	M	0	-	-	-
	N	0.0511483	-	-	-
	P	0.0744648	-	-	-
	Q	0.0288237	0	0	1
	R	0.0405397	0.064433	1.58938	0.0271534
	S	0.0559847	0	0	1
	T	0.0821105	-	-	-
	V	0.0404297	-	-	-
	W	0	-	-	-
	Y	0.0646504	-	-	-
Myristation	A	0.068671	-	-	-
	C	0.0393681	-	-	-
	D	0.0504694	-	-	-
	E	0.0251256	-	-	-
	F	0.0333538	-	-	-
	G	0.0456546	0.015625	0.342244	0.371703
	H	0.0581643	-	-	-
	I	0.0389751	-	-	-
	K	0.0229864	0	0	1
	L	0.0578897	-	-	-
	M	0	-	-	-
	N	0.0511483	-	-	-
	P	0.0744648	-	-	-
	Q	0.0288237	-	-	-
	R	0.0405397	-	-	-
	S	0.0559847	-	-	-
	T	0.0821105	-	-	-
	V	0.0404297	-	-	-
	W	0	-	-	-
	Y	0.0646504	-	-	-
N-linked Glycosylation	A	0.068671	-	-	-
	C	0.0393681	-	-	-
	D	0.0504694	-	-	-
	E	0.0251256	-	-	-
	F	0.0333538	-	-	-
	G	0.0456546	-	-	-
	H	0.0581643	-	-	-
	I	0.0389751	-	-	-
	K	0.0229864	-	-	-
	L	0.0578897	-	-	-
	M	0	-	-	-
	N	0.0511483	0.060593	1.18465	1.04671e-07
	P	0.0744648	-	-	-
	Q	0.0288237	-	-	-
	R	0.0405397	-	-	-
	S	0.0559847	-	-	-
	T	0.0821105	-	-	-
	V	0.0404297	-	-	-
	W	0	-	-	-
	Y	0.0646504	-	-	-
Octanoylation	A	0.068671	-	-	-
	C	0.0393681	-	-	-
	D	0.0504694	-	-	-
	E	0.0251256	-	-	-
	F	0.0333538	-	-	-
	G	0.0456546	-	-	-
	H	0.0581643	-	-	-
	I	0.0389751	-	-	-
	K	0.0229864	-	-	-
	L	0.0578897	-	-	-
	M	0	-	-	-
	N	0.0511483	-	-	-
	P	0.0744648	-	-	-
	Q	0.0288237	-	-	-
	R	0.0405397	-	-	-
	S	0.0559847	0	0	1
	T	0.0821105	-	-	-
	V	0.0404297	-	-	-
	W	0	-	-	-
	Y	0.0646504	-	-	-
O-linked Glycosylation	A	0.068671	-	-	-
	C	0.0393681	-	-	-
	D	0.0504694	-	-	-
	E	0.0251256	-	-	-
	F	0.0333538	-	-	-
	G	0.0456546	-	-	-
	H	0.0581643	-	-	-
	I	0.0389751	0	0	1
	K	0.0229864	0	0	1
	L	0.0578897	-	-	-
	M	0	-	-	-
	N	0.0511483	-	-	-
	P	0.0744648	-	-	-
	Q	0.0288237	-	-	-
	R	0.0405397	-	-	-
	S	0.0559847	0.0936995	1.67366	0.000153507
	T	0.0821105	0.0350969	0.427435	8.96272e-17
	V	0.0404297	-	-	-
	W	0	-	-	-
	Y	0.0646504	0	0	1
Palmitoylation	A	0.068671	-	-	-
	C	0.0393681	0.0564103	1.43289	0.19852
	D	0.0504694	-	-	-
	E	0.0251256	-	-	-
	F	0.0333538	-	-	-
	G	0.0456546	-	-	-
	H	0.0581643	-	-	-
	I	0.0389751	-	-	-
	K	0.0229864	-	-	-
	L	0.0578897	-	-	-
	M	0	-	-	-
	N	0.0511483	-	-	-
	P	0.0744648	-	-	-
	Q	0.0288237	-	-	-
	R	0.0405397	-	-	-
	S	0.0559847	0	0	1
	T	0.0821105	-	-	-
	V	0.0404297	-	-	-
	W	0	-	-	-
	Y	0.0646504	-	-	-
Phosphorylation	A	0.068671	-	-	-
	C	0.0393681	-	-	-
	D	0.0504694	0	0	1
	E	0.0251256	0	0	1
	F	0.0333538	-	-	-
	G	0.0456546	-	-	-
	H	0.0581643	0	0	1
	I	0.0389751	-	-	-
	K	0.0229864	0	0	1
	L	0.0578897	-	-	-
	M	0	-	-	-
	N	0.0511483	-	-	-
	P	0.0744648	0	0	1
	Q	0.0288237	0	0	1
	R	0.0405397	0	0	1
	S	0.0559847	0.056477	1.00879	0.631102
	T	0.0821105	0.0828771	1.00934	0.719477
	V	0.0404297	0	0	1
	W	0	-	-	-
	Y	0.0646504	0.0728131	1.12626	0.000329392
Prenylation	A	0.068671	-	-	-
	C	0.0393681	0.0410959	1.04389	0.764787
	D	0.0504694	-	-	-
	E	0.0251256	-	-	-
	F	0.0333538	-	-	-
	G	0.0456546	-	-	-
	H	0.0581643	-	-	-
	I	0.0389751	-	-	-
	K	0.0229864	-	-	-
	L	0.0578897	-	-	-
	M	0	-	-	-
	N	0.0511483	-	-	-
	P	0.0744648	-	-	-
	Q	0.0288237	-	-	-
	R	0.0405397	-	-	-
	S	0.0559847	-	-	-
	T	0.0821105	-	-	-
	V	0.0404297	-	-	-
	W	0	-	-	-
	Y	0.0646504	-	-	-
S-Nitrosylation	A	0.068671	-	-	-
	C	0.0393681	0.0503311	1.27847	0.133038
	D	0.0504694	-	-	-
	E	0.0251256	-	-	-
	F	0.0333538	-	-	-
	G	0.0456546	-	-	-
	H	0.0581643	-	-	-
	I	0.0389751	-	-	-
	K	0.0229864	-	-	-
	L	0.0578897	-	-	-
	M	0	-	-	-
	N	0.0511483	-	-	-
	P	0.0744648	-	-	-
	Q	0.0288237	-	-	-
	R	0.0405397	-	-	-
	S	0.0559847	-	-	-
	T	0.0821105	-	-	-
	V	0.0404297	-	-	-
	W	0	-	-	-
	Y	0.0646504	-	-	-
	A	0.068671	-	-	-
Sulfation	C	0.0393681	-	-	-
	D	0.0504694	-	-	-
	E	0.0251256	-	-	-
	F	0.0333538	-	-	-
	G	0.0456546	-	-	-
	H	0.0581643	-	-	-
	I	0.0389751	-	-	-
	K	0.0229864	-	-	-
	L	0.0578897	-	-	-
	M	0	-	-	-
	N	0.0511483	-	-	-
	P	0.0744648	-	-	-
	Q	0.0288237	-	-	-
	R	0.0405397	-	-	-
	S	0.0559847	0	0	1
	T	0.0821105	-	-	-
	V	0.0404297	-	-	-
	W	0	-	-	-
	Y	0.0646504	0.0897436	1.38814	0.352149
Sumoylation	A	0.068671	-	-	-
	C	0.0393681	-	-	-
	D	0.0504694	-	-	-
	E	0.0251256	-	-	-
	F	0.0333538	-	-	-
	G	0.0456546	-	-	-
	H	0.0581643	-	-	-
	I	0.0389751	-	-	-
	K	0.0229864	0.0285714	1.24297	0.349467
	L	0.0578897	-	-	-
	M	0	-	-	-
	N	0.0511483	-	-	-
	P	0.0744648	-	-	-
	Q	0.0288237	-	-	-
	R	0.0405397	-	-	-
	S	0.0559847	-	-	-
	T	0.0821105	-	-	-
	V	0.0404297	-	-	-
	W	0	-	-	-
	Y	0.0646504	-	-	-
Ubiquitylation	A	0.068671	-	-	-
	C	0.0393681	-	-	-
	D	0.0504694	-	-	-
	E	0.0251256	-	-	-
	F	0.0333538	-	-	-
	G	0.0456546	-	-	-
	H	0.0581643	-	-	-
	I	0.0389751	-	-	-
	K	0.0229864	0.0229533	0.998558	1
	L	0.0578897	-	-	-
	M	0	-	-	-
	N	0.0511483	-	-	-
	P	0.0744648	-	-	-
	Q	0.0288237	-	-	-
	R	0.0405397	-	-	-
	S	0.0559847	-	-	-
	T	0.0821105	-	-	-
	V	0.0404297	-	-	-
	W	0	-	-	-
	Y	0.0646504	-	-	-
