# Supplementary material for: Distribution bias analysis of germline and somatic single-nucleotide variations that impact protein functional site and neighboring amino acids
Source: Sci Rep. 2017 Feb 8;7:42169. doi: 10.1038/srep42169 (PMC5296879; doi:10.1038/srep42169)
Supplement: Supplementary Table 4 [file srep42169-s5.xls]

## Sheet: Sheet1
InvolvedCancerCounts	UniproKBProteinName	UniproKB ID	AA Position	Reference	Variation	CancerTypes	ProteinFunctionalSite
31	TP53	P04637	273	R	C	DOID:184 / bone cancer;DOID:1612 / breast cancer;DOID:3070 / malignant glioma;DOID:4606 / bile duct cancer;DOID:4159 / skin cancer;DOID:1793 / pancreatic cancer;DOID:3953 / adrenal gland cancer;DOID:11615 / penile cancer;DOID:3571 / liver cancer;DOID:1324 / lung cancer;DOID:4362 / cervical cancer;DOID:2394 / ovarian cancer;DOID:5041 / esophageal cancer;DOID:363 / uterine cancer;DOID:263 / kidney …	[L]Binding Site:RefSeq CDD_2015Jan|DNA binding site
28	TP53	P04637	248	R	Q	DOID:184 / bone cancer;DOID:1612 / breast cancer;DOID:3070 / malignant glioma;DOID:4606 / bile duct cancer;DOID:4159 / skin cancer;DOID:1793 / pancreatic cancer;DOID:3953 / adrenal gland cancer;DOID:13499 / jejunal cancer;DOID:3571 / liver cancer;DOID:1324 / lung cancer;DOID:4362 / cervical cancer;DOID:2394 / ovarian cancer;DOID:5041 / esophageal cancer;DOID:363 / uterine cancer;DOID:263 / kidney…	[L]Binding Site:RefSeq CDD_2015Jan|DNA binding site
28	TP53	P04637	248	R	W	DOID:184 / bone cancer;DOID:1612 / breast cancer;DOID:3070 / malignant glioma;DOID:4606 / bile duct cancer;DOID:4159 / skin cancer;DOID:1793 / pancreatic cancer;DOID:3571 / liver cancer;DOID:1324 / lung cancer;DOID:2394 / ovarian cancer;DOID:5041 / esophageal cancer;DOID:363 / uterine cancer;DOID:4045 / muscle cancer;DOID:5672 / large intestine cancer;DOID:1993 / rectum cancer;DOID:11054 / urinar…	[L]Binding Site:RefSeq CDD_2015Jan|DNA binding site
27	TP53	P04637	273	R	H	DOID:184 / bone cancer;DOID:1612 / breast cancer;DOID:3277 / thymus cancer;DOID:3070 / malignant glioma;DOID:4606 / bile duct cancer;DOID:4159 / skin cancer;DOID:1793 / pancreatic cancer;DOID:11615 / penile cancer;DOID:1964 / fallopian tube cancer;DOID:3571 / liver cancer;DOID:1324 / lung cancer;DOID:2394 / ovarian cancer;DOID:5041 / esophageal cancer;DOID:363 / uterine cancer;DOID:263 / kidney c…	[L]Binding Site:RefSeq CDD_2015Jan|DNA binding site
26	TP53	P04637	179	H	Y	DOID:184 / bone cancer;DOID:1612 / breast cancer;DOID:3070 / malignant glioma;DOID:4159 / skin cancer;DOID:1793 / pancreatic cancer;DOID:2174 / ocular cancer;DOID:3571 / liver cancer;DOID:1324 / lung cancer;DOID:2394 / ovarian cancer;DOID:5041 / esophageal cancer;DOID:363 / uterine cancer;DOID:4045 / muscle cancer;DOID:1192 / peripheral nervous system neoplasm;DOID:1993 / rectum cancer;DOID:11054…	[L]Binding Site:RefSeq CDD_2015Jan|zinc binding site
24	NRAS	P01111	61	Q	K	DOID:184 / bone cancer;DOID:1612 / breast cancer;DOID:3070 / malignant glioma;DOID:4159 / skin cancer;DOID:1793 / pancreatic cancer;DOID:2174 / ocular cancer;DOID:3953 / adrenal gland cancer;DOID:3571 / liver cancer;DOID:1324 / lung cancer;DOID:4362 / cervical cancer;DOID:2394 / ovarian cancer;DOID:363 / uterine cancer;DOID:1192 / peripheral nervous system neoplasm;DOID:5672 / large intestine can…	[L]Binding Site:RefSeq CDD_2015Jan|GEF interaction site
23	TP53	P04637	176	C	F	DOID:184 / bone cancer;DOID:1612 / breast cancer;DOID:3070 / malignant glioma;DOID:4159 / skin cancer;DOID:1793 / pancreatic cancer;DOID:3953 / adrenal gland cancer;DOID:3571 / liver cancer;DOID:1324 / lung cancer;DOID:2394 / ovarian cancer;DOID:5041 / esophageal cancer;DOID:5672 / large intestine cancer;DOID:1993 / rectum cancer;DOID:11054 / urinary bladder cancer;DOID:10283 / prostate cancer;DO…	[L]Binding Site:RefSeq CDD_2015Jan|zinc binding site
22	TP53	P04637	275	C	Y	DOID:184 / bone cancer;DOID:1612 / breast cancer;DOID:3070 / malignant glioma;DOID:4606 / bile duct cancer;DOID:4159 / skin cancer;DOID:1793 / pancreatic cancer;DOID:3571 / liver cancer;DOID:1324 / lung cancer;DOID:2394 / ovarian cancer;DOID:5041 / esophageal cancer;DOID:1993 / rectum cancer;DOID:11054 / urinary bladder cancer;DOID:10283 / prostate cancer;DOID:263 / kidney cancer;DOID:10534 / sto…	[L]Binding Site:RefSeq CDD_2015Jan|DNA binding site
21	CTNNB1	P35222	41	T	A	DOID:184 / bone cancer;DOID:1612 / breast cancer;DOID:1793 / pancreatic cancer;DOID:219 / colon cancer;DOID:1324 / lung cancer;DOID:201 / connective tissue cancer;DOID:2531 / hematologic cancer;DOID:10283 / prostate cancer;DOID:363 / uterine cancer;DOID:2394 / ovarian cancer;DOID:4362 / cervical cancer;DOID:4159 / skin cancer;DOID:10534 / stomach cancer;DOID:3571 / liver cancer;DOID:3953 / adrena…	[L]Phosphorylation:Phosphositeplus.1010730|Phosphothreonine/PhosphoELM.10011|Phosphothreonine (GSK-3_group)/HPRD 9.0|Phosphothreonine (GSK3B)/UniProtKB_2013|Phosphothreonine/UniProtKB_2015Jan|Phosphothreonine
21	NRAS	P01111	61	Q	R	DOID:1612 / breast cancer;DOID:3571 / liver cancer;DOID:1324 / lung cancer;DOID:13499 / jejunal cancer;DOID:2531 / hematologic cancer;DOID:1781 / thyroid cancer;DOID:4159 / skin cancer;DOID:2394 / ovarian cancer;DOID:1909 / melanoma;DOID:2174 / ocular cancer;DOID:3070 / malignant glioma;DOID:1793 / pancreatic cancer;DOID:363 / uterine cancer;DOID:10534 / stomach cancer;DOID:219 / colon cancer;DOI…	[L]Binding Site:RefSeq CDD_2015Jan|GEF interaction site
20	TP53	P04637	176	C	Y	DOID:184 / bone cancer;DOID:1612 / breast cancer;DOID:3571 / liver cancer;DOID:1324 / lung cancer;DOID:2596 / larynx cancer;DOID:2531 / hematologic cancer;DOID:4606 / bile duct cancer;DOID:4159 / skin cancer;DOID:2394 / ovarian cancer;DOID:5041 / esophageal cancer;DOID:3070 / malignant glioma;DOID:1793 / pancreatic cancer;DOID:10534 / stomach cancer;DOID:219 / colon cancer;DOID:11934 / head and n…	[L]Binding Site:RefSeq CDD_2015Jan|zinc binding site
20	TP53	P04637	179	H	R	DOID:1612 / breast cancer;DOID:219 / colon cancer;DOID:1324 / lung cancer;DOID:3070 / malignant glioma;DOID:2531 / hematologic cancer;DOID:10283 / prostate cancer;DOID:4362 / cervical cancer;DOID:2394 / ovarian cancer;DOID:5041 / esophageal cancer;DOID:1793 / pancreatic cancer;DOID:363 / uterine cancer;DOID:10534 / stomach cancer;DOID:3571 / liver cancer;DOID:2596 / larynx cancer;DOID:0060119 / p…	[L]Binding Site:RefSeq CDD_2015Jan|zinc binding site
19	TP53	P04637	132	K	N	DOID:1612 / breast cancer;DOID:219 / colon cancer;DOID:1324 / lung cancer;DOID:3070 / malignant glioma;DOID:2531 / hematologic cancer;DOID:4362 / cervical cancer;DOID:2394 / ovarian cancer;DOID:5041 / esophageal cancer;DOID:4159 / skin cancer;DOID:1793 / pancreatic cancer;DOID:363 / uterine cancer;DOID:3571 / liver cancer;DOID:3953 / adrenal gland cancer;DOID:263 / kidney cancer;DOID:0060119 / ph…	[L]Ubiquitylation:Phosphositeplus.1010730|Glycyl lysine isopeptide (Lys-Gly) (interchain with G-Cter in ubiquitin)
19	TP53	P04637	238	C	F	DOID:1612 / breast cancer;DOID:219 / colon cancer;DOID:1324 / lung cancer;DOID:3070 / malignant glioma;DOID:2531 / hematologic cancer;DOID:4606 / bile duct cancer;DOID:4159 / skin cancer;DOID:2394 / ovarian cancer;DOID:5041 / esophageal cancer;DOID:4045 / muscle cancer;DOID:4362 / cervical cancer;DOID:363 / uterine cancer;DOID:10534 / stomach cancer;DOID:3571 / liver cancer;DOID:263 / kidney canc…	[L]Binding Site:RefSeq CDD_2015Jan|zinc binding site
19	TP53	P04637	242	C	F	DOID:1612 / breast cancer;DOID:219 / colon cancer;DOID:1324 / lung cancer;DOID:2596 / larynx cancer;DOID:2531 / hematologic cancer;DOID:363 / uterine cancer;DOID:2394 / ovarian cancer;DOID:5041 / esophageal cancer;DOID:2174 / ocular cancer;DOID:3070 / malignant glioma;DOID:1793 / pancreatic cancer;DOID:10534 / stomach cancer;DOID:3571 / liver cancer;DOID:11934 / head and neck cancer;DOID:1319 / b…	[L]Binding Site:RefSeq CDD_2015Jan|zinc binding site
19	TP53	P04637	248	R	L	DOID:1612 / breast cancer;DOID:219 / colon cancer;DOID:1324 / lung cancer;DOID:3070 / malignant glioma;DOID:2531 / hematologic cancer;DOID:10283 / prostate cancer;DOID:4159 / skin cancer;DOID:2394 / ovarian cancer;DOID:5041 / esophageal cancer;DOID:1793 / pancreatic cancer;DOID:10534 / stomach cancer;DOID:3571 / liver cancer;DOID:263 / kidney cancer;DOID:2596 / larynx cancer;DOID:1319 / brain can…	[L]Binding Site:RefSeq CDD_2015Jan|DNA binding site
18	CTNNB1	P35222	33	S	C	DOID:184 / bone cancer;DOID:4606 / bile duct cancer;DOID:3571 / liver cancer;DOID:1324 / lung cancer;DOID:10283 / prostate cancer;DOID:4159 / skin cancer;DOID:2394 / ovarian cancer;DOID:5041 / esophageal cancer;DOID:1909 / melanoma;DOID:1793 / pancreatic cancer;DOID:363 / uterine cancer;DOID:10534 / stomach cancer;DOID:219 / colon cancer;DOID:263 / kidney cancer;DOID:1319 / brain cancer;DOID:1993…	[L]Phosphorylation:Phosphositeplus.1010730|Phosphoserine/PhosphoELM.10011|Phosphoserine (GSK-3_group)/HPRD 9.0|Phosphoserine (GSK3B)/UniProtKB_2013|Phosphoserine/UniProtKB_2015Jan|Phosphoserine
18	TP53	P04637	241	S	F	DOID:1612 / breast cancer;DOID:219 / colon cancer;DOID:1324 / lung cancer;DOID:3070 / malignant glioma;DOID:2531 / hematologic cancer;DOID:4606 / bile duct cancer;DOID:4159 / skin cancer;DOID:2394 / ovarian cancer;DOID:5041 / esophageal cancer;DOID:1793 / pancreatic cancer;DOID:363 / uterine cancer;DOID:10534 / stomach cancer;DOID:3571 / liver cancer;DOID:263 / kidney cancer;DOID:1319 / brain can…	[L]Binding Site:RefSeq CDD_2015Jan|DNA binding site
18	TP53	P04637	242	C	Y	DOID:184 / bone cancer;DOID:1612 / breast cancer;DOID:219 / colon cancer;DOID:1324 / lung cancer;DOID:3070 / malignant glioma;DOID:2531 / hematologic cancer;DOID:10283 / prostate cancer;DOID:2394 / ovarian cancer;DOID:10534 / stomach cancer;DOID:3571 / liver cancer;DOID:201 / connective tissue cancer;DOID:2596 / larynx cancer;DOID:0060119 / pharynx cancer;DOID:8618 / oral cavity cancer;DOID:1319 …	[L]Binding Site:RefSeq CDD_2015Jan|zinc binding site
17	TP53	P04637	238	C	Y	DOID:184 / bone cancer;DOID:1612 / breast cancer;DOID:219 / colon cancer;DOID:1324 / lung cancer;DOID:201 / connective tissue cancer;DOID:2531 / hematologic cancer;DOID:363 / uterine cancer;DOID:2394 / ovarian cancer;DOID:5041 / esophageal cancer;DOID:1793 / pancreatic cancer;DOID:4159 / skin cancer;DOID:10534 / stomach cancer;DOID:1192 / peripheral nervous system neoplasm;DOID:11934 / head and n…	[L]Binding Site:RefSeq CDD_2015Jan|zinc binding site
17	TP53	P04637	280	R	K	DOID:1612 / breast cancer;DOID:219 / colon cancer;DOID:1324 / lung cancer;DOID:3070 / malignant glioma;DOID:2531 / hematologic cancer;DOID:10283 / prostate cancer;DOID:4159 / skin cancer;DOID:2394 / ovarian cancer;DOID:5041 / esophageal cancer;DOID:4362 / cervical cancer;DOID:10534 / stomach cancer;DOID:11934 / head and neck cancer;DOID:1319 / brain cancer;DOID:8618 / oral cavity cancer;DOID:0060…	[L]Binding Site:RefSeq CDD_2015Jan|DNA binding site
17	TP53	P04637	337	R	C	DOID:1612 / breast cancer;DOID:3571 / liver cancer;DOID:1324 / lung cancer;DOID:3070 / malignant glioma;DOID:2531 / hematologic cancer;DOID:10283 / prostate cancer;DOID:363 / uterine cancer;DOID:2394 / ovarian cancer;DOID:5041 / esophageal cancer;DOID:1793 / pancreatic cancer;DOID:1319 / brain cancer;DOID:10534 / stomach cancer;DOID:219 / colon cancer;DOID:263 / kidney cancer;DOID:11934 / head an…	[L]Methylation:Phosphositeplus.1010730|N2,N2-dimethylarginine
16	GNAS	P63092	201	R	C	DOID:184 / bone cancer;DOID:1612 / breast cancer;DOID:3571 / liver cancer;DOID:1324 / lung cancer;DOID:2531 / hematologic cancer;DOID:4606 / bile duct cancer;DOID:4159 / skin cancer;DOID:5041 / esophageal cancer;DOID:1793 / pancreatic cancer;DOID:10534 / stomach cancer;DOID:219 / colon cancer;DOID:3953 / adrenal gland cancer;DOID:263 / kidney cancer;DOID:5672 / large intestine cancer;DOID:0060119…	[L]Binding Site:RefSeq CDD_2015Jan|GoLoco binding site
16	GNAS	Q5JWF2	844	R	C	DOID:184 / bone cancer;DOID:1612 / breast cancer;DOID:3571 / liver cancer;DOID:1324 / lung cancer;DOID:2531 / hematologic cancer;DOID:4606 / bile duct cancer;DOID:4159 / skin cancer;DOID:5041 / esophageal cancer;DOID:1793 / pancreatic cancer;DOID:10534 / stomach cancer;DOID:219 / colon cancer;DOID:3953 / adrenal gland cancer;DOID:263 / kidney cancer;DOID:5672 / large intestine cancer;DOID:0060119…	[L]Binding Site:RefSeq CDD_2015Jan|GoLoco binding site
16	KRAS	P01116	61	Q	H	DOID:1612 / breast cancer;DOID:219 / colon cancer;DOID:1324 / lung cancer;DOID:13499 / jejunal cancer;DOID:2531 / hematologic cancer;DOID:4606 / bile duct cancer;DOID:4159 / skin cancer;DOID:363 / uterine cancer;DOID:1781 / thyroid cancer;DOID:1793 / pancreatic cancer;DOID:4362 / cervical cancer;DOID:10534 / stomach cancer;DOID:3571 / liver cancer;DOID:263 / kidney cancer;DOID:1993 / rectum cance…	[L]Binding Site:RefSeq CDD_2015Jan|GEF interaction site
16	TP53	P04637	239	N	D	DOID:1612 / breast cancer;DOID:3571 / liver cancer;DOID:1324 / lung cancer;DOID:3070 / malignant glioma;DOID:2531 / hematologic cancer;DOID:4606 / bile duct cancer;DOID:363 / uterine cancer;DOID:2394 / ovarian cancer;DOID:10283 / prostate cancer;DOID:5041 / esophageal cancer;DOID:10534 / stomach cancer;DOID:219 / colon cancer;DOID:263 / kidney cancer;DOID:11934 / head and neck cancer;DOID:1993 / …	[L]Binding Site:RefSeq CDD_2015Jan|DNA binding site
16	TP53	P04637	242	C	S	DOID:1612 / breast cancer;DOID:3571 / liver cancer;DOID:1324 / lung cancer;DOID:3070 / malignant glioma;DOID:2531 / hematologic cancer;DOID:363 / uterine cancer;DOID:2394 / ovarian cancer;DOID:1793 / pancreatic cancer;DOID:10534 / stomach cancer;DOID:219 / colon cancer;DOID:263 / kidney cancer;DOID:11934 / head and neck cancer;DOID:5672 / large intestine cancer;DOID:8618 / oral cavity cancer;DOID…	[L]Binding Site:RefSeq CDD_2015Jan|zinc binding site
16	TP53	P04637	273	R	L	DOID:1612 / breast cancer;DOID:219 / colon cancer;DOID:1324 / lung cancer;DOID:3070 / malignant glioma;DOID:2531 / hematologic cancer;DOID:363 / uterine cancer;DOID:2394 / ovarian cancer;DOID:5041 / esophageal cancer;DOID:1793 / pancreatic cancer;DOID:4159 / skin cancer;DOID:10534 / stomach cancer;DOID:3571 / liver cancer;DOID:11934 / head and neck cancer;DOID:1319 / brain cancer;DOID:1993 / rect…	[L]Binding Site:RefSeq CDD_2015Jan|DNA binding site
16	TP53	P04637	280	R	T	DOID:1612 / breast cancer;DOID:219 / colon cancer;DOID:1324 / lung cancer;DOID:263 / kidney cancer;DOID:2531 / hematologic cancer;DOID:10283 / prostate cancer;DOID:363 / uterine cancer;DOID:3070 / malignant glioma;DOID:4159 / skin cancer;DOID:10534 / stomach cancer;DOID:13499 / jejunal cancer;DOID:11934 / head and neck cancer;DOID:8618 / oral cavity cancer;DOID:0060119 / pharynx cancer;DOID:11054…	[L]Binding Site:RefSeq CDD_2015Jan|DNA binding site
15	HRAS	P01112	61	Q	L	DOID:10283 / prostate cancer;DOID:3571 / liver cancer;DOID:1324 / lung cancer;DOID:11934 / head and neck cancer;DOID:1781 / thyroid cancer;DOID:4159 / skin cancer;DOID:5041 / esophageal cancer;DOID:11615 / penile cancer;DOID:3996 / urinary system cancer;DOID:8850 / salivary gland cancer;DOID:2596 / larynx cancer;DOID:8618 / oral cavity cancer;DOID:0060119 / pharynx cancer;DOID:1612 / breast cance…	[L]Binding Site:RefSeq CDD_2015Jan|GEF interaction site
15	NRAS	P01111	61	Q	L	DOID:10283 / prostate cancer;DOID:219 / colon cancer;DOID:1324 / lung cancer;DOID:3070 / malignant glioma;DOID:2531 / hematologic cancer;DOID:1781 / thyroid cancer;DOID:4159 / skin cancer;DOID:1793 / pancreatic cancer;DOID:363 / uterine cancer;DOID:1909 / melanoma;DOID:3571 / liver cancer;DOID:1192 / peripheral nervous system neoplasm;DOID:1319 / brain cancer;DOID:1993 / rectum cancer;DOID:11054 …	[L]Binding Site:RefSeq CDD_2015Jan|GEF interaction site
15	PTEN	P60484	130	R	Q	DOID:1612 / breast cancer;DOID:219 / colon cancer;DOID:1324 / lung cancer;DOID:3070 / malignant glioma;DOID:10283 / prostate cancer;DOID:363 / uterine cancer;DOID:2394 / ovarian cancer;DOID:4362 / cervical cancer;DOID:4159 / skin cancer;DOID:10534 / stomach cancer;DOID:263 / kidney cancer;DOID:11934 / head and neck cancer;DOID:5672 / large intestine cancer;DOID:1319 / brain cancer;DOID:1993 / rec…	[L]Active Site:RefSeq CDD_2015Jan|active site
15	TP53	P04637	239	N	S	DOID:1612 / breast cancer;DOID:219 / colon cancer;DOID:1324 / lung cancer;DOID:201 / connective tissue cancer;DOID:2531 / hematologic cancer;DOID:363 / uterine cancer;DOID:2394 / ovarian cancer;DOID:5041 / esophageal cancer;DOID:3070 / malignant glioma;DOID:10534 / stomach cancer;DOID:3571 / liver cancer;DOID:263 / kidney cancer;DOID:8618 / oral cavity cancer;DOID:1993 / rectum cancer;DOID:11054 …	[L]Binding Site:RefSeq CDD_2015Jan|DNA binding site
15	TP53	P04637	275	C	F	DOID:184 / bone cancer;DOID:1612 / breast cancer;DOID:219 / colon cancer;DOID:1324 / lung cancer;DOID:3070 / malignant glioma;DOID:2531 / hematologic cancer;DOID:2394 / ovarian cancer;DOID:5041 / esophageal cancer;DOID:1793 / pancreatic cancer;DOID:3571 / liver cancer;DOID:11934 / head and neck cancer;DOID:1319 / brain cancer;DOID:8618 / oral cavity cancer;DOID:0060119 / pharynx cancer;DOID:11054…	[L]Binding Site:RefSeq CDD_2015Jan|DNA binding site
14	CTNNB1	P35222	33	S	F	DOID:184 / bone cancer;DOID:10283 / prostate cancer;DOID:3571 / liver cancer;DOID:1324 / lung cancer;DOID:2531 / hematologic cancer;DOID:4159 / skin cancer;DOID:2394 / ovarian cancer;DOID:1793 / pancreatic cancer;DOID:363 / uterine cancer;DOID:10534 / stomach cancer;DOID:219 / colon cancer;DOID:263 / kidney cancer;DOID:1319 / brain cancer;DOID:11054 / urinary bladder cancer	[L]Phosphorylation:Phosphositeplus.1010730|Phosphoserine/PhosphoELM.10011|Phosphoserine (GSK-3_group)/HPRD 9.0|Phosphoserine (GSK3B)/UniProtKB_2013|Phosphoserine/UniProtKB_2015Jan|Phosphoserine
14	CTNNB1	P35222	37	S	C	DOID:184 / bone cancer;DOID:1793 / pancreatic cancer;DOID:3571 / liver cancer;DOID:1324 / lung cancer;DOID:4159 / skin cancer;DOID:2394 / ovarian cancer;DOID:4362 / cervical cancer;DOID:363 / uterine cancer;DOID:10534 / stomach cancer;DOID:219 / colon cancer;DOID:5672 / large intestine cancer;DOID:1319 / brain cancer;DOID:10021 / duodenum cancer;DOID:11054 / urinary bladder cancer	[L]Phosphorylation:Phosphositeplus.1010730|Phosphoserine/PhosphoELM.10011|Phosphoserine (GSK-3_group)/HPRD 9.0|Phosphoserine (GSK3B)/UniProtKB_2013|Phosphoserine/UniProtKB_2015Jan|Phosphoserine
14	CTNNB1	P35222	37	S	F	DOID:1793 / pancreatic cancer;DOID:3571 / liver cancer;DOID:1324 / lung cancer;DOID:4159 / skin cancer;DOID:2394 / ovarian cancer;DOID:5041 / esophageal cancer;DOID:3996 / urinary system cancer;DOID:4362 / cervical cancer;DOID:363 / uterine cancer;DOID:10534 / stomach cancer;DOID:219 / colon cancer;DOID:1319 / brain cancer;DOID:10021 / duodenum cancer;DOID:11054 / urinary bladder cancer	[L]Phosphorylation:Phosphositeplus.1010730|Phosphoserine/PhosphoELM.10011|Phosphoserine (GSK-3_group)/HPRD 9.0|Phosphoserine (GSK3B)/UniProtKB_2013|Phosphoserine/UniProtKB_2015Jan|Phosphoserine
14	CTNNB1	P35222	45	S	F	DOID:4606 / bile duct cancer;DOID:219 / colon cancer;DOID:1324 / lung cancer;DOID:2531 / hematologic cancer;DOID:4159 / skin cancer;DOID:1793 / pancreatic cancer;DOID:363 / uterine cancer;DOID:10534 / stomach cancer;DOID:3571 / liver cancer;DOID:3953 / adrenal gland cancer;DOID:263 / kidney cancer;DOID:5672 / large intestine cancer;DOID:1319 / brain cancer;DOID:11054 / urinary bladder cancer	[L]Phosphorylation:Phosphositeplus.1010730|Phosphoserine/PhosphoELM.10011|Phosphoserine (CK1_group)/HPRD 9.0|Phosphoserine (CSNK1D)/HPRD 9.0|Phosphoserine (CSNK1A1)/HPRD 9.0|Phosphoserine (CDK6)/UniProtKB_2013|Phosphoserine/UniProtKB_2015Jan|Phosphoserine
14	GNAS	P63092	201	R	H	DOID:184 / bone cancer;DOID:1612 / breast cancer;DOID:219 / colon cancer;DOID:1324 / lung cancer;DOID:2531 / hematologic cancer;DOID:4606 / bile duct cancer;DOID:4362 / cervical cancer;DOID:5041 / esophageal cancer;DOID:1793 / pancreatic cancer;DOID:10534 / stomach cancer;DOID:3571 / liver cancer;DOID:263 / kidney cancer;DOID:5672 / large intestine cancer;DOID:1993 / rectum cancer	[L]Binding Site:RefSeq CDD_2015Jan|GoLoco binding site
14	GNAS	Q5JWF2	844	R	H	DOID:184 / bone cancer;DOID:1612 / breast cancer;DOID:219 / colon cancer;DOID:1324 / lung cancer;DOID:2531 / hematologic cancer;DOID:4606 / bile duct cancer;DOID:4362 / cervical cancer;DOID:5041 / esophageal cancer;DOID:1793 / pancreatic cancer;DOID:10534 / stomach cancer;DOID:3571 / liver cancer;DOID:263 / kidney cancer;DOID:5672 / large intestine cancer;DOID:1993 / rectum cancer	[L]Binding Site:RefSeq CDD_2015Jan|GoLoco binding site
14	TP53	P04637	213	R	L	DOID:1612 / breast cancer;DOID:3571 / liver cancer;DOID:1324 / lung cancer;DOID:3070 / malignant glioma;DOID:10283 / prostate cancer;DOID:2394 / ovarian cancer;DOID:5041 / esophageal cancer;DOID:10534 / stomach cancer;DOID:1793 / pancreatic cancer;DOID:2174 / ocular cancer;DOID:219 / colon cancer;DOID:11934 / head and neck cancer;DOID:0060119 / pharynx cancer;DOID:11054 / urinary bladder cancer	[L]Methylation:Phosphositeplus.1010730|5-methylarginine
13	CTNNB1	P35222	41	T	I	DOID:184 / bone cancer;DOID:10283 / prostate cancer;DOID:3571 / liver cancer;DOID:2531 / hematologic cancer;DOID:363 / uterine cancer;DOID:2394 / ovarian cancer;DOID:1793 / pancreatic cancer;DOID:4159 / skin cancer;DOID:10534 / stomach cancer;DOID:219 / colon cancer;DOID:5672 / large intestine cancer;DOID:1993 / rectum cancer;DOID:11054 / urinary bladder cancer	[L]Phosphorylation:Phosphositeplus.1010730|Phosphothreonine/PhosphoELM.10011|Phosphothreonine (GSK-3_group)/HPRD 9.0|Phosphothreonine (GSK3B)/UniProtKB_2013|Phosphothreonine/UniProtKB_2015Jan|Phosphothreonine
13	CTNNB1	P35222	45	S	P	DOID:184 / bone cancer;DOID:10283 / prostate cancer;DOID:3571 / liver cancer;DOID:1324 / lung cancer;DOID:4159 / skin cancer;DOID:2394 / ovarian cancer;DOID:363 / uterine cancer;DOID:219 / colon cancer;DOID:3953 / adrenal gland cancer;DOID:263 / kidney cancer;DOID:10021 / duodenum cancer;DOID:1993 / rectum cancer;DOID:11054 / urinary bladder cancer	[L]Phosphorylation:Phosphositeplus.1010730|Phosphoserine/PhosphoELM.10011|Phosphoserine (CK1_group)/HPRD 9.0|Phosphoserine (CSNK1D)/HPRD 9.0|Phosphoserine (CSNK1A1)/HPRD 9.0|Phosphoserine (CDK6)/UniProtKB_2013|Phosphoserine/UniProtKB_2015Jan|Phosphoserine
13	KRAS	P01116	61	Q	K	DOID:1612 / breast cancer;DOID:219 / colon cancer;DOID:1324 / lung cancer;DOID:263 / kidney cancer;DOID:2531 / hematologic cancer;DOID:1781 / thyroid cancer;DOID:4159 / skin cancer;DOID:10283 / prostate cancer;DOID:1793 / pancreatic cancer;DOID:10534 / stomach cancer;DOID:2596 / larynx cancer;DOID:5672 / large intestine cancer;DOID:11054 / urinary bladder cancer	[L]Binding Site:RefSeq CDD_2015Jan|GEF interaction site
13	KRAS	P01116	61	Q	L	DOID:4606 / bile duct cancer;DOID:219 / colon cancer;DOID:1324 / lung cancer;DOID:2531 / hematologic cancer;DOID:1781 / thyroid cancer;DOID:363 / uterine cancer;DOID:1793 / pancreatic cancer;DOID:4159 / skin cancer;DOID:10534 / stomach cancer;DOID:263 / kidney cancer;DOID:1993 / rectum cancer;DOID:1612 / breast cancer;DOID:11054 / urinary bladder cancer	[L]Binding Site:RefSeq CDD_2015Jan|GEF interaction site
13	KRAS	P01116	61	Q	R	DOID:10283 / prostate cancer;DOID:219 / colon cancer;DOID:1324 / lung cancer;DOID:3070 / malignant glioma;DOID:2531 / hematologic cancer;DOID:1781 / thyroid cancer;DOID:4362 / cervical cancer;DOID:1793 / pancreatic cancer;DOID:4159 / skin cancer;DOID:10534 / stomach cancer;DOID:5672 / large intestine cancer;DOID:8618 / oral cavity cancer;DOID:1993 / rectum cancer	[L]Binding Site:RefSeq CDD_2015Jan|GEF interaction site
13	TP53	P04637	110	R	L	DOID:1612 / breast cancer;DOID:3571 / liver cancer;DOID:1324 / lung cancer;DOID:2531 / hematologic cancer;DOID:2394 / ovarian cancer;DOID:5041 / esophageal cancer;DOID:1793 / pancreatic cancer;DOID:4045 / muscle cancer;DOID:219 / colon cancer;DOID:11934 / head and neck cancer;DOID:8618 / oral cavity cancer;DOID:0060119 / pharynx cancer;DOID:11054 / urinary bladder cancer	[L]Methylation:Phosphositeplus.1010730|5-methylarginine
13	TP53	P04637	132	K	R	DOID:4606 / bile duct cancer;DOID:219 / colon cancer;DOID:1324 / lung cancer;DOID:3070 / malignant glioma;DOID:2531 / hematologic cancer;DOID:1612 / breast cancer;DOID:2394 / ovarian cancer;DOID:10283 / prostate cancer;DOID:5041 / esophageal cancer;DOID:1793 / pancreatic cancer;DOID:3571 / liver cancer;DOID:263 / kidney cancer;DOID:0060119 / pharynx cancer	[L]Ubiquitylation:Phosphositeplus.1010730|Glycyl lysine isopeptide (Lys-Gly) (interchain with G-Cter in ubiquitin)
13	TP53	P04637	176	C	S	DOID:1612 / breast cancer;DOID:219 / colon cancer;DOID:1324 / lung cancer;DOID:2531 / hematologic cancer;DOID:10283 / prostate cancer;DOID:363 / uterine cancer;DOID:2394 / ovarian cancer;DOID:5041 / esophageal cancer;DOID:1793 / pancreatic cancer;DOID:3571 / liver cancer;DOID:11934 / head and neck cancer;DOID:1245 / vulva cancer;DOID:0060119 / pharynx cancer	[L]Binding Site:RefSeq CDD_2015Jan|zinc binding site
13	TP53	P04637	179	H	L	DOID:1612 / breast cancer;DOID:219 / colon cancer;DOID:1324 / lung cancer;DOID:11934 / head and neck cancer;DOID:2531 / hematologic cancer;DOID:4606 / bile duct cancer;DOID:4159 / skin cancer;DOID:5041 / esophageal cancer;DOID:3571 / liver cancer;DOID:2596 / larynx cancer;DOID:8618 / oral cavity cancer;DOID:0060119 / pharynx cancer;DOID:11054 / urinary bladder cancer	[L]Binding Site:RefSeq CDD_2015Jan|zinc binding site
13	TP53	P04637	273	R	S	DOID:4606 / bile duct cancer;DOID:219 / colon cancer;DOID:1324 / lung cancer;DOID:2531 / hematologic cancer;DOID:363 / uterine cancer;DOID:2394 / ovarian cancer;DOID:1793 / pancreatic cancer;DOID:10534 / stomach cancer;DOID:3571 / liver cancer;DOID:11934 / head and neck cancer;DOID:0060119 / pharynx cancer;DOID:1993 / rectum cancer;DOID:11054 / urinary bladder cancer	[L]Binding Site:RefSeq CDD_2015Jan|DNA binding site
12	CTNNB1	P35222	33	S	Y	DOID:184 / bone cancer;DOID:10283 / prostate cancer;DOID:3571 / liver cancer;DOID:2531 / hematologic cancer;DOID:363 / uterine cancer;DOID:2394 / ovarian cancer;DOID:1793 / pancreatic cancer;DOID:4159 / skin cancer;DOID:10534 / stomach cancer;DOID:219 / colon cancer;DOID:5672 / large intestine cancer;DOID:1319 / brain cancer	[L]Phosphorylation:Phosphositeplus.1010730|Phosphoserine/PhosphoELM.10011|Phosphoserine (GSK-3_group)/HPRD 9.0|Phosphoserine (GSK3B)/UniProtKB_2013|Phosphoserine/UniProtKB_2015Jan|Phosphoserine
12	SMAD4	Q13485	361	R	H	DOID:1612 / breast cancer;DOID:219 / colon cancer;DOID:1324 / lung cancer;DOID:13499 / jejunal cancer;DOID:4362 / cervical cancer;DOID:1793 / pancreatic cancer;DOID:10534 / stomach cancer;DOID:11934 / head and neck cancer;DOID:5672 / large intestine cancer;DOID:8618 / oral cavity cancer;DOID:0060119 / pharynx cancer;DOID:1993 / rectum cancer	[L]Binding Site:RefSeq CDD_2015Jan|trimer interface
12	TP53	P04637	213	R	Q	DOID:219 / colon cancer;DOID:3070 / malignant glioma;DOID:2531 / hematologic cancer;DOID:363 / uterine cancer;DOID:5041 / esophageal cancer;DOID:4159 / skin cancer;DOID:10534 / stomach cancer;DOID:3571 / liver cancer;DOID:263 / kidney cancer;DOID:1319 / brain cancer;DOID:1993 / rectum cancer;DOID:11054 / urinary bladder cancer	[L]Methylation:Phosphositeplus.1010730|5-methylarginine
12	TP53	P04637	215	S	R	DOID:1612 / breast cancer;DOID:3571 / liver cancer;DOID:1324 / lung cancer;DOID:2531 / hematologic cancer;DOID:10283 / prostate cancer;DOID:4159 / skin cancer;DOID:2394 / ovarian cancer;DOID:5041 / esophageal cancer;DOID:10534 / stomach cancer;DOID:11934 / head and neck cancer;DOID:5672 / large intestine cancer;DOID:1993 / rectum cancer	[L]Phosphorylation:Phosphositeplus.1010730|Phosphoserine/PhosphoELM.10011|Phosphoserine (Aurora A)
12	TP53	P04637	238	C	S	DOID:184 / bone cancer;DOID:1612 / breast cancer;DOID:3571 / liver cancer;DOID:1324 / lung cancer;DOID:3070 / malignant glioma;DOID:2531 / hematologic cancer;DOID:4159 / skin cancer;DOID:2394 / ovarian cancer;DOID:1793 / pancreatic cancer;DOID:4045 / muscle cancer;DOID:11934 / head and neck cancer;DOID:0060119 / pharynx cancer	[L]Binding Site:RefSeq CDD_2015Jan|zinc binding site
12	TP53	P04637	273	R	P	DOID:1612 / breast cancer;DOID:3571 / liver cancer;DOID:1324 / lung cancer;DOID:11934 / head and neck cancer;DOID:2531 / hematologic cancer;DOID:4362 / cervical cancer;DOID:2394 / ovarian cancer;DOID:5041 / esophageal cancer;DOID:10534 / stomach cancer;DOID:2596 / larynx cancer;DOID:1993 / rectum cancer;DOID:3070 / malignant glioma	[L]Binding Site:RefSeq CDD_2015Jan|DNA binding site
12	TP53	P04637	276	A	P	DOID:184 / bone cancer;DOID:4606 / bile duct cancer;DOID:3277 / thymus cancer;DOID:201 / connective tissue cancer;DOID:1612 / breast cancer;DOID:4159 / skin cancer;DOID:2394 / ovarian cancer;DOID:5041 / esophageal cancer;DOID:363 / uterine cancer;DOID:263 / kidney cancer;DOID:1993 / rectum cancer;DOID:11054 / urinary bladder cancer	[L]Binding Site:RefSeq CDD_2015Jan|DNA binding site
12	TP53	P04637	280	R	G	DOID:3571 / liver cancer;DOID:1324 / lung cancer;DOID:3070 / malignant glioma;DOID:2531 / hematologic cancer;DOID:2394 / ovarian cancer;DOID:1793 / pancreatic cancer;DOID:10534 / stomach cancer;DOID:3277 / thymus cancer;DOID:11934 / head and neck cancer;DOID:8618 / oral cavity cancer;DOID:0060119 / pharynx cancer;DOID:11054 / urinary bladder cancer	[L]Binding Site:RefSeq CDD_2015Jan|DNA binding site
11	HRAS	P01112	61	Q	K	DOID:1324 / lung cancer;DOID:11934 / head and neck cancer;DOID:1781 / thyroid cancer;DOID:4159 / skin cancer;DOID:8850 / salivary gland cancer;DOID:1192 / peripheral nervous system neoplasm;DOID:263 / kidney cancer;DOID:2596 / larynx cancer;DOID:8618 / oral cavity cancer;DOID:0060119 / pharynx cancer;DOID:11054 / urinary bladder cancer	[L]Binding Site:RefSeq CDD_2015Jan|GEF interaction site
11	IDH1	O75874	132	R	C	DOID:184 / bone cancer;DOID:1612 / breast cancer;DOID:3571 / liver cancer;DOID:3070 / malignant glioma;DOID:2531 / hematologic cancer;DOID:10283 / prostate cancer;DOID:4159 / skin cancer;DOID:1909 / melanoma;DOID:219 / colon cancer;DOID:1319 / brain cancer;DOID:4606 / bile duct cancer	[L]Binding Site:UniProtKB_2015Jan|Substrate
11	IDH1	O75874	132	R	H	DOID:184 / bone cancer;DOID:10283 / prostate cancer;DOID:8850 / salivary gland cancer;DOID:3070 / malignant glioma;DOID:2531 / hematologic cancer;DOID:363 / uterine cancer;DOID:4159 / skin cancer;DOID:1324 / lung cancer;DOID:1319 / brain cancer;DOID:1993 / rectum cancer;DOID:11054 / urinary bladder cancer	[L]Binding Site:UniProtKB_2015Jan|Substrate
11	SMAD4	Q13485	361	R	C	DOID:1793 / pancreatic cancer;DOID:219 / colon cancer;DOID:13499 / jejunal cancer;DOID:4606 / bile duct cancer;DOID:4362 / cervical cancer;DOID:5041 / esophageal cancer;DOID:10155 / intestinal cancer;DOID:10534 / stomach cancer;DOID:5672 / large intestine cancer;DOID:1993 / rectum cancer;DOID:10021 / duodenum cancer	[L]Binding Site:RefSeq CDD_2015Jan|trimer interface
11	TP53	P04637	155	T	N	DOID:1612 / breast cancer;DOID:219 / colon cancer;DOID:1324 / lung cancer;DOID:3070 / malignant glioma;DOID:2394 / ovarian cancer;DOID:5041 / esophageal cancer;DOID:2596 / larynx cancer;DOID:11934 / head and neck cancer;DOID:1319 / brain cancer;DOID:8618 / oral cavity cancer;DOID:0060119 / pharynx cancer	[L]Phosphorylation:Phosphositeplus.1010730|Phosphothreonine/HPRD 9.0|Phosphothreonine (CSNK2A1)
11	TP53	P04637	238	C	R	DOID:1612 / breast cancer;DOID:219 / colon cancer;DOID:10283 / prostate cancer;DOID:363 / uterine cancer;DOID:2394 / ovarian cancer;DOID:5041 / esophageal cancer;DOID:3571 / liver cancer;DOID:11934 / head and neck cancer;DOID:8618 / oral cavity cancer;DOID:1993 / rectum cancer;DOID:11054 / urinary bladder cancer	[L]Binding Site:RefSeq CDD_2015Jan|zinc binding site
11	TP53	P04637	241	S	Y	DOID:1612 / breast cancer;DOID:219 / colon cancer;DOID:2531 / hematologic cancer;DOID:363 / uterine cancer;DOID:2394 / ovarian cancer;DOID:10534 / stomach cancer;DOID:263 / kidney cancer;DOID:8618 / oral cavity cancer;DOID:1319 / brain cancer;DOID:1993 / rectum cancer;DOID:11054 / urinary bladder cancer	[L]Binding Site:RefSeq CDD_2015Jan|DNA binding site
11	TP53	P04637	280	R	S	DOID:1612 / breast cancer;DOID:3571 / liver cancer;DOID:1324 / lung cancer;DOID:2531 / hematologic cancer;DOID:2394 / ovarian cancer;DOID:5041 / esophageal cancer;DOID:10534 / stomach cancer;DOID:11934 / head and neck cancer;DOID:8618 / oral cavity cancer;DOID:0060119 / pharynx cancer;DOID:11054 / urinary bladder cancer	[L]Binding Site:RefSeq CDD_2015Jan|DNA binding site
10	ANAPC1	Q9H1A4	537	T	A	DOID:10283 / prostate cancer;DOID:1324 / lung cancer;DOID:3070 / malignant glioma;DOID:4159 / skin cancer;DOID:5041 / esophageal cancer;DOID:1793 / pancreatic cancer;DOID:363 / uterine cancer;DOID:1909 / melanoma;DOID:263 / kidney cancer;DOID:1319 / brain cancer	[L]Phosphorylation:Phosphositeplus.1010730|Phosphothreonine/PhosphoELM.10011|Phosphothreonine (CDK1)/UniProtKB_2013|Phosphothreonine/UniProtKB_2015Jan|Phosphothreonine
10	HRAS	P01112	61	Q	R	DOID:10283 / prostate cancer;DOID:1324 / lung cancer;DOID:2531 / hematologic cancer;DOID:1781 / thyroid cancer;DOID:4362 / cervical cancer;DOID:4159 / skin cancer;DOID:3996 / urinary system cancer;DOID:263 / kidney cancer;DOID:8618 / oral cavity cancer;DOID:11054 / urinary bladder cancer	[L]Binding Site:RefSeq CDD_2015Jan|GEF interaction site
10	TP53	P04637	155	T	I	DOID:1612 / breast cancer;DOID:219 / colon cancer;DOID:1324 / lung cancer;DOID:2531 / hematologic cancer;DOID:2394 / ovarian cancer;DOID:5041 / esophageal cancer;DOID:10534 / stomach cancer;DOID:3571 / liver cancer;DOID:3953 / adrenal gland cancer;DOID:11054 / urinary bladder cancer	[L]Phosphorylation:Phosphositeplus.1010730|Phosphothreonine/HPRD 9.0|Phosphothreonine (CSNK2A1)
10	TP53	P04637	179	H	Q	DOID:1612 / breast cancer;DOID:3571 / liver cancer;DOID:1324 / lung cancer;DOID:3070 / malignant glioma;DOID:2531 / hematologic cancer;DOID:2394 / ovarian cancer;DOID:1793 / pancreatic cancer;DOID:10534 / stomach cancer;DOID:219 / colon cancer;DOID:11934 / head and neck cancer	[L]Binding Site:RefSeq CDD_2015Jan|zinc binding site
10	TP53	P04637	215	S	I	DOID:1612 / breast cancer;DOID:3571 / liver cancer;DOID:1324 / lung cancer;DOID:3070 / malignant glioma;DOID:2531 / hematologic cancer;DOID:2394 / ovarian cancer;DOID:5041 / esophageal cancer;DOID:263 / kidney cancer;DOID:1993 / rectum cancer;DOID:11934 / head and neck cancer	[L]Phosphorylation:Phosphositeplus.1010730|Phosphoserine/PhosphoELM.10011|Phosphoserine (Aurora A)
10	TP53	P04637	241	S	C	DOID:1612 / breast cancer;DOID:1324 / lung cancer;DOID:11934 / head and neck cancer;DOID:2531 / hematologic cancer;DOID:363 / uterine cancer;DOID:2394 / ovarian cancer;DOID:5041 / esophageal cancer;DOID:10534 / stomach cancer;DOID:263 / kidney cancer;DOID:11054 / urinary bladder cancer	[L]Binding Site:RefSeq CDD_2015Jan|DNA binding site
10	TP53	P04637	242	C	R	DOID:1612 / breast cancer;DOID:219 / colon cancer;DOID:3070 / malignant glioma;DOID:2531 / hematologic cancer;DOID:10283 / prostate cancer;DOID:2394 / ovarian cancer;DOID:1793 / pancreatic cancer;DOID:3571 / liver cancer;DOID:11934 / head and neck cancer;DOID:5672 / large intestine cancer	[L]Binding Site:RefSeq CDD_2015Jan|zinc binding site
10	TP53	P04637	277	C	F	DOID:1612 / breast cancer;DOID:1324 / lung cancer;DOID:3070 / malignant glioma;DOID:2531 / hematologic cancer;DOID:4362 / cervical cancer;DOID:2394 / ovarian cancer;DOID:5041 / esophageal cancer;DOID:4159 / skin cancer;DOID:8618 / oral cavity cancer;DOID:11054 / urinary bladder cancer	[L]Binding Site:RefSeq CDD_2015Jan|DNA binding site
9	CTNNB1	P35222	37	S	Y	DOID:1612 / breast cancer;DOID:3571 / liver cancer;DOID:4159 / skin cancer;DOID:2394 / ovarian cancer;DOID:5041 / esophageal cancer;DOID:1793 / pancreatic cancer;DOID:363 / uterine cancer;DOID:10534 / stomach cancer;DOID:1319 / brain cancer	[L]Phosphorylation:Phosphositeplus.1010730|Phosphoserine/PhosphoELM.10011|Phosphoserine (GSK-3_group)/HPRD 9.0|Phosphoserine (GSK3B)/UniProtKB_2013|Phosphoserine/UniProtKB_2015Jan|Phosphoserine
9	NRAS	P01111	61	Q	H	DOID:184 / bone cancer;DOID:1612 / breast cancer;DOID:219 / colon cancer;DOID:1324 / lung cancer;DOID:2531 / hematologic cancer;DOID:4159 / skin cancer;DOID:1909 / melanoma;DOID:1319 / brain cancer;DOID:1993 / rectum cancer	[L]Binding Site:RefSeq CDD_2015Jan|GEF interaction site
9	TP53	P04637	164	K	E	DOID:1612 / breast cancer;DOID:219 / colon cancer;DOID:1324 / lung cancer;DOID:3070 / malignant glioma;DOID:2394 / ovarian cancer;DOID:3571 / liver cancer;DOID:1319 / brain cancer;DOID:1993 / rectum cancer;DOID:11054 / urinary bladder cancer	[L]Acetylation:Phosphositeplus.1010730|N6-acetyllysine;[L]Ubiquitylation:Phosphositeplus.1010730|Glycyl lysine isopeptide (Lys-Gly) (interchain with G-Cter in ubiquitin)
9	TP53	P04637	179	H	D	DOID:1612 / breast cancer;DOID:1324 / lung cancer;DOID:3070 / malignant glioma;DOID:2531 / hematologic cancer;DOID:363 / uterine cancer;DOID:2394 / ovarian cancer;DOID:263 / kidney cancer;DOID:8618 / oral cavity cancer;DOID:0060119 / pharynx cancer	[L]Binding Site:RefSeq CDD_2015Jan|zinc binding site
9	TP53	P04637	179	H	N	DOID:1612 / breast cancer;DOID:219 / colon cancer;DOID:1324 / lung cancer;DOID:4159 / skin cancer;DOID:10534 / stomach cancer;DOID:3571 / liver cancer;DOID:11934 / head and neck cancer;DOID:8618 / oral cavity cancer;DOID:0060119 / pharynx cancer	[L]Binding Site:RefSeq CDD_2015Jan|zinc binding site
9	TP53	P04637	211	T	I	DOID:219 / colon cancer;DOID:3070 / malignant glioma;DOID:2531 / hematologic cancer;DOID:4159 / skin cancer;DOID:1793 / pancreatic cancer;DOID:10534 / stomach cancer;DOID:11934 / head and neck cancer;DOID:0060119 / pharynx cancer;DOID:1319 / brain cancer	[L]Phosphorylation:Phosphositeplus.1010730|Phosphothreonine
9	TP53	P04637	273	R	G	DOID:1324 / lung cancer;DOID:3070 / malignant glioma;DOID:2531 / hematologic cancer;DOID:2394 / ovarian cancer;DOID:5041 / esophageal cancer;DOID:1793 / pancreatic cancer;DOID:10534 / stomach cancer;DOID:8618 / oral cavity cancer;DOID:11054 / urinary bladder cancer	[L]Binding Site:RefSeq CDD_2015Jan|DNA binding site
9	TP53	P04637	277	C	Y	DOID:184 / bone cancer;DOID:1612 / breast cancer;DOID:3571 / liver cancer;DOID:2531 / hematologic cancer;DOID:4159 / skin cancer;DOID:5041 / esophageal cancer;DOID:10534 / stomach cancer;DOID:219 / colon cancer;DOID:11054 / urinary bladder cancer	[L]Binding Site:RefSeq CDD_2015Jan|DNA binding site
8	CTNNB1	P35222	33	S	P	DOID:3571 / liver cancer;DOID:363 / uterine cancer;DOID:2394 / ovarian cancer;DOID:1793 / pancreatic cancer;DOID:4159 / skin cancer;DOID:10534 / stomach cancer;DOID:219 / colon cancer;DOID:1319 / brain cancer	[L]Phosphorylation:Phosphositeplus.1010730|Phosphoserine/PhosphoELM.10011|Phosphoserine (GSK-3_group)/HPRD 9.0|Phosphoserine (GSK3B)/UniProtKB_2013|Phosphoserine/UniProtKB_2015Jan|Phosphoserine
8	CTNNB1	P35222	37	S	A	DOID:10283 / prostate cancer;DOID:3571 / liver cancer;DOID:363 / uterine cancer;DOID:2394 / ovarian cancer;DOID:10155 / intestinal cancer;DOID:10534 / stomach cancer;DOID:1319 / brain cancer;DOID:1993 / rectum cancer	[L]Phosphorylation:Phosphositeplus.1010730|Phosphoserine/PhosphoELM.10011|Phosphoserine (GSK-3_group)/HPRD 9.0|Phosphoserine (GSK3B)/UniProtKB_2013|Phosphoserine/UniProtKB_2015Jan|Phosphoserine
8	IDH1	O75874	132	R	G	DOID:184 / bone cancer;DOID:4606 / bile duct cancer;DOID:3571 / liver cancer;DOID:3070 / malignant glioma;DOID:2531 / hematologic cancer;DOID:10283 / prostate cancer;DOID:219 / colon cancer;DOID:1319 / brain cancer	[L]Binding Site:UniProtKB_2015Jan|Substrate
8	TP53	P04637	110	R	P	DOID:1612 / breast cancer;DOID:219 / colon cancer;DOID:1324 / lung cancer;DOID:5041 / esophageal cancer;DOID:1793 / pancreatic cancer;DOID:1192 / peripheral nervous system neoplasm;DOID:2596 / larynx cancer;DOID:1319 / brain cancer	[L]Methylation:Phosphositeplus.1010730|5-methylarginine
8	TP53	P04637	132	K	E	DOID:1612 / breast cancer;DOID:1324 / lung cancer;DOID:3070 / malignant glioma;DOID:2531 / hematologic cancer;DOID:2394 / ovarian cancer;DOID:11934 / head and neck cancer;DOID:0060119 / pharynx cancer;DOID:11054 / urinary bladder cancer	[L]Ubiquitylation:Phosphositeplus.1010730|Glycyl lysine isopeptide (Lys-Gly) (interchain with G-Cter in ubiquitin)
8	TP53	P04637	132	K	M	DOID:184 / bone cancer;DOID:10283 / prostate cancer;DOID:1324 / lung cancer;DOID:4159 / skin cancer;DOID:2394 / ovarian cancer;DOID:5041 / esophageal cancer;DOID:8618 / oral cavity cancer;DOID:11054 / urinary bladder cancer	[L]Ubiquitylation:Phosphositeplus.1010730|Glycyl lysine isopeptide (Lys-Gly) (interchain with G-Cter in ubiquitin)
8	TP53	P04637	132	K	Q	DOID:10283 / prostate cancer;DOID:219 / colon cancer;DOID:2531 / hematologic cancer;DOID:1612 / breast cancer;DOID:4159 / skin cancer;DOID:2394 / ovarian cancer;DOID:1793 / pancreatic cancer;DOID:2596 / larynx cancer	[L]Ubiquitylation:Phosphositeplus.1010730|Glycyl lysine isopeptide (Lys-Gly) (interchain with G-Cter in ubiquitin)
8	TP53	P04637	139	K	N	DOID:1612 / breast cancer;DOID:3571 / liver cancer;DOID:1324 / lung cancer;DOID:2531 / hematologic cancer;DOID:4159 / skin cancer;DOID:2394 / ovarian cancer;DOID:8618 / oral cavity cancer;DOID:11054 / urinary bladder cancer	[L]Ubiquitylation:Phosphositeplus.1010730|Glycyl lysine isopeptide (Lys-Gly) (interchain with G-Cter in ubiquitin)
8	TP53	P04637	155	T	P	DOID:1612 / breast cancer;DOID:1324 / lung cancer;DOID:2531 / hematologic cancer;DOID:2394 / ovarian cancer;DOID:5041 / esophageal cancer;DOID:1793 / pancreatic cancer;DOID:8618 / oral cavity cancer;DOID:1319 / brain cancer	[L]Phosphorylation:Phosphositeplus.1010730|Phosphothreonine/HPRD 9.0|Phosphothreonine (CSNK2A1)
8	TP53	P04637	241	S	A	DOID:1612 / breast cancer;DOID:219 / colon cancer;DOID:1324 / lung cancer;DOID:3070 / malignant glioma;DOID:2531 / hematologic cancer;DOID:363 / uterine cancer;DOID:2394 / ovarian cancer;DOID:1319 / brain cancer	[L]Binding Site:RefSeq CDD_2015Jan|DNA binding site
8	TP53	P04637	242	C	W	DOID:1612 / breast cancer;DOID:219 / colon cancer;DOID:1324 / lung cancer;DOID:4606 / bile duct cancer;DOID:4362 / cervical cancer;DOID:2394 / ovarian cancer;DOID:5041 / esophageal cancer;DOID:10534 / stomach cancer	[L]Binding Site:RefSeq CDD_2015Jan|zinc binding site
8	TP53	P04637	248	R	G	DOID:219 / colon cancer;DOID:1324 / lung cancer;DOID:3070 / malignant glioma;DOID:2531 / hematologic cancer;DOID:2394 / ovarian cancer;DOID:1793 / pancreatic cancer;DOID:2596 / larynx cancer;DOID:11934 / head and neck cancer	[L]Binding Site:RefSeq CDD_2015Jan|DNA binding site
8	TP53	P04637	248	R	P	DOID:1612 / breast cancer;DOID:1324 / lung cancer;DOID:2596 / larynx cancer;DOID:2531 / hematologic cancer;DOID:4159 / skin cancer;DOID:263 / kidney cancer;DOID:1993 / rectum cancer;DOID:11054 / urinary bladder cancer	[L]Binding Site:RefSeq CDD_2015Jan|DNA binding site
8	TP53	P04637	280	R	I	DOID:1612 / breast cancer;DOID:219 / colon cancer;DOID:1324 / lung cancer;DOID:2531 / hematologic cancer;DOID:10283 / prostate cancer;DOID:2394 / ovarian cancer;DOID:8618 / oral cavity cancer;DOID:1993 / rectum cancer	[L]Binding Site:RefSeq CDD_2015Jan|DNA binding site
7	CTNNB1	P35222	37	S	P	DOID:3571 / liver cancer;DOID:363 / uterine cancer;DOID:1793 / pancreatic cancer;DOID:4159 / skin cancer;DOID:10534 / stomach cancer;DOID:1319 / brain cancer;DOID:1993 / rectum cancer	[L]Phosphorylation:Phosphositeplus.1010730|Phosphoserine/PhosphoELM.10011|Phosphoserine (GSK-3_group)/HPRD 9.0|Phosphoserine (GSK3B)/UniProtKB_2013|Phosphoserine/UniProtKB_2015Jan|Phosphoserine
7	ERICH6B	Q5W0A0	139	Y	H	DOID:219 / colon cancer;DOID:1781 / thyroid cancer;DOID:3571 / liver cancer;DOID:3953 / adrenal gland cancer;DOID:5672 / large intestine cancer;DOID:1993 / rectum cancer;DOID:11054 / urinary bladder cancer	[L]Phosphorylation:Phosphositeplus.1010730|Phosphotyrosine
7	IDH1	O75874	132	R	L	DOID:184 / bone cancer;DOID:4606 / bile duct cancer;DOID:1324 / lung cancer;DOID:3070 / malignant glioma;DOID:2531 / hematologic cancer;DOID:4159 / skin cancer;DOID:1319 / brain cancer	[L]Binding Site:UniProtKB_2015Jan|Substrate
7	IDH2	P48735	172	R	K	DOID:184 / bone cancer;DOID:1612 / breast cancer;DOID:3571 / liver cancer;DOID:3070 / malignant glioma;DOID:2531 / hematologic cancer;DOID:4606 / bile duct cancer;DOID:1319 / brain cancer	[L]Binding Site:UniProtKB_2015Jan|Substrate
7	IDH2	P48735	172	R	S	DOID:184 / bone cancer;DOID:4606 / bile duct cancer;DOID:3571 / liver cancer;DOID:3070 / malignant glioma;DOID:2531 / hematologic cancer;DOID:219 / colon cancer;DOID:1319 / brain cancer	[L]Binding Site:UniProtKB_2015Jan|Substrate
7	OGFR	Q9NZT2	557	S	T	DOID:10283 / prostate cancer;DOID:3571 / liver cancer;DOID:1781 / thyroid cancer;DOID:4159 / skin cancer;DOID:1793 / pancreatic cancer;DOID:8618 / oral cavity cancer;DOID:0060119 / pharynx cancer	[E]Phosphorylation:Phosphositeplus.1010730|Phosphoserine/UniProtKB_2015Jan|Phosphoserine
7	PTEN	P60484	155	Y	C	DOID:1612 / breast cancer;DOID:219 / colon cancer;DOID:3070 / malignant glioma;DOID:4606 / bile duct cancer;DOID:4159 / skin cancer;DOID:2394 / ovarian cancer;DOID:363 / uterine cancer	[L]Phosphorylation:Phosphositeplus.1010730|Phosphotyrosine
7	PTEN	P60484	68	Y	H	DOID:10283 / prostate cancer;DOID:3070 / malignant glioma;DOID:2531 / hematologic cancer;DOID:363 / uterine cancer;DOID:1793 / pancreatic cancer;DOID:263 / kidney cancer;DOID:1319 / brain cancer	[L]Phosphorylation:Phosphositeplus.1010730|Phosphotyrosine
7	PTEN	P60484	92	D	E	DOID:1612 / breast cancer;DOID:3070 / malignant glioma;DOID:363 / uterine cancer;DOID:11934 / head and neck cancer;DOID:0060119 / pharynx cancer;DOID:8618 / oral cavity cancer;DOID:1319 / brain cancer	[L]Active Site:RefSeq CDD_2015Jan|active site
7	SF3B1	O75533	700	K	E	DOID:1612 / breast cancer;DOID:2531 / hematologic cancer;DOID:10283 / prostate cancer;DOID:5041 / esophageal cancer;DOID:1793 / pancreatic cancer;DOID:2174 / ocular cancer;DOID:1319 / brain cancer	[L]Ubiquitylation:Phosphositeplus.1010730|Glycyl lysine isopeptide (Lys-Gly) (interchain with G-Cter in ubiquitin)
7	THRA	P10827	79	R	H	DOID:3070 / malignant glioma;DOID:4362 / cervical cancer;DOID:11934 / head and neck cancer;DOID:1793 / pancreatic cancer;DOID:263 / kidney cancer;DOID:0060119 / pharynx cancer;DOID:1319 / brain cancer	[L]Binding Site:RefSeq CDD_2015Jan|DNA binding site
7	TP53	P04637	176	C	R	DOID:1612 / breast cancer;DOID:219 / colon cancer;DOID:3070 / malignant glioma;DOID:2531 / hematologic cancer;DOID:10283 / prostate cancer;DOID:5041 / esophageal cancer;DOID:10534 / stomach cancer	[L]Binding Site:RefSeq CDD_2015Jan|zinc binding site
7	TP53	P04637	213	R	P	DOID:3571 / liver cancer;DOID:5041 / esophageal cancer;DOID:2174 / ocular cancer;DOID:10534 / stomach cancer;DOID:219 / colon cancer;DOID:11934 / head and neck cancer;DOID:0060119 / pharynx cancer	[L]Methylation:Phosphositeplus.1010730|5-methylarginine
7	TP53	P04637	215	S	G	DOID:1612 / breast cancer;DOID:219 / colon cancer;DOID:1324 / lung cancer;DOID:2531 / hematologic cancer;DOID:5041 / esophageal cancer;DOID:1793 / pancreatic cancer;DOID:11054 / urinary bladder cancer	[L]Phosphorylation:Phosphositeplus.1010730|Phosphoserine/PhosphoELM.10011|Phosphoserine (Aurora A)
7	TP53	P04637	215	S	N	DOID:4606 / bile duct cancer;DOID:3571 / liver cancer;DOID:3070 / malignant glioma;DOID:5041 / esophageal cancer;DOID:1793 / pancreatic cancer;DOID:219 / colon cancer;DOID:0060119 / pharynx cancer	[L]Phosphorylation:Phosphositeplus.1010730|Phosphoserine/PhosphoELM.10011|Phosphoserine (Aurora A)
7	TP53	P04637	275	C	W	DOID:1612 / breast cancer;DOID:219 / colon cancer;DOID:3070 / malignant glioma;DOID:4159 / skin cancer;DOID:5041 / esophageal cancer;DOID:10534 / stomach cancer;DOID:11934 / head and neck cancer	[L]Binding Site:RefSeq CDD_2015Jan|DNA binding site
7	TP53	P04637	337	R	L	DOID:1612 / breast cancer;DOID:3571 / liver cancer;DOID:1324 / lung cancer;DOID:5041 / esophageal cancer;DOID:219 / colon cancer;DOID:11934 / head and neck cancer;DOID:0060119 / pharynx cancer	[L]Methylation:Phosphositeplus.1010730|N2,N2-dimethylarginine
7	ZNF563	Q8TA94	373	T	A	DOID:10283 / prostate cancer;DOID:1324 / lung cancer;DOID:4362 / cervical cancer;DOID:1793 / pancreatic cancer;DOID:1909 / melanoma;DOID:263 / kidney cancer;DOID:11054 / urinary bladder cancer	[L]Phosphorylation:Phosphositeplus.1010730|Phosphothreonine
6	BRAF	P15056	597	L	R	DOID:10283 / prostate cancer;DOID:219 / colon cancer;DOID:1324 / lung cancer;DOID:4159 / skin cancer;DOID:2394 / ovarian cancer;DOID:1909 / melanoma	[L]Binding Site:RefSeq CDD_2015Jan|polypeptide substrate binding site
6	CDC27	P30260	252	S	T	DOID:10283 / prostate cancer;DOID:219 / colon cancer;DOID:1793 / pancreatic cancer;DOID:10534 / stomach cancer;DOID:3953 / adrenal gland cancer;DOID:263 / kidney cancer	[E]Phosphorylation:Phosphositeplus.1010730|Phosphoserine/PhosphoELM.10011|Phosphoserine
6	CTNNB1	P35222	33	S	A	DOID:10283 / prostate cancer;DOID:3571 / liver cancer;DOID:363 / uterine cancer;DOID:1793 / pancreatic cancer;DOID:10534 / stomach cancer;DOID:1319 / brain cancer	[L]Phosphorylation:Phosphositeplus.1010730|Phosphoserine/PhosphoELM.10011|Phosphoserine (GSK-3_group)/HPRD 9.0|Phosphoserine (GSK3B)/UniProtKB_2013|Phosphoserine/UniProtKB_2015Jan|Phosphoserine
6	CTNNB1	P35222	45	S	C	DOID:3571 / liver cancer;DOID:363 / uterine cancer;DOID:4159 / skin cancer;DOID:10534 / stomach cancer;DOID:219 / colon cancer;DOID:263 / kidney cancer	[L]Phosphorylation:Phosphositeplus.1010730|Phosphoserine/PhosphoELM.10011|Phosphoserine (CK1_group)/HPRD 9.0|Phosphoserine (CSNK1D)/HPRD 9.0|Phosphoserine (CSNK1A1)/HPRD 9.0|Phosphoserine (CDK6)/UniProtKB_2013|Phosphoserine/UniProtKB_2015Jan|Phosphoserine
6	CTNNB1	P35222	45	S	Y	DOID:3571 / liver cancer;DOID:4159 / skin cancer;DOID:2394 / ovarian cancer;DOID:363 / uterine cancer;DOID:3953 / adrenal gland cancer;DOID:263 / kidney cancer	[L]Phosphorylation:Phosphositeplus.1010730|Phosphoserine/PhosphoELM.10011|Phosphoserine (CK1_group)/HPRD 9.0|Phosphoserine (CSNK1D)/HPRD 9.0|Phosphoserine (CSNK1A1)/HPRD 9.0|Phosphoserine (CDK6)/UniProtKB_2013|Phosphoserine/UniProtKB_2015Jan|Phosphoserine
6	EGFR	P00533	790	T	M	DOID:4606 / bile duct cancer;DOID:219 / colon cancer;DOID:1324 / lung cancer;DOID:3070 / malignant glioma;DOID:1909 / melanoma;DOID:8618 / oral cavity cancer	[L]Binding Site:RefSeq CDD_2015Jan|ATP binding site
6	HIST1H3H	P68431	37	K	M	DOID:219 / colon cancer;DOID:4159 / skin cancer;DOID:11934 / head and neck cancer;DOID:8618 / oral cavity cancer;DOID:0060119 / pharynx cancer;DOID:1993 / rectum cancer	[L]Acetylation:Phosphositeplus.1010730|N6-acetyllysine/UniProtKB_2013|N6-acetyllysine/UniProtKB_2015Jan|N6-acetyllysine;[L]Methylation:MeMo 2.0|N6-methyllysine/Phosphositeplus.1010730|N6-methyllysine/Phosphositeplus.1010730|N6,N6-dimethyllysine/Phosphositeplus.1010730|N6,N6,N6-trimethyllysine/UniProtKB_2013|N6-methyllysine/UniProtKB_2013|N6,N6-dimethyllysine/UniProtKB_2013|N6,N6,N6-trimethyllysin…
6	HRAS	P01112	61	Q	H	DOID:10283 / prostate cancer;DOID:2531 / hematologic cancer;DOID:4159 / skin cancer;DOID:363 / uterine cancer;DOID:11934 / head and neck cancer;DOID:8618 / oral cavity cancer	[L]Binding Site:RefSeq CDD_2015Jan|GEF interaction site
6	IDH1	O75874	132	R	S	DOID:184 / bone cancer;DOID:4606 / bile duct cancer;DOID:3070 / malignant glioma;DOID:2531 / hematologic cancer;DOID:363 / uterine cancer;DOID:1319 / brain cancer	[L]Binding Site:UniProtKB_2015Jan|Substrate
6	MEF2A	Q02078	105	Y	C	DOID:10283 / prostate cancer;DOID:3571 / liver cancer;DOID:1793 / pancreatic cancer;DOID:263 / kidney cancer;DOID:1319 / brain cancer;DOID:1993 / rectum cancer	[L]Phosphorylation:Phosphositeplus.1010730|Phosphotyrosine
6	NRAS	P01111	61	Q	E	DOID:219 / colon cancer;DOID:1324 / lung cancer;DOID:2531 / hematologic cancer;DOID:4159 / skin cancer;DOID:1192 / peripheral nervous system neoplasm;DOID:10811 / nasal cavity cancer	[L]Binding Site:RefSeq CDD_2015Jan|GEF interaction site
6	PIK3R1	P27986	564	N	D	DOID:219 / colon cancer;DOID:3070 / malignant glioma;DOID:363 / uterine cancer;DOID:4159 / skin cancer;DOID:5672 / large intestine cancer;DOID:1319 / brain cancer	[L]Binding Site:RefSeq CDD_2015Jan|heterodimer interface
6	RAF1	P04049	257	S	L	DOID:219 / colon cancer;DOID:1324 / lung cancer;DOID:4362 / cervical cancer;DOID:4159 / skin cancer;DOID:10534 / stomach cancer;DOID:5672 / large intestine cancer	[L]Phosphorylation:Phosphositeplus.1010730|Phosphoserine/PhosphoELM.10011|Phosphoserine/HPRD 9.0|Phosphoserine/UniProtKB_2013|Phosphoserine
6	RB1	P06400	661	R	W	DOID:219 / colon cancer;DOID:3070 / malignant glioma;DOID:5041 / esophageal cancer;DOID:1793 / pancreatic cancer;DOID:1319 / brain cancer;DOID:11054 / urinary bladder cancer	[L]Binding Site:RefSeq CDD_2015Jan|binding site 1
6	SCN1A	P35498	1516	S	L	DOID:219 / colon cancer;DOID:4159 / skin cancer;DOID:10534 / stomach cancer;DOID:363 / uterine cancer;DOID:1909 / melanoma;DOID:5672 / large intestine cancer	[L]Phosphorylation:RefSeq CDD_2015Jan|phosphorylation site
6	SEC63	Q9UGP8	537	T	A	DOID:10283 / prostate cancer;DOID:1781 / thyroid cancer;DOID:4159 / skin cancer;DOID:2394 / ovarian cancer;DOID:10534 / stomach cancer;DOID:1319 / brain cancer	[L]Phosphorylation:Phosphositeplus.1010730|Phosphothreonine/HPRD 9.0|Phosphothreonine
6	TP53	P04637	110	R	C	DOID:10283 / prostate cancer;DOID:219 / colon cancer;DOID:4159 / skin cancer;DOID:5041 / esophageal cancer;DOID:3571 / liver cancer;DOID:11934 / head and neck cancer	[L]Methylation:Phosphositeplus.1010730|5-methylarginine
6	TP53	P04637	132	K	T	DOID:1612 / breast cancer;DOID:219 / colon cancer;DOID:1324 / lung cancer;DOID:3070 / malignant glioma;DOID:2394 / ovarian cancer;DOID:1793 / pancreatic cancer	[L]Ubiquitylation:Phosphositeplus.1010730|Glycyl lysine isopeptide (Lys-Gly) (interchain with G-Cter in ubiquitin)
6	TP53	P04637	155	T	A	DOID:184 / bone cancer;DOID:10283 / prostate cancer;DOID:1324 / lung cancer;DOID:3070 / malignant glioma;DOID:2394 / ovarian cancer;DOID:5041 / esophageal cancer	[L]Phosphorylation:Phosphositeplus.1010730|Phosphothreonine/HPRD 9.0|Phosphothreonine (CSNK2A1)
6	TP53	P04637	176	C	W	DOID:1612 / breast cancer;DOID:219 / colon cancer;DOID:1324 / lung cancer;DOID:2531 / hematologic cancer;DOID:5041 / esophageal cancer;DOID:11934 / head and neck cancer	[L]Binding Site:RefSeq CDD_2015Jan|zinc binding site
6	TP53	P04637	209	R	K	DOID:4606 / bile duct cancer;DOID:1324 / lung cancer;DOID:2531 / hematologic cancer;DOID:4159 / skin cancer;DOID:5041 / esophageal cancer;DOID:3953 / adrenal gland cancer	[L]Methylation:Phosphositeplus.1010730|5-methylarginine
6	TP53	P04637	275	C	R	DOID:1324 / lung cancer;DOID:3070 / malignant glioma;DOID:2531 / hematologic cancer;DOID:5041 / esophageal cancer;DOID:10534 / stomach cancer;DOID:1993 / rectum cancer	[L]Binding Site:RefSeq CDD_2015Jan|DNA binding site
6	TP53	P04637	276	A	D	DOID:1612 / breast cancer;DOID:1324 / lung cancer;DOID:3070 / malignant glioma;DOID:5041 / esophageal cancer;DOID:11934 / head and neck cancer;DOID:11054 / urinary bladder cancer	[L]Binding Site:RefSeq CDD_2015Jan|DNA binding site
6	TP53	P04637	276	A	T	DOID:4606 / bile duct cancer;DOID:219 / colon cancer;DOID:2531 / hematologic cancer;DOID:1612 / breast cancer;DOID:10534 / stomach cancer;DOID:11054 / urinary bladder cancer	[L]Binding Site:RefSeq CDD_2015Jan|DNA binding site
6	TP53	P04637	284	T	P	DOID:1612 / breast cancer;DOID:1324 / lung cancer;DOID:2531 / hematologic cancer;DOID:2394 / ovarian cancer;DOID:10534 / stomach cancer;DOID:2596 / larynx cancer	[L]Phosphorylation:Phosphositeplus.1010730|Phosphothreonine/UniProtKB_2013|Phosphothreonine/UniProtKB_2015Jan|Phosphothreonine
6	TP53	P04637	337	R	H	DOID:3571 / liver cancer;DOID:4362 / cervical cancer;DOID:1793 / pancreatic cancer;DOID:219 / colon cancer;DOID:3953 / adrenal gland cancer;DOID:263 / kidney cancer	[L]Methylation:Phosphositeplus.1010730|N2,N2-dimethylarginine
6	TRPV5	Q9NQA5	359	R	H	DOID:1612 / breast cancer;DOID:219 / colon cancer;DOID:3070 / malignant glioma;DOID:363 / uterine cancer;DOID:5672 / large intestine cancer;DOID:1319 / brain cancer	[E]+1 from N-linked Glycosylation:UniProtKB_2013|N-linked (GlcNAc...)/UniProtKB_2015Jan|N-linked (GlcNAc...)
5	AQP2	P41181	68	N	T	DOID:4362 / cervical cancer;DOID:1612 / breast cancer;DOID:1192 / peripheral nervous system neoplasm;DOID:263 / kidney cancer;DOID:1324 / lung cancer	[L]Binding Site:RefSeq CDD_2015Jan|Asn-Pro-Ala signature motifs
5	BRAF	P15056	597	L	Q	DOID:4159 / skin cancer;DOID:2394 / ovarian cancer;DOID:1909 / melanoma;DOID:219 / colon cancer;DOID:1324 / lung cancer	[L]Binding Site:RefSeq CDD_2015Jan|polypeptide substrate binding site
5	CD226	Q15762	232	E	K	DOID:363 / uterine cancer;DOID:4159 / skin cancer;DOID:1993 / rectum cancer;DOID:219 / colon cancer;DOID:1324 / lung cancer	[E]+1 from N-linked Glycosylation:SysPTM 1.1|N-linked (GlcNAc...)/UniProtKB_2015Jan|N-linked (GlcNAc...)
5	CFTR	P13569	422	S	F	DOID:1793 / pancreatic cancer;DOID:1909 / melanoma;DOID:1781 / thyroid cancer;DOID:1192 / peripheral nervous system neoplasm;DOID:11054 / urinary bladder cancer	[L]Phosphorylation:Phosphositeplus.1010730|Phosphoserine
5	EGFR	P00533	719	G	D	DOID:1319 / brain cancer;DOID:5041 / esophageal cancer;DOID:1324 / lung cancer;DOID:3070 / malignant glioma;DOID:219 / colon cancer	[L]Active Site:RefSeq CDD_2015Jan|active site;[L]Binding Site:RefSeq CDD_2015Jan|ATP binding site
5	G3BP2	Q9UN86	78	R	C	DOID:8618 / oral cavity cancer;DOID:4159 / skin cancer;DOID:1909 / melanoma;DOID:219 / colon cancer;DOID:1793 / pancreatic cancer	[L]Binding Site:RefSeq CDD_2015Jan|dimer interface
5	GNA15	P30679	186	R	H	DOID:363 / uterine cancer;DOID:1319 / brain cancer;DOID:1324 / lung cancer;DOID:3070 / malignant glioma;DOID:11934 / head and neck cancer	[L]Binding Site:RefSeq CDD_2015Jan|GoLoco binding site
5	GNAS	P63092	227	Q	L	DOID:184 / bone cancer;DOID:4159 / skin cancer;DOID:10534 / stomach cancer;DOID:3571 / liver cancer;DOID:1793 / pancreatic cancer	[L]Binding Site:RefSeq CDD_2015Jan|beta - gamma complex interaction site
5	GNAS	Q5JWF2	870	Q	L	DOID:184 / bone cancer;DOID:4159 / skin cancer;DOID:10534 / stomach cancer;DOID:3571 / liver cancer;DOID:1793 / pancreatic cancer	[L]Binding Site:RefSeq CDD_2015Jan|beta - gamma complex interaction site
5	HLA-DRB1	P01911	178	Q	H	DOID:4606 / bile duct cancer;DOID:1612 / breast cancer;DOID:3571 / liver cancer;DOID:2531 / hematologic cancer;DOID:1781 / thyroid cancer	[L]Binding Site:RefSeq CDD_2015Jan|heterodimer interface
5	IL36G	Q9NZH8	121	R	H	DOID:1993 / rectum cancer;DOID:10534 / stomach cancer;DOID:219 / colon cancer;DOID:1324 / lung cancer;DOID:3070 / malignant glioma	[L]Binding Site:RefSeq CDD_2015Jan|receptor binding site
5	KRAS	P01116	59	A	T	DOID:10534 / stomach cancer;DOID:219 / colon cancer;DOID:1993 / rectum cancer;DOID:2531 / hematologic cancer;DOID:11054 / urinary bladder cancer	[L]Binding Site:RefSeq CDD_2015Jan|GEF interaction site
5	KRAS	P01116	61	Q	P	DOID:4362 / cervical cancer;DOID:219 / colon cancer;DOID:1324 / lung cancer;DOID:10811 / nasal cavity cancer;DOID:2531 / hematologic cancer	[L]Binding Site:RefSeq CDD_2015Jan|GEF interaction site
5	MAP7	Q14244	268	S	L	DOID:4159 / skin cancer;DOID:363 / uterine cancer;DOID:1793 / pancreatic cancer;DOID:219 / colon cancer;DOID:1993 / rectum cancer	[L]Phosphorylation:Phosphositeplus.1010730|Phosphoserine/HPRD 9.0|Phosphoserine
5	MYC	P01106	58	T	P	DOID:4159 / skin cancer;DOID:0060119 / pharynx cancer;DOID:5041 / esophageal cancer;DOID:1324 / lung cancer;DOID:11054 / urinary bladder cancer	[L]O-linked Glycosylation:OGlycBase6.0|O-linked (GlcNAc)/Phosphositeplus.1010730|O-linked (GlcNAc)/UniProtKB_2013|O-linked (GlcNAc)/UniProtKB_2015Jan|O-linked (GlcNAc);[L]Phosphorylation:Phosphositeplus.1010730|Phosphothreonine/PhosphoELM.10011|Phosphothreonine (GSK-3_group/UniProtKB_2013|Phosphothreonine/UniProtKB_2015Jan|Phosphothreonine
5	NPTN	Q9Y639	230	A	T	DOID:8618 / oral cavity cancer;DOID:10283 / prostate cancer;DOID:219 / colon cancer;DOID:1324 / lung cancer;DOID:0060119 / pharynx cancer	[E]+1 from N-linked Glycosylation:SysPTM 1.1|N-linked (GlcNAc...)/HPRD 9.0|N-linked (Glc...)/UniProtKB_2013|N-linked (GlcNAc...)/UniProtKB_2015Jan|N-linked (GlcNAc...)
5	NSFL1C	Q9UNZ2	301	R	W	DOID:363 / uterine cancer;DOID:0060119 / pharynx cancer;DOID:1993 / rectum cancer;DOID:219 / colon cancer;DOID:11934 / head and neck cancer	[L]Binding Site:RefSeq CDD_2015Jan|p97 interaction site
5	PAK2	Q13177	20	S	R	DOID:4362 / cervical cancer;DOID:1793 / pancreatic cancer;DOID:219 / colon cancer;DOID:1781 / thyroid cancer;DOID:11054 / urinary bladder cancer	[L]Phosphorylation:Phosphositeplus.1010730|Phosphoserine/HPRD 9.0|Phosphoserine (PAK2)
5	PCDHGA1	Q9Y5H4	463	E	K	DOID:8618 / oral cavity cancer;DOID:0060119 / pharynx cancer;DOID:4159 / skin cancer;DOID:11934 / head and neck cancer;DOID:219 / colon cancer	[L]Binding Site:RefSeq CDD_2015Jan|Ca2+ binding site
5	PDHA2	P29803	86	R	C	DOID:363 / uterine cancer;DOID:1319 / brain cancer;DOID:1993 / rectum cancer;DOID:219 / colon cancer;DOID:3070 / malignant glioma	[L]Binding Site:RefSeq CDD_2015Jan|tetramer interface
5	PIK3R1	P27986	567	K	E	DOID:363 / uterine cancer;DOID:10534 / stomach cancer;DOID:5041 / esophageal cancer;DOID:3070 / malignant glioma;DOID:2531 / hematologic cancer	[L]Binding Site:RefSeq CDD_2015Jan|heterodimer interface
5	PTEN	P60484	123	H	Y	DOID:363 / uterine cancer;DOID:2394 / ovarian cancer;DOID:1324 / lung cancer;DOID:3070 / malignant glioma;DOID:1319 / brain cancer	[L]Active Site:RefSeq CDD_2015Jan|active site
5	PTEN	P60484	128	K	N	DOID:4159 / skin cancer;DOID:1612 / breast cancer;DOID:10283 / prostate cancer;DOID:363 / uterine cancer;DOID:1319 / brain cancer	[L]Acetylation:Phosphositeplus.1010730|N6-acetyllysine
5	PTEN	P60484	130	R	G	DOID:363 / uterine cancer;DOID:2394 / ovarian cancer;DOID:1324 / lung cancer;DOID:3070 / malignant glioma;DOID:1319 / brain cancer	[L]Active Site:RefSeq CDD_2015Jan|active site
5	PTEN	P60484	130	R	P	DOID:363 / uterine cancer;DOID:1612 / breast cancer;DOID:3571 / liver cancer;DOID:3070 / malignant glioma;DOID:1319 / brain cancer	[L]Active Site:RefSeq CDD_2015Jan|active site
5	RRN3	Q9NYV6	199	S	L	DOID:1793 / pancreatic cancer;DOID:1319 / brain cancer;DOID:5041 / esophageal cancer;DOID:2531 / hematologic cancer;DOID:1781 / thyroid cancer	[L]Phosphorylation:Phosphositeplus.1010730|Phosphoserine/HPRD 9.0|Phosphoserine
5	TNFRSF1A	P19438	56	S	L	DOID:363 / uterine cancer;DOID:1612 / breast cancer;DOID:219 / colon cancer;DOID:4159 / skin cancer;DOID:5672 / large intestine cancer	[L]+2 from N-linked Glycosylation:UniProtKB_2015Jan|N-linked (GlcNAc...)
5	TP53	P04637	164	K	N	DOID:1612 / breast cancer;DOID:5041 / esophageal cancer;DOID:1324 / lung cancer;DOID:3070 / malignant glioma;DOID:263 / kidney cancer	[L]Acetylation:Phosphositeplus.1010730|N6-acetyllysine;[L]Ubiquitylation:Phosphositeplus.1010730|Glycyl lysine isopeptide (Lys-Gly) (interchain with G-Cter in ubiquitin)
5	TP53	P04637	176	C	G	DOID:1793 / pancreatic cancer;DOID:1612 / breast cancer;DOID:3571 / liver cancer;DOID:2531 / hematologic cancer;DOID:2394 / ovarian cancer	[L]Binding Site:RefSeq CDD_2015Jan|zinc binding site
5	TP53	P04637	179	H	P	DOID:8618 / oral cavity cancer;DOID:1612 / breast cancer;DOID:1324 / lung cancer;DOID:11934 / head and neck cancer;DOID:0060119 / pharynx cancer	[L]Binding Site:RefSeq CDD_2015Jan|zinc binding site
5	TP53	P04637	239	N	K	DOID:8618 / oral cavity cancer;DOID:3571 / liver cancer;DOID:3070 / malignant glioma;DOID:263 / kidney cancer;DOID:11054 / urinary bladder cancer	[L]Binding Site:RefSeq CDD_2015Jan|DNA binding site
5	TP53	P04637	239	N	T	DOID:8618 / oral cavity cancer;DOID:1612 / breast cancer;DOID:3571 / liver cancer;DOID:1324 / lung cancer;DOID:2531 / hematologic cancer	[L]Binding Site:RefSeq CDD_2015Jan|DNA binding site
5	TP53	P04637	241	S	P	DOID:4159 / skin cancer;DOID:363 / uterine cancer;DOID:5041 / esophageal cancer;DOID:2531 / hematologic cancer;DOID:11054 / urinary bladder cancer	[L]Binding Site:RefSeq CDD_2015Jan|DNA binding site
5	TP53	P04637	242	C	G	DOID:1793 / pancreatic cancer;DOID:1612 / breast cancer;DOID:3571 / liver cancer;DOID:4159 / skin cancer;DOID:10283 / prostate cancer	[L]Binding Site:RefSeq CDD_2015Jan|zinc binding site
5	TP53	P04637	275	C	S	DOID:4159 / skin cancer;DOID:1324 / lung cancer;DOID:3571 / liver cancer;DOID:3953 / adrenal gland cancer;DOID:11054 / urinary bladder cancer	[L]Binding Site:RefSeq CDD_2015Jan|DNA binding site
5	TP53	P04637	276	A	V	DOID:8618 / oral cavity cancer;DOID:1612 / breast cancer;DOID:1793 / pancreatic cancer;DOID:3070 / malignant glioma;DOID:10283 / prostate cancer	[L]Binding Site:RefSeq CDD_2015Jan|DNA binding site
5	TP53	P04637	277	C	G	DOID:4159 / skin cancer;DOID:1192 / peripheral nervous system neoplasm;DOID:219 / colon cancer;DOID:1324 / lung cancer;DOID:11934 / head and neck cancer	[L]Binding Site:RefSeq CDD_2015Jan|DNA binding site
5	TTN	Q8WZ42	17330	V	M	DOID:1612 / breast cancer;DOID:10283 / prostate cancer;DOID:3070 / malignant glioma;DOID:11934 / head and neck cancer;DOID:1319 / brain cancer	[L]Binding Site:RefSeq CDD_2015Jan|Cytokine receptor motif
5	UBC	P0CG48	350	A	V	DOID:1793 / pancreatic cancer;DOID:10283 / prostate cancer;DOID:3070 / malignant glioma;DOID:263 / kidney cancer;DOID:1319 / brain cancer	[L]Binding Site:RefSeq CDD_2015Jan|Ubq - CUE interaction site
5	WBSCR17	Q6IS24	161	V	M	DOID:1793 / pancreatic cancer;DOID:363 / uterine cancer;DOID:219 / colon cancer;DOID:1324 / lung cancer;DOID:5672 / large intestine cancer	[L]Binding Site:RefSeq CDD_2015Jan|ligand binding site
4	ALB	P02768	294	S	L	DOID:4159 / skin cancer;DOID:1993 / rectum cancer;DOID:219 / colon cancer;DOID:5672 / large intestine cancer	[L]Phosphorylation:HPRD 9.0|Phosphoserine/UniProtKB_2013|Phosphoserine
4	CA6	P23280	68	M	L	DOID:3571 / liver cancer;DOID:3070 / malignant glioma;DOID:2531 / hematologic cancer;DOID:1781 / thyroid cancer	[E]+1 from N-linked Glycosylation:HPRD 9.0|N-linked (Glc...)/UniProtKB_2015Jan|N-linked (GlcNAc...)
4	CD52	P31358	41	I	M	DOID:219 / colon cancer;DOID:11934 / head and neck cancer;DOID:2531 / hematologic cancer;DOID:1781 / thyroid cancer	[E]+1 from N-linked Glycosylation:UniProtKB_2015Jan|N-linked (GlcNAc...)
4	CDH23	Q9H251	2358	R	Q	DOID:1793 / pancreatic cancer;DOID:10283 / prostate cancer;DOID:10534 / stomach cancer;DOID:219 / colon cancer	[E]+1 from N-linked Glycosylation:UniProtKB_2015Jan|N-linked (GlcNAc...)
4	CDT1	Q9H211	406	T	P	DOID:1324 / lung cancer;DOID:5041 / esophageal cancer;DOID:3953 / adrenal gland cancer;DOID:11054 / urinary bladder cancer	[L]Phosphorylation:Phosphositeplus.1010730|Phosphothreonine
4	CLEC4C	Q8WTT0	138	S	Y	DOID:0060119 / pharynx cancer;DOID:1993 / rectum cancer;DOID:219 / colon cancer;DOID:11934 / head and neck cancer	[E]+1 from N-linked Glycosylation:UniProtKB_2015Jan|N-linked (GlcNAc...)
4	CPA6	Q8N4T0	398	E	K	DOID:363 / uterine cancer;DOID:0060119 / pharynx cancer;DOID:1993 / rectum cancer;DOID:11934 / head and neck cancer	[L]Active Site:UniProtKB_2015Jan|Nucleophile
4	CSMD3	Q7Z407	171	E	K	DOID:4159 / skin cancer;DOID:1319 / brain cancer;DOID:3070 / malignant glioma;DOID:11934 / head and neck cancer	[L]Binding Site:RefSeq CDD_2015Jan|heterodimerization interface
4	CTNNB1	P35222	29	S	F	DOID:2394 / ovarian cancer;DOID:10534 / stomach cancer;DOID:3571 / liver cancer;DOID:1324 / lung cancer	[L]Phosphorylation:Phosphositeplus.1010730|Phosphoserine/HPRD 9.0|Phosphoserine (CSNK2B)/HPRD 9.0|Phosphoserine (CSNK2A1)/UniProtKB_2013|Phosphoserine/UniProtKB_2015Jan|Phosphoserine
4	CTNNB1	P35222	41	T	N	DOID:4362 / cervical cancer;DOID:4159 / skin cancer;DOID:3571 / liver cancer;DOID:2531 / hematologic cancer	[L]Phosphorylation:Phosphositeplus.1010730|Phosphothreonine/PhosphoELM.10011|Phosphothreonine (GSK-3_group)/HPRD 9.0|Phosphothreonine (GSK3B)/UniProtKB_2013|Phosphothreonine/UniProtKB_2015Jan|Phosphothreonine
4	DAO	P14920	283	R	W	DOID:1793 / pancreatic cancer;DOID:1319 / brain cancer;DOID:3070 / malignant glioma;DOID:1612 / breast cancer	[L]Binding Site:UniProtKB_2015Jan|Substrate
4	DICER1	Q9UPY3	1813	E	G	DOID:363 / uterine cancer;DOID:1319 / brain cancer;DOID:3070 / malignant glioma;DOID:1781 / thyroid cancer	[L]Active Site:RefSeq CDD_2015Jan|active site;[L]Binding Site:RefSeq CDD_2015Jan|metal binding site
4	DND1	Q8IYX4	105	Y	C	DOID:1793 / pancreatic cancer;DOID:3571 / liver cancer;DOID:3953 / adrenal gland cancer;DOID:5041 / esophageal cancer	[L]Phosphorylation:Phosphositeplus.1010730|Phosphotyrosine
4	DRD5	P21918	223	R	Q	DOID:363 / uterine cancer;DOID:2394 / ovarian cancer;DOID:1993 / rectum cancer;DOID:4159 / skin cancer	[E]+1 from N-linked Glycosylation:UniProtKB_2015Jan|N-linked (GlcNAc...)
4	EEF1A1	P68104	432	T	I	DOID:1319 / brain cancer;DOID:3571 / liver cancer;DOID:3070 / malignant glioma;DOID:11934 / head and neck cancer	[L]Phosphorylation:Phosphositeplus.1010730|Phosphothreonine/PhosphoELM.10011|Phosphothreonine (PKC_group)/HPRD 9.0|Phosphothreonine (PRKCD)/UniProtKB_2013|Phosphothreonine/UniProtKB_2015Jan|Phosphothreonine
4	EEF1A1	P68104	91	D	N	DOID:1612 / breast cancer;DOID:219 / colon cancer;DOID:5672 / large intestine cancer;DOID:11054 / urinary bladder cancer	[L]Binding Site:RefSeq CDD_2015Jan|EF1Balpha binding site
4	EGFR	P00533	229	S	C	DOID:1319 / brain cancer;DOID:3070 / malignant glioma;DOID:11934 / head and neck cancer;DOID:0060119 / pharynx cancer	[L]Phosphorylation:Phosphositeplus.1010730|Phosphoserine/UniProtKB_2013|Phosphoserine/UniProtKB_2015Jan|Phosphoserine
4	EGFR	P00533	768	S	I	DOID:10283 / prostate cancer;DOID:5041 / esophageal cancer;DOID:1324 / lung cancer;DOID:3070 / malignant glioma	[L]Phosphorylation:Phosphositeplus.1010730|Phosphoserine/PhosphoELM.10011|Phosphoserine (CaM-KII_alpha)/HPRD 9.0|Phosphoserine (CAMK2A)
4	EP300	Q09472	580	R	Q	DOID:363 / uterine cancer;DOID:1993 / rectum cancer;DOID:10534 / stomach cancer;DOID:5672 / large intestine cancer	[L]Methylation:MeMo 2.0|5-methylarginine/UniProtKB_2013|Omega-N-methylated arginine/UniProtKB_2015Jan|Omega-N-methylated arginine
4	EPX	P11678	365	S	L	DOID:0060119 / pharynx cancer;DOID:219 / colon cancer;DOID:2596 / larynx cancer;DOID:5672 / large intestine cancer	[L]+2 from N-linked Glycosylation:HPRD 9.0|N-linked (Glc...)/UniProtKB_2015Jan|N-linked (GlcNAc...)
4	FOXP1	Q9H334	514	R	C	DOID:363 / uterine cancer;DOID:1612 / breast cancer;DOID:219 / colon cancer;DOID:5672 / large intestine cancer	[L]Binding Site:RefSeq CDD_2015Jan|DNA binding site
4	GH2	P01242	93	T	M	DOID:1612 / breast cancer;DOID:219 / colon cancer;DOID:1324 / lung cancer;DOID:10283 / prostate cancer	[L]Binding Site:RefSeq CDD_2015Jan|receptor binding interface
4	GNAQ	P50148	209	Q	P	DOID:4159 / skin cancer;DOID:2174 / ocular cancer;DOID:1909 / melanoma;DOID:3070 / malignant glioma	[L]Binding Site:RefSeq CDD_2015Jan|beta - gamma complex interaction site
4	GRB10	Q13322	422	T	M	DOID:363 / uterine cancer;DOID:1319 / brain cancer;DOID:3070 / malignant glioma;DOID:2531 / hematologic cancer	[L]Phosphorylation:SysPTM 1.1|Phosphothreonine/PhosphoELM.10011|Phosphothreonine/HPRD 9.0|Phosphothreonine/UniProtKB_2013|Phosphothreonine
4	GRB2	P62993	9	F	L	DOID:2394 / ovarian cancer;DOID:1993 / rectum cancer;DOID:219 / colon cancer;DOID:5672 / large intestine cancer	[L]Binding Site:RefSeq CDD_2015Jan|peptide ligand binding site
4	HDAC9	Q9UKV0	42	R	H	DOID:1793 / pancreatic cancer;DOID:0060119 / pharynx cancer;DOID:10534 / stomach cancer;DOID:11934 / head and neck cancer	[L]Binding Site:RefSeq CDD_2015Jan|dimer interface A, C/RefSeq CDD_2015Jan|tetramer interface
4	HIST1H1E	P10412	75	K	N	DOID:363 / uterine cancer;DOID:5041 / esophageal cancer;DOID:8850 / salivary gland cancer;DOID:3571 / liver cancer	[L]Acetylation:HPRD 9.0|N6-acetyllysine;[L]Methylation:HPRD 9.0|N6-methylated lysine/Phosphositeplus.1010730|N6-methyllysine;[L]Ubiquitylation:Phosphositeplus.1010730|Glycyl lysine isopeptide (Lys-Gly) (interchain with G-Cter in ubiquitin)
4	HIST1H3B	P68431	80	K	N	DOID:363 / uterine cancer;DOID:1612 / breast cancer;DOID:11934 / head and neck cancer;DOID:0060119 / pharynx cancer	[L]Acetylation:Phosphositeplus.1010730|N6-acetyllysine/UniProtKB_2013|N6-acetyllysine/UniProtKB_2015Jan|N6-acetyllysine;[L]Methylation:MeMo 2.0|N6-methyllysine/Phosphositeplus.1010730|N6-methyllysine/Phosphositeplus.1010730|N6,N6-dimethyllysine/Phosphositeplus.1010730|N6,N6,N6-trimethyllysine/UniProtKB_2013|N6-methyllysine/UniProtKB_2013|N6,N6-dimethyllysine/UniProtKB_2015Jan|N6-methyllysine/UniP…
4	HIST1H4E	P62805	93	R	T	DOID:4362 / cervical cancer;DOID:0060119 / pharynx cancer;DOID:1324 / lung cancer;DOID:11934 / head and neck cancer	[L]Binding Site:RefSeq CDD_2015Jan|H2B interaction site
4	HIST1H4H	P62805	2	S	C	DOID:2394 / ovarian cancer;DOID:10283 / prostate cancer;DOID:5041 / esophageal cancer;DOID:11054 / urinary bladder cancer	[L]Acetylation:UniProtKB_2013|N-acetylserine/UniProtKB_2015Jan|N-acetylserine;[L]Phosphorylation:UniProtKB_2015Jan|Phosphoserine
4	HK2	P52789	30	R	C	DOID:363 / uterine cancer;DOID:1319 / brain cancer;DOID:3070 / malignant glioma;DOID:1781 / thyroid cancer	[L]Binding Site:UniProtKB_2015Jan|ATP 1
4	HLA-DRB5	Q30154	149	N	S	DOID:1793 / pancreatic cancer;DOID:3571 / liver cancer;DOID:2531 / hematologic cancer;DOID:1781 / thyroid cancer	[L]Binding Site:RefSeq CDD_2015Jan|heterodimer interface
4	HRG	P04196	204	P	S	DOID:4362 / cervical cancer;DOID:10283 / prostate cancer;DOID:219 / colon cancer;DOID:1781 / thyroid cancer	[E]+2 from N-linked Glycosylation:HPRD 9.0|N-linked (Glc...)
4	HSPD1	P10809	56	G	E	DOID:1793 / pancreatic cancer;DOID:3571 / liver cancer;DOID:263 / kidney cancer;DOID:11054 / urinary bladder cancer	[L]Binding Site:RefSeq CDD_2015Jan|ATP/Mg binding site
4	IDH2	P48735	172	R	M	DOID:184 / bone cancer;DOID:1319 / brain cancer;DOID:3070 / malignant glioma;DOID:4606 / bile duct cancer	[L]Binding Site:UniProtKB_2015Jan|Substrate
4	IDH2	P48735	172	R	W	DOID:1319 / brain cancer;DOID:3571 / liver cancer;DOID:3070 / malignant glioma;DOID:4606 / bile duct cancer	[L]Binding Site:UniProtKB_2015Jan|Substrate
4	IDI2	Q9BXS1	111	R	H	DOID:1793 / pancreatic cancer;DOID:219 / colon cancer;DOID:263 / kidney cancer;DOID:5672 / large intestine cancer	[L]Active Site:RefSeq CDD_2015Jan|active site
4	IDUA	P35475	374	T	P	DOID:0060119 / pharynx cancer;DOID:3953 / adrenal gland cancer;DOID:263 / kidney cancer;DOID:11934 / head and neck cancer	[L]+2 from N-linked Glycosylation:UniProtKB_2015Jan|N-linked (GlcNAc...)
4	IRAK4	Q9NWZ3	12	R	C	DOID:4362 / cervical cancer;DOID:363 / uterine cancer;DOID:219 / colon cancer;DOID:5672 / large intestine cancer	[L]Binding Site:RefSeq CDD_2015Jan|IRAK4-MyD88 interaction site
4	KCNJ12,KCNJ18	Q14500	405	S	I	DOID:2394 / ovarian cancer;DOID:1993 / rectum cancer;DOID:219 / colon cancer;DOID:1909 / melanoma	[L]Phosphorylation:SysPTM 1.1|Phosphoserine/Phosphositeplus.1010730|Phosphoserine/PhosphoELM.10011|Phosphoserine/HPRD 9.0|Phosphoserine/UniProtKB_2013|Phosphoserine
4	KIT	P10721	486	N	D	DOID:184 / bone cancer;DOID:1993 / rectum cancer;DOID:219 / colon cancer;DOID:5672 / large intestine cancer	[L]N-linked Glycosylation:UniProtKB_2015Jan|N-linked (GlcNAc...)
4	KRAS	P01116	61	Q	E	DOID:219 / colon cancer;DOID:1324 / lung cancer;DOID:3070 / malignant glioma;DOID:11054 / urinary bladder cancer	[L]Binding Site:RefSeq CDD_2015Jan|GEF interaction site
4	KRAS	P01116	63	E	K	DOID:1319 / brain cancer;DOID:219 / colon cancer;DOID:1781 / thyroid cancer;DOID:5672 / large intestine cancer	[L]Binding Site:RefSeq CDD_2015Jan|GEF interaction site
4	LAMA4	Q16363	558	A	V	DOID:1793 / pancreatic cancer;DOID:10283 / prostate cancer;DOID:1993 / rectum cancer;DOID:219 / colon cancer	[E]+1 from N-linked Glycosylation:UniProtKB_2013|N-linked (GlcNAc...)/UniProtKB_2015Jan|N-linked (GlcNAc...)
4	LAMP3	Q9UQV4	268	T	M	DOID:1793 / pancreatic cancer;DOID:10534 / stomach cancer;DOID:219 / colon cancer;DOID:5672 / large intestine cancer	[L]+2 from N-linked Glycosylation:UniProtKB_2015Jan|N-linked (GlcNAc...)
4	LPHN3	Q9HAR2	747	A	V	DOID:1793 / pancreatic cancer;DOID:10283 / prostate cancer;DOID:219 / colon cancer;DOID:5672 / large intestine cancer	[E]+1 from N-linked Glycosylation:UniProtKB_2015Jan|N-linked (GlcNAc...)
4	MAP2K1	Q02750	57	K	N	DOID:4159 / skin cancer;DOID:0060119 / pharynx cancer;DOID:1324 / lung cancer;DOID:11934 / head and neck cancer	[L]Ubiquitylation:Phosphositeplus.1010730|Glycyl lysine isopeptide (Lys-Gly) (interchain with G-Cter in ubiquitin)
4	MAP2K7	O14733	275	T	M	DOID:2394 / ovarian cancer;DOID:10534 / stomach cancer;DOID:5041 / esophageal cancer;DOID:1319 / brain cancer	[L]Phosphorylation:Phosphositeplus.1010730|Phosphothreonine/PhosphoELM.10011|Phosphothreonine (MAP3K1)
4	MDM4	O15151	367	S	L	DOID:1993 / rectum cancer;DOID:3571 / liver cancer;DOID:11934 / head and neck cancer;DOID:5672 / large intestine cancer	[L]Phosphorylation:Phosphositeplus.1010730|Phosphoserine/HPRD 9.0|Phosphoserine (CHEK2)/HPRD 9.0|Phosphoserine (CHEK1)/HPRD 9.0|Phosphoserine/UniProtKB_2013|Phosphoserine/UniProtKB_2015Jan|Phosphoserine
4	MET	P08581	992	T	I	DOID:219 / colon cancer;DOID:1324 / lung cancer;DOID:263 / kidney cancer;DOID:11054 / urinary bladder cancer	[L]Phosphorylation:Phosphositeplus.1010730|Phosphothreonine/PhosphoELM.10011|Phosphothreonine/HPRD 9.0|Phosphothreonine
4	MME	P08473	103	R	H	DOID:0060119 / pharynx cancer;DOID:219 / colon cancer;DOID:11934 / head and neck cancer;DOID:5672 / large intestine cancer	[L]Binding Site:UniProtKB_2015Jan|Substrate carboxyl
4	NCF4	Q15080	105	R	Q	DOID:4159 / skin cancer;DOID:1612 / breast cancer;DOID:219 / colon cancer;DOID:3070 / malignant glioma	[L]Binding Site:RefSeq CDD_2015Jan|phosphoinositide binding site
4	NME8	Q8N427	336	R	C	DOID:184 / bone cancer;DOID:1319 / brain cancer;DOID:363 / uterine cancer;DOID:3070 / malignant glioma	[L]Binding Site:RefSeq CDD_2015Jan|multimer interface
4	NOL10	Q9BSC4	548	S	L	DOID:363 / uterine cancer;DOID:1793 / pancreatic cancer;DOID:1993 / rectum cancer;DOID:219 / colon cancer	[L]Phosphorylation:Phosphositeplus.1010730|Phosphoserine
4	NOTCH3	Q9UM47	431	D	N	DOID:0060119 / pharynx cancer;DOID:219 / colon cancer;DOID:11934 / head and neck cancer;DOID:5672 / large intestine cancer	[L]Binding Site:RefSeq CDD_2015Jan|Ca2+ binding site
4	NSFL1C	Q9UNZ2	54	S	L	DOID:363 / uterine cancer;DOID:1993 / rectum cancer;DOID:219 / colon cancer;DOID:5672 / large intestine cancer	[L]Phosphorylation:HPRD 9.0|Phosphoserine
4	OGFR	Q9NZT2	577	S	T	DOID:1793 / pancreatic cancer;DOID:1993 / rectum cancer;DOID:219 / colon cancer;DOID:1781 / thyroid cancer	[E]Phosphorylation:PhosphoELM.10011|Phosphoserine
4	OR2M2	Q96R28	6	Q	R	DOID:2394 / ovarian cancer;DOID:1993 / rectum cancer;DOID:219 / colon cancer;DOID:5672 / large intestine cancer	[E]+1 from N-linked Glycosylation:UniProtKB_2015Jan|N-linked (GlcNAc...)
4	OR8H2	Q8N162	7	N	D	DOID:1324 / lung cancer;DOID:219 / colon cancer;DOID:3953 / adrenal gland cancer;DOID:263 / kidney cancer	[E]+1 from N-linked Glycosylation:UniProtKB_2015Jan|N-linked (GlcNAc...)
4	PAK2	Q13177	128	K	R	DOID:1793 / pancreatic cancer;DOID:10283 / prostate cancer;DOID:2531 / hematologic cancer;DOID:1781 / thyroid cancer	[L]Acetylation:HPRD 9.0|N6-acetyllysine/Phosphositeplus.1010730|N6-acetyllysine/UniProtKB_2013|N6-acetyllysine/UniProtKB_2015Jan|N6-acetyllysine
4	PAX4	O43316	39	R	W	DOID:4362 / cervical cancer;DOID:2394 / ovarian cancer;DOID:1793 / pancreatic cancer;DOID:1319 / brain cancer	[L]Binding Site:RefSeq CDD_2015Jan|DNA binding site
4	PCDHAC2	Q9Y5I4	596	R	Q	DOID:363 / uterine cancer;DOID:1612 / breast cancer;DOID:219 / colon cancer;DOID:5672 / large intestine cancer	[L]Binding Site:RefSeq CDD_2015Jan|Ca2+ binding site
4	PCDHB13	Q9Y5F0	311	E	K	DOID:4159 / skin cancer;DOID:0060119 / pharynx cancer;DOID:363 / uterine cancer;DOID:8618 / oral cavity cancer	[L]Binding Site:RefSeq CDD_2015Jan|Ca2+ binding site
4	PCDHB8	Q9UN66	569	G	S	DOID:219 / colon cancer;DOID:1324 / lung cancer;DOID:263 / kidney cancer;DOID:1781 / thyroid cancer	[E]+1 from N-linked Glycosylation:UniProtKB_2015Jan|N-linked (GlcNAc...)
4	PIK3R1	P27986	452	Y	C	DOID:0060119 / pharynx cancer;DOID:3571 / liver cancer;DOID:5041 / esophageal cancer;DOID:11934 / head and neck cancer	[L]Phosphorylation:Phosphositeplus.1010730|Phosphotyrosine/PhosphoELM.10011|Phosphotyrosine/HPRD 9.0|Phosphotyrosine/UniProtKB_2013|Phosphotyrosine
4	PIK3R1	P27986	560	D	G	DOID:1319 / brain cancer;DOID:219 / colon cancer;DOID:3070 / malignant glioma;DOID:2531 / hematologic cancer	[L]Binding Site:RefSeq CDD_2015Jan|heterodimer interface
4	PIK3R1	P27986	560	D	H	DOID:0060119 / pharynx cancer;DOID:3070 / malignant glioma;DOID:11934 / head and neck cancer;DOID:1319 / brain cancer	[L]Binding Site:RefSeq CDD_2015Jan|heterodimer interface
4	POLQ	O75417	2538	L	V	DOID:4362 / cervical cancer;DOID:4159 / skin cancer;DOID:219 / colon cancer;DOID:1781 / thyroid cancer	[L]Active Site:RefSeq CDD_2015Jan|active site;[L]Binding Site:RefSeq CDD_2015Jan|DNA binding site
4	POU1F1	P28069	217	R	Q	DOID:363 / uterine cancer;DOID:4159 / skin cancer;DOID:1993 / rectum cancer;DOID:219 / colon cancer	[L]Binding Site:RefSeq CDD_2015Jan|specific DNA base contacts
4	PRG4	Q92954	597	T	P	DOID:1612 / breast cancer;DOID:10283 / prostate cancer;DOID:2531 / hematologic cancer;DOID:1319 / brain cancer	[L]Phosphorylation:SysPTM 1.1|Phosphothreonine/Phosphositeplus.1010730|Phosphothreonine
4	PRKACA	P17612	83	L	P	DOID:1612 / breast cancer;DOID:3571 / liver cancer;DOID:11934 / head and neck cancer;DOID:0060119 / pharynx cancer	[L]Binding Site:RefSeq CDD_2015Jan|polypeptide substrate binding site
4	PRTG	Q2VWP7	598	G	R	DOID:0060119 / pharynx cancer;DOID:1993 / rectum cancer;DOID:263 / kidney cancer;DOID:11934 / head and neck cancer	[L]Binding Site:RefSeq CDD_2015Jan|Interdomain contacts
4	PTEN	P60484	92	D	G	DOID:363 / uterine cancer;DOID:219 / colon cancer;DOID:2596 / larynx cancer;DOID:5672 / large intestine cancer	[L]Active Site:RefSeq CDD_2015Jan|active site
4	PTGS1	P23219	541	P	L	DOID:1612 / breast cancer;DOID:10534 / stomach cancer;DOID:219 / colon cancer;DOID:1993 / rectum cancer	[L]Binding Site:RefSeq CDD_2015Jan|homodimer interface
4	RBMX	P38159	9	K	N	DOID:4362 / cervical cancer;DOID:11054 / urinary bladder cancer;DOID:3571 / liver cancer;DOID:1781 / thyroid cancer	[L]Binding Site:RefSeq CDD_2015Jan|RNA binding site
4	RBMXL1	Q96E39	40	I	M	DOID:1909 / melanoma;DOID:3571 / liver cancer;DOID:2531 / hematologic cancer;DOID:1781 / thyroid cancer	[L]Binding Site:RefSeq CDD_2015Jan|RNA binding site
4	RELN	P78509	2049	A	V	DOID:4362 / cervical cancer;DOID:1319 / brain cancer;DOID:219 / colon cancer;DOID:3070 / malignant glioma	[L]Binding Site:RefSeq CDD_2015Jan|reelin repeat interface
4	RGL3	Q3MIN7	630	R	Q	DOID:4159 / skin cancer;DOID:10534 / stomach cancer;DOID:219 / colon cancer;DOID:5672 / large intestine cancer	[L]Binding Site:RefSeq CDD_2015Jan|Ras interaction site
4	RHOA	P61586	40	E	Q	DOID:8618 / oral cavity cancer;DOID:1612 / breast cancer;DOID:11934 / head and neck cancer;DOID:0060119 / pharynx cancer	[L]Binding Site:RefSeq CDD_2015Jan|Rho kinase (ROCK) effector interaction site
4	RPL10L	Q96L21	153	R	H	DOID:1793 / pancreatic cancer;DOID:0060119 / pharynx cancer;DOID:11934 / head and neck cancer;DOID:5672 / large intestine cancer	[L]Binding Site:RefSeq CDD_2015Jan|23S rRNA interface
4	S100Z	Q8WXG8	69	E	K	DOID:363 / uterine cancer;DOID:1993 / rectum cancer;DOID:219 / colon cancer;DOID:5672 / large intestine cancer	[L]Binding Site:RefSeq CDD_2015Jan|Ca2+ binding site
4	SH3GL3	Q99963	89	T	M	DOID:2394 / ovarian cancer;DOID:219 / colon cancer;DOID:3070 / malignant glioma;DOID:1319 / brain cancer	[L]Binding Site:RefSeq CDD_2015Jan|dimer interface
4	SKAP2	O75563	195	R	H	DOID:1319 / brain cancer;DOID:219 / colon cancer;DOID:3070 / malignant glioma;DOID:5672 / large intestine cancer	[L]Binding Site:RefSeq CDD_2015Jan|ligand binding site
4	SMAD3	P84022	268	R	C	DOID:1793 / pancreatic cancer;DOID:363 / uterine cancer;DOID:10534 / stomach cancer;DOID:219 / colon cancer	[L]Binding Site:RefSeq CDD_2015Jan|trimer interface
4	SMAD4	Q13485	356	P	L	DOID:10534 / stomach cancer;DOID:219 / colon cancer;DOID:1993 / rectum cancer;DOID:5041 / esophageal cancer	[L]Binding Site:RefSeq CDD_2015Jan|trimer interface
4	SMAD4	Q13485	537	D	H	DOID:1793 / pancreatic cancer;DOID:1993 / rectum cancer;DOID:219 / colon cancer;DOID:5672 / large intestine cancer	[L]Binding Site:RefSeq CDD_2015Jan|trimer interface
4	SMARCA4	P51532	1192	R	H	DOID:1793 / pancreatic cancer;DOID:1319 / brain cancer;DOID:5041 / esophageal cancer;DOID:3571 / liver cancer	[L]Binding Site:RefSeq CDD_2015Jan|ATP-binding site
4	TDG	Q13569	201	K	T	DOID:4159 / skin cancer;DOID:1793 / pancreatic cancer;DOID:3571 / liver cancer;DOID:263 / kidney cancer	[L]Ubiquitylation:Phosphositeplus.1010730|Glycyl lysine isopeptide (Lys-Gly) (interchain with G-Cter in ubiquitin)
4	THSD7A	Q9UPZ6	236	T	M	DOID:0060119 / pharynx cancer;DOID:1993 / rectum cancer;DOID:5041 / esophageal cancer;DOID:11934 / head and neck cancer	[L]+2 from N-linked Glycosylation:UniProtKB_2015Jan|N-linked (GlcNAc...)
4	TP53	P04637	120	K	E	DOID:4159 / skin cancer;DOID:1612 / breast cancer;DOID:1993 / rectum cancer;DOID:1324 / lung cancer	[L]Acetylation:Phosphositeplus.1010730|N6-acetyllysine/UniProtKB_2015Jan|N6-acetyllysine;[L]Ubiquitylation:Phosphositeplus.1010730|Glycyl lysine isopeptide (Lys-Gly) (interchain with G-Cter in ubiquitin)
4	TP53	P04637	150	T	I	DOID:1612 / breast cancer;DOID:10534 / stomach cancer;DOID:2531 / hematologic cancer;DOID:11934 / head and neck cancer	[L]Phosphorylation:Phosphositeplus.1010730|Phosphothreonine
4	TP53	P04637	211	T	N	DOID:184 / bone cancer;DOID:2531 / hematologic cancer;DOID:11934 / head and neck cancer;DOID:11054 / urinary bladder cancer	[L]Phosphorylation:Phosphositeplus.1010730|Phosphothreonine
4	TP53	P04637	239	N	Y	DOID:2394 / ovarian cancer;DOID:1993 / rectum cancer;DOID:219 / colon cancer;DOID:10283 / prostate cancer	[L]Binding Site:RefSeq CDD_2015Jan|DNA binding site
4	TP53	P04637	241	S	T	DOID:5041 / esophageal cancer;DOID:2531 / hematologic cancer;DOID:2596 / larynx cancer;DOID:11054 / urinary bladder cancer	[L]Binding Site:RefSeq CDD_2015Jan|DNA binding site
4	TP53	P04637	269	S	C	DOID:8618 / oral cavity cancer;DOID:2394 / ovarian cancer;DOID:1793 / pancreatic cancer;DOID:11054 / urinary bladder cancer	[L]Phosphorylation:Phosphositeplus.1010730|Phosphoserine/UniProtKB_2013|Phosphoserine/UniProtKB_2015Jan|Phosphoserine
4	TP53	P04637	275	C	G	DOID:1793 / pancreatic cancer;DOID:1612 / breast cancer;DOID:10534 / stomach cancer;DOID:2394 / ovarian cancer	[L]Binding Site:RefSeq CDD_2015Jan|DNA binding site
4	TP53	P04637	276	A	G	DOID:10534 / stomach cancer;DOID:3571 / liver cancer;DOID:1324 / lung cancer;DOID:11934 / head and neck cancer	[L]Binding Site:RefSeq CDD_2015Jan|DNA binding site
4	TP53	P04637	292	K	R	DOID:4362 / cervical cancer;DOID:10534 / stomach cancer;DOID:5041 / esophageal cancer;DOID:219 / colon cancer	[L]Acetylation:HPRD 9.0|N6-acetyllysine/Phosphositeplus.1010730|N6-acetyllysine/UniProtKB_2013|N6-acetyllysine;[L]Ubiquitylation:Phosphositeplus.1010730|Glycyl lysine isopeptide (Lys-Gly) (interchain with G-Cter in ubiquitin)/UniProtKB_2013|Glycyl lysine isopeptide (Lys-Gly) (interchain with G-Cter in ubiquitin)
4	TP53	P04637	305	K	N	DOID:5041 / esophageal cancer;DOID:2596 / larynx cancer;DOID:2531 / hematologic cancer;DOID:219 / colon cancer	[L]Acetylation:HPRD 9.0|N6-acetyllysine/Phosphositeplus.1010730|N6-acetyllysine/UniProtKB_2013|N6-acetyllysine/UniProtKB_2015Jan|N6-acetyllysine;[L]Ubiquitylation:Phosphositeplus.1010730|Glycyl lysine isopeptide (Lys-Gly) (interchain with G-Cter in ubiquitin)
4	TPR	P12270	2155	S	L	DOID:363 / uterine cancer;DOID:4159 / skin cancer;DOID:219 / colon cancer;DOID:5672 / large intestine cancer	[L]Phosphorylation:Phosphositeplus.1010730|Phosphoserine/PhosphoELM.10011|Phosphoserine/HPRD 9.0|Phosphoserine/UniProtKB_2013|Phosphoserine/UniProtKB_2015Jan|Phosphoserine
4	TTK	P33981	571	E	K	DOID:363 / uterine cancer;DOID:4159 / skin cancer;DOID:1993 / rectum cancer;DOID:11934 / head and neck cancer	[L]Binding Site:RefSeq CDD_2015Jan|secondary chemical binding site
4	XRCC3	O43542	241	T	M	DOID:4362 / cervical cancer;DOID:10283 / prostate cancer;DOID:1909 / melanoma;DOID:1781 / thyroid cancer	[L]Binding Site:RefSeq CDD_2015Jan|multimer (BRC) interface/RefSeq CDD_2015Jan|multimer (BRC) interface
4	YWHAZ	P63104	210	S	L	DOID:4362 / cervical cancer;DOID:1612 / breast cancer;DOID:11934 / head and neck cancer;DOID:0060119 / pharynx cancer	[L]Binding Site:RefSeq CDD_2015Jan|peptide binding site;[L]Phosphorylation:HPRD 9.0|Phosphoserine/UniProtKB_2013|Phosphoserine
4	ZNF705A	Q6ZN79	142	K	Q	DOID:4362 / cervical cancer;DOID:10283 / prostate cancer;DOID:10534 / stomach cancer;DOID:219 / colon cancer	[L]Acetylation:Phosphositeplus.1010730|N6-acetyllysine
