# Supplementary material for: Distribution bias analysis of germline and somatic single-nucleotide variations that impact protein functional site and neighboring amino acids
Source: Sci Rep. 2017 Feb 8;7:42169. doi: 10.1038/srep42169 (PMC5296879; doi:10.1038/srep42169)
Supplement: Supplementary Table 5 [file srep42169-s6.xls]

## Sheet: suptab5_updated
fsaSNVs	CancerType	FsaSNVsAssociatedSample	TotalSample	ExpectedFrequency	ObservedFrequency	P-Value	Log10(P-Value)
[G]PIK3CA-545-E-K-Phosphorylation	DOID:1612 / breast cancer	63	973	0.0012	0.0647	9.62e-85	84.0166
[L]NRAS-61-Q-R-Binding Site	DOID:4159 / skin cancer	44	370	0.0037	0.1189	9.94e-51	50.0026
[G]PIK3CA-542-E-K-Phosphorylation	DOID:1612 / breast cancer	41	973	0.0012	0.0421	4.43e-48	47.3536
[G]CDC27-274-A-D-Phosphorylation	DOID:1793 / pancreatic cancer	44	210	0.0113	0.2095	1.59e-41	40.7999
[G]PIK3CA-545-E-K-Phosphorylation	DOID:4362 / cervical cancer	33	198	0.0064	0.1667	5.25e-36	35.2795
[G]KRTAP4-11-161-L-V-Phosphorylation	DOID:1793 / pancreatic cancer	39	210	0.0113	0.1857	7.7e-35	34.1136
[L]NRAS-61-Q-K-Binding Site	DOID:4159 / skin cancer	33	370	0.0037	0.0892	2.91e-34	33.5356
[G]ANKRD36-998-T-S-Phosphorylation	DOID:1793 / pancreatic cancer	37	210	0.0113	0.1762	2.94e-32	31.5319
[G]EVPL-336-R-S-Phosphorylation	DOID:1793 / pancreatic cancer	36	210	0.0113	0.1714	5.47e-31	30.2619
[G]PIK3CA-545-E-K-Phosphorylation	DOID:11934 / head and neck cancer	28	508	0.0022	0.0551	1.92e-29	28.7175
[L]PTEN-130-R-G-Active Site	DOID:363 / uterine cancer	28	305	0.0039	0.0918	4.59e-29	28.338
[G]NCOR1-20-Y-S-Phosphorylation	DOID:1793 / pancreatic cancer	34	210	0.0113	0.1619	1.72e-28	27.7654
[L]TP53-273-R-C-Binding Site	DOID:1319 / brain cancer	31	287	0.007	0.108	8.97e-27	26.0471
[L]NRAS-61-Q-R-Binding Site	DOID:1781 / thyroid cancer	27	390	0.0035	0.0692	3.68e-26	25.4346
[G]UPF3A-70-V-L-Phosphorylation	DOID:1793 / pancreatic cancer	31	210	0.0113	0.1476	7.35e-25	24.134
[G]KRT8-23-R-C-Phosphorylation	DOID:1793 / pancreatic cancer	29	210	0.0113	0.1381	1.61e-22	21.7931
[L]MEF2A-105-Y-C-Phosphorylation	DOID:1793 / pancreatic cancer	27	210	0.0113	0.1286	3.02e-20	19.5203
[G]ZNF814-337-A-V-Phosphorylation	DOID:1793 / pancreatic cancer	27	210	0.0113	0.1286	3.02e-20	19.5203
[G]TBC1D29-9-L-Q-Phosphorylation	DOID:1793 / pancreatic cancer	26	210	0.0113	0.1238	3.88e-19	18.4108
[G]SALL1-159-S-G-Phosphorylation	DOID:1793 / pancreatic cancer	26	210	0.0113	0.1238	3.88e-19	18.4108
[G]ZNF814-337-A-V-Phosphorylation	DOID:3571 / liver cancer	20	199	0.006	0.1005	1.67e-18	17.7774
[L]ERICH6B-139-Y-H-Phosphorylation	DOID:219 / colon cancer	20	247	0.0052	0.081	1.05e-17	16.9794
[G]PIK3CA-542-E-K-Phosphorylation	DOID:11934 / head and neck cancer	19	508	0.0022	0.0374	2.32e-17	16.6349
[G]ANKRD30B-736-T-A-Phosphorylation	DOID:1793 / pancreatic cancer	24	210	0.0113	0.1143	5.65e-17	16.2482
[G]PIK3CA-542-E-K-Phosphorylation	DOID:4362 / cervical cancer	19	198	0.0064	0.096	9.42e-17	16.026
[G]PIK3CA-545-E-K-Phosphorylation	DOID:219 / colon cancer	19	247	0.0052	0.0769	1.75e-16	15.7566
[G]PTH2-22-L-V-Phosphorylation	DOID:1793 / pancreatic cancer	23	210	0.0113	0.1095	6.36e-16	15.1964
[L]PTEN-130-R-Q-Active Site	DOID:363 / uterine cancer	18	305	0.0039	0.059	7.86e-16	15.1045
[G]RGPD3-812-L-R-Phosphorylation	DOID:363 / uterine cancer	18	305	0.0039	0.059	7.86e-16	15.1045
[G]PRR21-131-P-S-Phosphorylation	DOID:1793 / pancreatic cancer	22	210	0.0113	0.1048	6.83e-15	14.1653
[G]MADCAM1-262-P-Q-Phosphorylation	DOID:1793 / pancreatic cancer	22	210	0.0113	0.1048	6.83e-15	14.1653
[G]H2AFV-119-I-T-Phosphorylation	DOID:1793 / pancreatic cancer	21	210	0.0113	0.1	6.99e-14	13.1555
[G]PIK3CA-345-N-K-Phosphorylation	DOID:1612 / breast cancer	16	973	0.0012	0.0164	2.14e-13	12.6704
[L]IDH1-132-R-H-Binding Site	DOID:3070 / malignant glioma	15	289	0.0041	0.0519	1.99e-12	11.7003
[G]POTEC-477-R-Q-Phosphorylation	DOID:1793 / pancreatic cancer	19	210	0.0113	0.0905	6.25e-12	11.2038
[G]POTEC-477-R-Q-Glycosylation	DOID:1793 / pancreatic cancer	19	210	0.0113	0.0905	6.25e-12	11.2038
[G]FAM86C1-7-A-S-Phosphorylation	DOID:1793 / pancreatic cancer	19	210	0.0113	0.0905	6.25e-12	11.2038
[G]CDC27-111-G-D-Phosphorylation	DOID:1793 / pancreatic cancer	19	210	0.0113	0.0905	6.25e-12	11.2038
[G]ZNF814-320-G-E-Phosphorylation	DOID:219 / colon cancer	15	247	0.0052	0.0607	7.62e-12	11.118
[G]NEFH-645-E-K-Phosphorylation	DOID:219 / colon cancer	15	247	0.0052	0.0607	7.62e-12	11.118
[G]PIK3CA-545-E-K-Phosphorylation	DOID:363 / uterine cancer	14	305	0.0039	0.0459	3.51e-11	10.4551
[G]ZNF534-583-N-K-Phosphorylation	DOID:1793 / pancreatic cancer	18	210	0.0113	0.0857	5.45e-11	10.2638
[G]MTHFD1L-911-H-D-Phosphorylation	DOID:1793 / pancreatic cancer	18	210	0.0113	0.0857	5.45e-11	10.2638
[G]KRTAP1-5-88-I-T-Phosphorylation	DOID:1793 / pancreatic cancer	18	210	0.0113	0.0857	5.45e-11	10.2638
[G]PCDHA7-352-L-I-Phosphorylation	DOID:219 / colon cancer	14	247	0.0052	0.0567	9.37e-11	10.0284
[L]IDH1-132-R-C-Binding Site	DOID:4159 / skin cancer	14	370	0.0037	0.0378	2.26e-10	9.6454
[G]BCOR-1459-N-S-Phosphorylation	DOID:363 / uterine cancer	13	305	0.0039	0.0426	4.3e-10	9.3662
[G]SON-2413-A-T-Phosphorylation	DOID:1793 / pancreatic cancer	17	210	0.0113	0.081	4.48e-10	9.3492
[G]SON-2413-A-T-Glycosylation	DOID:1793 / pancreatic cancer	17	210	0.0113	0.081	4.48e-10	9.3492
[G]TMPRSS13-77-A-G-Phosphorylation	DOID:219 / colon cancer	13	247	0.0052	0.0526	1.07e-09	8.9704
[G]KRTAP4-3-31-Q-L-Phosphorylation	DOID:219 / colon cancer	13	247	0.0052	0.0526	1.07e-09	8.9704
[G]MED16-449-H-Q-Phosphorylation	DOID:1793 / pancreatic cancer	16	210	0.0113	0.0762	3.46e-09	8.4612
[G]FAM47C-648-N-D-Phosphorylation	DOID:1793 / pancreatic cancer	16	210	0.0113	0.0762	3.46e-09	8.4612
[G]CS-187-Q-R-Phosphorylation	DOID:1793 / pancreatic cancer	16	210	0.0113	0.0762	3.46e-09	8.4612
[G]ZNF814-337-A-V-Phosphorylation	DOID:263 / kidney cancer	12	694	0.0017	0.0173	5.25e-09	8.2795
[L]TP53-248-R-Q-Binding Site	DOID:219 / colon cancer	12	247	0.0052	0.0486	1.13e-08	7.9458
[G]MTX1-63-T-S-Phosphorylation	DOID:219 / colon cancer	12	247	0.0052	0.0486	1.13e-08	7.9458
[G]PIK3CA-545-E-K-Phosphorylation	DOID:10534 / stomach cancer	11	342	0.0032	0.0322	2.46e-08	7.6096
[L]CDC27-252-S-T-Phosphorylation	DOID:1793 / pancreatic cancer	15	210	0.0113	0.0714	2.5e-08	7.6013
[G]POLR3B-372-L-F-Phosphorylation	DOID:1793 / pancreatic cancer	15	210	0.0113	0.0714	2.5e-08	7.6013
[G]OR2T27-235-G-R-Phosphorylation	DOID:1793 / pancreatic cancer	15	210	0.0113	0.0714	2.5e-08	7.6013
[G]CDC27-252-S-T-Phosphorylation	DOID:1793 / pancreatic cancer	15	210	0.0113	0.0714	2.5e-08	7.6013
[G]AGAP9-228-H-R-Phosphorylation	DOID:1793 / pancreatic cancer	15	210	0.0113	0.0714	2.5e-08	7.6013
[L]TP53-248-R-Q-Binding Site	DOID:11934 / head and neck cancer	11	508	0.0022	0.0217	3.29e-08	7.4823
[G]KRTAP4-11-161-L-V-Phosphorylation	DOID:11934 / head and neck cancer	11	508	0.0022	0.0217	3.29e-08	7.4823
[G]KRTAP1-5-88-I-T-Phosphorylation	DOID:11934 / head and neck cancer	11	508	0.0022	0.0217	3.29e-08	7.4823
[G]GRP-4-R-S-Phosphorylation	DOID:219 / colon cancer	11	247	0.0052	0.0445	1.1e-07	6.9573
[G]PIK3CA-545-E-K-Phosphorylation	DOID:1324 / lung cancer	10	177	0.0059	0.0565	1.27e-07	6.8968
[G]PIK3CA-545-E-K-Phosphorylation	DOID:11054 / urinary bladder cancer	10	129	0.0083	0.0775	1.61e-07	6.793
[L]HRAS-61-Q-R-Binding Site	DOID:1781 / thyroid cancer	11	390	0.0035	0.0282	1.79e-07	6.7462
[L]NRAS-61-Q-L-Binding Site	DOID:4159 / skin cancer	11	370	0.0037	0.0297	2.12e-07	6.6727
[G]RAC1-29-P-S-Phosphorylation	DOID:4159 / skin cancer	11	370	0.0037	0.0297	2.12e-07	6.6727
[G]MAP2K1-124-P-S-Glycosylation	DOID:4159 / skin cancer	11	370	0.0037	0.0297	2.12e-07	6.6727
[L]TP53-248-R-Q-Binding Site	DOID:363 / uterine cancer	10	305	0.0039	0.0328	4.91e-07	6.309
[L]TP53-273-R-H-Binding Site	DOID:1612 / breast cancer	10	973	0.0012	0.0103	4.97e-07	6.3037
[G]KRTAP4-5-79-C-S-Phosphorylation	DOID:219 / colon cancer	10	247	0.0052	0.0405	9.82e-07	6.0077
[G]IGSF3-126-D-E-Phosphorylation	DOID:1793 / pancreatic cancer	13	210	0.0113	0.0619	1.07e-06	5.9721
[L]TP53-273-R-H-Binding Site	DOID:11934 / head and neck cancer	9	508	0.0022	0.0177	2.97e-06	5.5279
[G]OBSCN-4516-R-W-Phosphorylation	DOID:1993 / rectum cancer	9	88	0.0137	0.1023	3.57e-06	5.4468
[G]PIK3CA-542-E-K-Phosphorylation	DOID:363 / uterine cancer	9	305	0.0039	0.0295	4.27e-06	5.3695
[G]MYLK-1099-A-T-Phosphorylation	DOID:363 / uterine cancer	9	305	0.0039	0.0295	4.27e-06	5.3695
[L]OGFR-557-S-T-Phosphorylation	DOID:1793 / pancreatic cancer	12	210	0.0113	0.0571	6.21e-06	5.2067
[L]BCLAF1-36-S-Y-Phosphorylation	DOID:1793 / pancreatic cancer	12	210	0.0113	0.0571	6.21e-06	5.2067
[G]OGFR-557-S-T-Phosphorylation	DOID:1793 / pancreatic cancer	12	210	0.0113	0.0571	6.21e-06	5.2067
[G]DDX11-273-K-R-Phosphorylation	DOID:1793 / pancreatic cancer	12	210	0.0113	0.0571	6.21e-06	5.2067
[G]BCLAF1-36-S-Y-Phosphorylation	DOID:1793 / pancreatic cancer	12	210	0.0113	0.0571	6.21e-06	5.2067
[G]ADAMTS7-593-P-S-Phosphorylation	DOID:1793 / pancreatic cancer	12	210	0.0113	0.0571	6.21e-06	5.2067
[L]IDH1-132-R-C-Binding Site	DOID:1319 / brain cancer	11	287	0.007	0.0383	7.39e-06	5.1313
[G]MYOM1-212-R-K-Phosphorylation	DOID:219 / colon cancer	9	247	0.0052	0.0364	7.94e-06	5.1004
[G]CNTNAP2-362-G-E-Phosphorylation	DOID:4159 / skin cancer	9	370	0.0037	0.0243	1.32e-05	4.8779
[L]TP53-248-R-W-Binding Site	DOID:11934 / head and neck cancer	8	508	0.0022	0.0157	2.42e-05	4.6169
[L]HIST1H3H-37-K-M-Acetylation	DOID:11934 / head and neck cancer	8	508	0.0022	0.0157	2.42e-05	4.6169
[G]TP53-245-G-S-Phosphorylation	DOID:11934 / head and neck cancer	8	508	0.0022	0.0157	2.42e-05	4.6169
[G]POTEC-477-R-Q-Phosphorylation	DOID:11934 / head and neck cancer	8	508	0.0022	0.0157	2.42e-05	4.6169
[G]POTEC-477-R-Q-Glycosylation	DOID:11934 / head and neck cancer	8	508	0.0022	0.0157	2.42e-05	4.6169
[G]HIST1H3H-37-K-M-Phosphorylation	DOID:11934 / head and neck cancer	8	508	0.0022	0.0157	2.42e-05	4.6169
[G]PCDHA7-352-L-I-Phosphorylation	DOID:1993 / rectum cancer	8	88	0.0137	0.0909	2.95e-05	4.5305
[G]NEFH-645-E-K-Phosphorylation	DOID:1993 / rectum cancer	8	88	0.0137	0.0909	2.95e-05	4.5305
[G]KRT8-31-S-A-Phosphorylation	DOID:3953 / adrenal gland cancer	8	90	0.0134	0.0889	3e-05	4.5226
[G]NRD1-150-E-V-Phosphorylation	DOID:3571 / liver cancer	8	199	0.006	0.0402	3.07e-05	4.5132
[L]SF3B1-700-K-E-Ubiquitylation	DOID:1612 / breast cancer	8	973	0.0012	0.0082	3.32e-05	4.479
[G]FAM21A-379-T-M-Phosphorylation	DOID:1612 / breast cancer	8	973	0.0012	0.0082	3.32e-05	4.479
[L]ANAPC1-537-T-A-Phosphorylation	DOID:1793 / pancreatic cancer	11	210	0.0113	0.0524	3.33e-05	4.4771
[G]TPTE2-39-K-E-Phosphorylation	DOID:1793 / pancreatic cancer	11	210	0.0113	0.0524	3.33e-05	4.4771
[G]PSD3-185-K-Q-Phosphorylation	DOID:1793 / pancreatic cancer	11	210	0.0113	0.0524	3.33e-05	4.4771
[G]MUC5B-1098-S-A-Phosphorylation	DOID:1793 / pancreatic cancer	11	210	0.0113	0.0524	3.33e-05	4.4771
[G]KRTAP5-5-128-G-A-Phosphorylation	DOID:1793 / pancreatic cancer	11	210	0.0113	0.0524	3.33e-05	4.4771
[G]KRTAP4-9-31-E-Q-Phosphorylation	DOID:1793 / pancreatic cancer	11	210	0.0113	0.0524	3.33e-05	4.4771
[G]CDC27-69-P-L-Phosphorylation	DOID:1793 / pancreatic cancer	11	210	0.0113	0.0524	3.33e-05	4.4771
[G]CDC27-109-E-D-Phosphorylation	DOID:1793 / pancreatic cancer	11	210	0.0113	0.0524	3.33e-05	4.4771
[G]ANAPC1-537-T-A-Phosphorylation	DOID:1793 / pancreatic cancer	11	210	0.0113	0.0524	3.33e-05	4.4771
[L]CTNNB1-37-S-F-Phosphorylation	DOID:363 / uterine cancer	8	305	0.0039	0.0262	3.34e-05	4.4761
[L]CTNNB1-37-S-C-Phosphorylation	DOID:363 / uterine cancer	8	305	0.0039	0.0262	3.34e-05	4.4761
[G]ANKRD36-998-T-S-Phosphorylation	DOID:263 / kidney cancer	8	694	0.0017	0.0115	3.41e-05	4.4679
[G]AGAP9-228-H-R-Phosphorylation	DOID:263 / kidney cancer	8	694	0.0017	0.0115	3.41e-05	4.4679
[G]TYSND1-65-T-A-Phosphorylation	DOID:219 / colon cancer	8	247	0.0052	0.0324	5.76e-05	4.2393
[G]PIK3CA-542-E-K-Phosphorylation	DOID:219 / colon cancer	8	247	0.0052	0.0324	5.76e-05	4.2393
[G]KRTAP9-1-153-C-S-Phosphorylation	DOID:219 / colon cancer	8	247	0.0052	0.0324	5.76e-05	4.2393
[G]KRAS-146-A-T-Phosphorylation	DOID:219 / colon cancer	8	247	0.0052	0.0324	5.76e-05	4.2393
[G]ERI1-16-L-P-Phosphorylation	DOID:219 / colon cancer	8	247	0.0052	0.0324	5.76e-05	4.2393
[G]DOT1L-1386-G-S-Phosphorylation	DOID:219 / colon cancer	8	247	0.0052	0.0324	5.76e-05	4.2393
[L]PPP6C-264-R-C-Active Site	DOID:4159 / skin cancer	8	370	0.0037	0.0216	8.98e-05	4.0468
[G]STK19-89-D-N-Phosphorylation	DOID:4159 / skin cancer	8	370	0.0037	0.0216	8.98e-05	4.0468
[G]INMT-212-S-F-Phosphorylation	DOID:4159 / skin cancer	8	370	0.0037	0.0216	8.98e-05	4.0468
[G]CD1C-89-R-C-Phosphorylation	DOID:4159 / skin cancer	8	370	0.0037	0.0216	8.98e-05	4.0468
[G]ASXL3-1370-P-S-Phosphorylation	DOID:4159 / skin cancer	8	370	0.0037	0.0216	8.98e-05	4.0468
[L]TP53-248-R-Q-Binding Site	DOID:11054 / urinary bladder cancer	7	129	0.0083	0.0543	0.000114893	3.9397
[L]TP53-273-R-H-Binding Site	DOID:10534 / stomach cancer	7	342	0.0032	0.0205	0.000148495	3.8283
[G]NCOR1-20-Y-S-Phosphorylation	DOID:10534 / stomach cancer	7	342	0.0032	0.0205	0.000148495	3.8283
[L]DND1-105-Y-C-Phosphorylation	DOID:1793 / pancreatic cancer	10	210	0.0113	0.0476	0.000163723	3.7859
[G]HSD17B7-173-S-N-Phosphorylation	DOID:1793 / pancreatic cancer	10	210	0.0113	0.0476	0.000163723	3.7859
[G]HLA-B-104-N-K-Phosphorylation	DOID:1793 / pancreatic cancer	10	210	0.0113	0.0476	0.000163723	3.7859
[G]CROCC-439-A-V-Phosphorylation	DOID:1793 / pancreatic cancer	10	210	0.0113	0.0476	0.000163723	3.7859
[G]BAGE2,BAGE3-91-L-Q-Phosphorylation	DOID:1793 / pancreatic cancer	10	210	0.0113	0.0476	0.000163723	3.7859
[G]TMPRSS13-77-A-G-Phosphorylation	DOID:1993 / rectum cancer	7	88	0.0137	0.0795	0.000214238	3.6691
[G]KRTAP4-3-31-Q-L-Phosphorylation	DOID:1993 / rectum cancer	7	88	0.0137	0.0795	0.000214238	3.6691
[G]PTH2-22-L-V-Phosphorylation	DOID:10283 / prostate cancer	7	258	0.0046	0.0271	0.000214281	3.669
[L]TP53-273-R-H-Binding Site	DOID:1319 / brain cancer	9	287	0.007	0.0314	0.000222236	3.6532
[L]TP53-273-R-H-Binding Site	DOID:363 / uterine cancer	7	305	0.0039	0.023	0.000232449	3.6337
[G]GTF2I-440-N-S-Phosphorylation	DOID:363 / uterine cancer	7	305	0.0039	0.023	0.000232449	3.6337
[L]C1S-174-N-Y-N-linked Glycosylation	DOID:263 / kidney cancer	7	694	0.0017	0.0101	0.000234955	3.629
[G]NEFH-645-E-K-Phosphorylation	DOID:263 / kidney cancer	7	694	0.0017	0.0101	0.000234955	3.629
[G]MUC2-1702-T-S-Phosphorylation	DOID:263 / kidney cancer	7	694	0.0017	0.0101	0.000234955	3.629
[L]TP53-273-R-H-Binding Site	DOID:219 / colon cancer	7	247	0.0052	0.0283	0.000372058	3.4294
[L]NRAS-61-Q-K-Binding Site	DOID:1781 / thyroid cancer	7	390	0.0035	0.0179	0.000488764	3.3109
[G]PCLO-4064-R-C-Phosphorylation	DOID:4159 / skin cancer	7	370	0.0037	0.0189	0.000541714	3.2662
[G]OR51B2-163-S-L-Phosphorylation	DOID:4159 / skin cancer	7	370	0.0037	0.0189	0.000541714	3.2662
[G]SRA1-110-V-L-Phosphorylation	DOID:1793 / pancreatic cancer	9	210	0.0113	0.0429	0.000730679	3.1363
[G]RFPL3-237-L-F-Phosphorylation	DOID:1793 / pancreatic cancer	9	210	0.0113	0.0429	0.000730679	3.1363
[G]PRMT8-31-S-P-Phosphorylation	DOID:1793 / pancreatic cancer	9	210	0.0113	0.0429	0.000730679	3.1363
[G]MUC7-242-S-P-Phosphorylation	DOID:1793 / pancreatic cancer	9	210	0.0113	0.0429	0.000730679	3.1363
[G]KRTAP4-8-128-S-R-Phosphorylation	DOID:1793 / pancreatic cancer	9	210	0.0113	0.0429	0.000730679	3.1363
[G]KIAA0907-446-Q-P-Phosphorylation	DOID:1793 / pancreatic cancer	9	210	0.0113	0.0429	0.000730679	3.1363
[G]HLA-A-48-A-T-Phosphorylation	DOID:1793 / pancreatic cancer	9	210	0.0113	0.0429	0.000730679	3.1363
[G]HLA-A-48-A-T-Phosphorylation	DOID:1793 / pancreatic cancer	9	210	0.0113	0.0429	0.000730679	3.1363
[G]GRK6-404-V-D-Phosphorylation	DOID:1793 / pancreatic cancer	9	210	0.0113	0.0429	0.000730679	3.1363
[G]CR1-1758-M-T-Phosphorylation	DOID:1793 / pancreatic cancer	9	210	0.0113	0.0429	0.000730679	3.1363
[G]CDC27-603-A-V-Phosphorylation	DOID:1793 / pancreatic cancer	9	210	0.0113	0.0429	0.000730679	3.1363
[G]CDC27-554-V-F-Phosphorylation	DOID:1793 / pancreatic cancer	9	210	0.0113	0.0429	0.000730679	3.1363
[G]ANKRD36-1014-D-Y-Phosphorylation	DOID:1793 / pancreatic cancer	9	210	0.0113	0.0429	0.000730679	3.1363
[G]PIK3CA-542-E-K-Phosphorylation	DOID:11054 / urinary bladder cancer	6	129	0.0083	0.0465	0.000795013	3.0996
[L]TP53-273-R-C-Binding Site	DOID:10534 / stomach cancer	6	342	0.0032	0.0175	0.000973319	3.0117
[L]TP53-248-R-Q-Binding Site	DOID:10534 / stomach cancer	6	342	0.0032	0.0175	0.000973319	3.0117
[L]CDC27-252-S-T-Phosphorylation	DOID:10534 / stomach cancer	6	342	0.0032	0.0175	0.000973319	3.0117
[G]PIK3CA-542-E-K-Phosphorylation	DOID:10534 / stomach cancer	6	342	0.0032	0.0175	0.000973319	3.0117
[G]CDC27-274-A-D-Phosphorylation	DOID:10534 / stomach cancer	6	342	0.0032	0.0175	0.000973319	3.0117
[G]CDC27-252-S-T-Phosphorylation	DOID:10534 / stomach cancer	6	342	0.0032	0.0175	0.000973319	3.0117
[L]TP53-273-R-C-Binding Site	DOID:11934 / head and neck cancer	6	508	0.0022	0.0118	0.00111531	2.9526
[G]TP53-220-Y-C-Phosphorylation	DOID:11934 / head and neck cancer	6	508	0.0022	0.0118	0.00111531	2.9526
[G]TP53-157-V-F-Phosphorylation	DOID:11934 / head and neck cancer	6	508	0.0022	0.0118	0.00111531	2.9526
[L]TP53-248-R-Q-Binding Site	DOID:3070 / malignant glioma	6	289	0.0041	0.0208	0.00128376	2.8915
[G]FAM47C-648-N-D-Phosphorylation	DOID:10283 / prostate cancer	6	258	0.0046	0.0233	0.00132671	2.8772
[G]KRTAP4-5-79-C-S-Phosphorylation	DOID:3571 / liver cancer	6	199	0.006	0.0302	0.00134582	2.871
[G]KRT8-23-R-C-Phosphorylation	DOID:3571 / liver cancer	6	199	0.006	0.0302	0.00134582	2.871
[G]CCDC102A-96-R-W-Phosphorylation	DOID:3571 / liver cancer	6	199	0.006	0.0302	0.00134582	2.871
[G]TTLL11-163-A-T-Phosphorylation	DOID:1993 / rectum cancer	6	88	0.0137	0.0682	0.00135326	2.8686
[G]SP5-75-A-T-Phosphorylation	DOID:1993 / rectum cancer	6	88	0.0137	0.0682	0.00135326	2.8686
[G]DOT1L-1386-G-S-Phosphorylation	DOID:1993 / rectum cancer	6	88	0.0137	0.0682	0.00135326	2.8686
[G]ZNF814-337-A-V-Phosphorylation	DOID:3953 / adrenal gland cancer	6	90	0.0134	0.0667	0.00136913	2.8636
[L]TP53-248-R-W-Binding Site	DOID:1612 / breast cancer	6	973	0.0012	0.0062	0.0013953	2.8553
[L]TP53-248-R-W-Binding Site	DOID:363 / uterine cancer	6	305	0.0039	0.0197	0.00141806	2.8483
[L]CTNNB1-33-S-F-Phosphorylation	DOID:363 / uterine cancer	6	305	0.0039	0.0197	0.00141806	2.8483
[G]POTEC-477-R-Q-Phosphorylation	DOID:363 / uterine cancer	6	305	0.0039	0.0197	0.00141806	2.8483
[G]POTEC-477-R-Q-Glycosylation	DOID:363 / uterine cancer	6	305	0.0039	0.0197	0.00141806	2.8483
[G]CTNNB1-33-S-F-Phosphorylation	DOID:363 / uterine cancer	6	305	0.0039	0.0197	0.00141806	2.8483
[G]CTNNB1-32-D-N-Phosphorylation	DOID:363 / uterine cancer	6	305	0.0039	0.0197	0.00141806	2.8483
[G]POTEC-507-K-E-Phosphorylation	DOID:263 / kidney cancer	6	694	0.0017	0.0086	0.00142415	2.8464
[G]PDPR-29-T-A-Phosphorylation	DOID:263 / kidney cancer	6	694	0.0017	0.0086	0.00142415	2.8464
[G]ZAR1L-137-T-A-Phosphorylation	DOID:219 / colon cancer	6	247	0.0052	0.0243	0.00210537	2.6767
[G]TTLL11-163-A-T-Phosphorylation	DOID:219 / colon cancer	6	247	0.0052	0.0243	0.00210537	2.6767
[G]SP5-75-A-T-Phosphorylation	DOID:219 / colon cancer	6	247	0.0052	0.0243	0.00210537	2.6767
[G]PPP1R3G-280-P-Q-Phosphorylation	DOID:219 / colon cancer	6	247	0.0052	0.0243	0.00210537	2.6767
[G]KRTAP10-2-190-P-S-Phosphorylation	DOID:219 / colon cancer	6	247	0.0052	0.0243	0.00210537	2.6767
[G]HSPG2-1503-A-V-Phosphorylation	DOID:219 / colon cancer	6	247	0.0052	0.0243	0.00210537	2.6767
[G]ECHS1-11-V-A-Phosphorylation	DOID:219 / colon cancer	6	247	0.0052	0.0243	0.00210537	2.6767
[G]CROCC-511-P-S-Phosphorylation	DOID:219 / colon cancer	6	247	0.0052	0.0243	0.00210537	2.6767
[G]CBR3-4-C-Y-Phosphorylation	DOID:219 / colon cancer	6	247	0.0052	0.0243	0.00210537	2.6767
[G]C10orf95-85-A-S-Phosphorylation	DOID:219 / colon cancer	6	247	0.0052	0.0243	0.00210537	2.6767
[G]ASPDH-266-Q-R-Phosphorylation	DOID:219 / colon cancer	6	247	0.0052	0.0243	0.00210537	2.6767
[G]ACTL9-227-H-N-Phosphorylation	DOID:219 / colon cancer	6	247	0.0052	0.0243	0.00210537	2.6767
[G]ACTL9-227-H-N-Glycosylation	DOID:219 / colon cancer	6	247	0.0052	0.0243	0.00210537	2.6767
[G]TEX15-511-E-K-Phosphorylation	DOID:4159 / skin cancer	6	370	0.0037	0.0162	0.00287065	2.542
[G]RNF152-95-P-S-Phosphorylation	DOID:4159 / skin cancer	6	370	0.0037	0.0162	0.00287065	2.542
[G]PROL1-125-P-S-Phosphorylation	DOID:4159 / skin cancer	6	370	0.0037	0.0162	0.00287065	2.542
[G]PCDH15-764-R-C-Phosphorylation	DOID:4159 / skin cancer	6	370	0.0037	0.0162	0.00287065	2.542
[G]OR2Z1-167-P-S-Phosphorylation	DOID:4159 / skin cancer	6	370	0.0037	0.0162	0.00287065	2.542
[G]KRTAP4-11-161-L-V-Phosphorylation	DOID:4159 / skin cancer	6	370	0.0037	0.0162	0.00287065	2.542
[L]TDG-201-K-T-Ubiquitylation	DOID:1793 / pancreatic cancer	8	210	0.0113	0.0381	0.00293844	2.5319
[L]PAK2-128-K-R-Acetylation	DOID:1793 / pancreatic cancer	8	210	0.0113	0.0381	0.00293844	2.5319
[G]TPRX1-240-P-S-Phosphorylation	DOID:1793 / pancreatic cancer	8	210	0.0113	0.0381	0.00293844	2.5319
[G]TDG-201-K-T-Phosphorylation	DOID:1793 / pancreatic cancer	8	210	0.0113	0.0381	0.00293844	2.5319
[G]SVIL-1374-L-R-Phosphorylation	DOID:1793 / pancreatic cancer	8	210	0.0113	0.0381	0.00293844	2.5319
[G]OGFR-556-E-K-Phosphorylation	DOID:1793 / pancreatic cancer	8	210	0.0113	0.0381	0.00293844	2.5319
[G]MST1-280-T-S-Phosphorylation	DOID:1793 / pancreatic cancer	8	210	0.0113	0.0381	0.00293844	2.5319
[G]LILRA2-289-H-Y-Phosphorylation	DOID:1793 / pancreatic cancer	8	210	0.0113	0.0381	0.00293844	2.5319
[G]HLA-DQB2-171-A-T-Phosphorylation	DOID:1793 / pancreatic cancer	8	210	0.0113	0.0381	0.00293844	2.5319
[G]GPRIN2-446-R-H-Phosphorylation	DOID:1793 / pancreatic cancer	8	210	0.0113	0.0381	0.00293844	2.5319
[G]ATAD3A-264-A-S-Phosphorylation	DOID:1793 / pancreatic cancer	8	210	0.0113	0.0381	0.00293844	2.5319
[G]TP53-158-R-L-Phosphorylation	DOID:1324 / lung cancer	5	177	0.0059	0.0282	0.00412682	2.3844
[L]TP53-248-R-Q-Binding Site	DOID:1319 / brain cancer	7	287	0.007	0.0244	0.00440115	2.3564
[L]TP53-179-H-R-Binding Site	DOID:1319 / brain cancer	7	287	0.007	0.0244	0.00440115	2.3564
[L]IDH2-172-R-K-Binding Site	DOID:1319 / brain cancer	7	287	0.007	0.0244	0.00440115	2.3564
[G]IDH2-172-R-K-Phosphorylation	DOID:1319 / brain cancer	7	287	0.007	0.0244	0.00440115	2.3564
[L]RXRA-427-S-F-Binding Site	DOID:11054 / urinary bladder cancer	5	129	0.0083	0.0388	0.0047117	2.3268
[L]HRAS-61-Q-R-Binding Site	DOID:10534 / stomach cancer	5	342	0.0032	0.0146	0.00549331	2.2602
[G]PIK3CA-345-N-K-Phosphorylation	DOID:10534 / stomach cancer	5	342	0.0032	0.0146	0.00549331	2.2602
[G]OTOF-693-P-L-Phosphorylation	DOID:10534 / stomach cancer	5	342	0.0032	0.0146	0.00549331	2.2602
[L]TP53-179-H-R-Binding Site	DOID:11934 / head and neck cancer	5	508	0.0022	0.0098	0.00612074	2.2132
[G]TP53-163-Y-C-Phosphorylation	DOID:11934 / head and neck cancer	5	508	0.0022	0.0098	0.00612074	2.2132
[G]EP300-1399-D-N-Phosphorylation	DOID:11934 / head and neck cancer	5	508	0.0022	0.0098	0.00612074	2.2132
[G]DTX1-122-D-E-Phosphorylation	DOID:11934 / head and neck cancer	5	508	0.0022	0.0098	0.00612074	2.2132
[G]AGAP9-228-H-R-Phosphorylation	DOID:11934 / head and neck cancer	5	508	0.0022	0.0098	0.00612074	2.2132
[G]ANKRD36-998-T-S-Phosphorylation	DOID:3070 / malignant glioma	5	289	0.0041	0.0173	0.00687871	2.1625
[G]ZNF91-333-R-H-Phosphorylation	DOID:10283 / prostate cancer	5	258	0.0046	0.0194	0.00707008	2.1506
[G]KRTAP1-5-88-I-T-Phosphorylation	DOID:10283 / prostate cancer	5	258	0.0046	0.0194	0.00707008	2.1506
[G]AGAP9-228-H-R-Phosphorylation	DOID:10283 / prostate cancer	5	258	0.0046	0.0194	0.00707008	2.1506
[L]CTNNB1-335-K-I-Ubiquitylation	DOID:3571 / liver cancer	5	199	0.006	0.0251	0.00716935	2.1445
[G]ZNF816-185-G-S-Phosphorylation	DOID:3571 / liver cancer	5	199	0.006	0.0251	0.00716935	2.1445
[G]KRTAP4-3-31-Q-L-Phosphorylation	DOID:3571 / liver cancer	5	199	0.006	0.0251	0.00716935	2.1445
[G]CTNNB1-335-K-I-Phosphorylation	DOID:3571 / liver cancer	5	199	0.006	0.0251	0.00716935	2.1445
[G]CTNNB1-32-D-V-Phosphorylation	DOID:3571 / liver cancer	5	199	0.006	0.0251	0.00716935	2.1445
[G]CCDC66-606-S-P-Phosphorylation	DOID:3571 / liver cancer	5	199	0.006	0.0251	0.00716935	2.1445
[L]ERICH6B-139-Y-H-Phosphorylation	DOID:1993 / rectum cancer	5	88	0.0137	0.0568	0.0072995	2.1367
[G]TP53-220-Y-C-Phosphorylation	DOID:1612 / breast cancer	5	973	0.0012	0.0051	0.00732071	2.1354
[G]TP53-195-I-T-Phosphorylation	DOID:1612 / breast cancer	5	973	0.0012	0.0051	0.00732071	2.1354
[G]NCOR1-20-Y-S-Phosphorylation	DOID:1612 / breast cancer	5	973	0.0012	0.0051	0.00732071	2.1354
[G]HS6ST1-371-R-H-Phosphorylation	DOID:1612 / breast cancer	5	973	0.0012	0.0051	0.00732071	2.1354
[G]ERBB2-755-L-S-Phosphorylation	DOID:1612 / breast cancer	5	973	0.0012	0.0051	0.00732071	2.1354
[L]VHL-111-S-N-Binding Site	DOID:263 / kidney cancer	5	694	0.0017	0.0072	0.00744892	2.1279
[G]MUC2-1560-T-P-Phosphorylation	DOID:263 / kidney cancer	5	694	0.0017	0.0072	0.00744892	2.1279
[G]LAMA5-2223-L-R-Phosphorylation	DOID:263 / kidney cancer	5	694	0.0017	0.0072	0.00744892	2.1279
[G]KRT8-31-S-A-Phosphorylation	DOID:263 / kidney cancer	5	694	0.0017	0.0072	0.00744892	2.1279
[G]FAM26F-100-T-A-Phosphorylation	DOID:263 / kidney cancer	5	694	0.0017	0.0072	0.00744892	2.1279
[L]TP53-273-R-C-Binding Site	DOID:363 / uterine cancer	5	305	0.0039	0.0164	0.00745123	2.1278
[L]CTNNB1-33-S-C-Phosphorylation	DOID:363 / uterine cancer	5	305	0.0039	0.0164	0.00745123	2.1278
[G]ZNF43-280-R-C-Phosphorylation	DOID:363 / uterine cancer	5	305	0.0039	0.0164	0.00745123	2.1278
[G]SRRM5-444-Y-N-Phosphorylation	DOID:363 / uterine cancer	5	305	0.0039	0.0164	0.00745123	2.1278
[G]GAGE2A-59-Q-E-Phosphorylation	DOID:363 / uterine cancer	5	305	0.0039	0.0164	0.00745123	2.1278
[G]CTNNB1-33-S-C-Phosphorylation	DOID:363 / uterine cancer	5	305	0.0039	0.0164	0.00745123	2.1278
[G]AGAP9-228-H-R-Phosphorylation	DOID:363 / uterine cancer	5	305	0.0039	0.0164	0.00745123	2.1278
[G]MUC2-1570-T-I-Phosphorylation	DOID:4362 / cervical cancer	5	198	0.0064	0.0253	0.00920746	2.0359
[G]EP300-1399-D-N-Phosphorylation	DOID:4362 / cervical cancer	5	198	0.0064	0.0253	0.00920746	2.0359
[L]TP53-248-R-W-Binding Site	DOID:219 / colon cancer	5	247	0.0052	0.0202	0.0102617	1.9888
[G]TMEM184A-390-S-G-Phosphorylation	DOID:219 / colon cancer	5	247	0.0052	0.0202	0.0102617	1.9888
[G]ST5-316-K-N-Phosphorylation	DOID:219 / colon cancer	5	247	0.0052	0.0202	0.0102617	1.9888
[G]SPTBN2-825-S-G-Phosphorylation	DOID:219 / colon cancer	5	247	0.0052	0.0202	0.0102617	1.9888
[G]SLC6A5-102-G-S-Phosphorylation	DOID:219 / colon cancer	5	247	0.0052	0.0202	0.0102617	1.9888
[G]OGFR-576-E-K-Phosphorylation	DOID:219 / colon cancer	5	247	0.0052	0.0202	0.0102617	1.9888
[G]NRD1-150-E-V-Phosphorylation	DOID:219 / colon cancer	5	247	0.0052	0.0202	0.0102617	1.9888
[G]LILRB5-549-P-S-Phosphorylation	DOID:219 / colon cancer	5	247	0.0052	0.0202	0.0102617	1.9888
[G]F2RL3-120-A-T-Phosphorylation	DOID:219 / colon cancer	5	247	0.0052	0.0202	0.0102617	1.9888
[G]ANKLE1-31-A-T-Phosphorylation	DOID:219 / colon cancer	5	247	0.0052	0.0202	0.0102617	1.9888
[L]CFTR-422-S-F-Phosphorylation	DOID:1793 / pancreatic cancer	7	210	0.0113	0.0333	0.0105427	1.977
[G]ZNF626-464-C-Y-Phosphorylation	DOID:1793 / pancreatic cancer	7	210	0.0113	0.0333	0.0105427	1.977
[G]ZNF268-679-L-F-Phosphorylation	DOID:1793 / pancreatic cancer	7	210	0.0113	0.0333	0.0105427	1.977
[G]TPSD1-92-A-T-Phosphorylation	DOID:1793 / pancreatic cancer	7	210	0.0113	0.0333	0.0105427	1.977
[G]SLC35G5-263-A-T-Phosphorylation	DOID:1793 / pancreatic cancer	7	210	0.0113	0.0333	0.0105427	1.977
[G]SH2D2A-52-N-S-Phosphorylation	DOID:1793 / pancreatic cancer	7	210	0.0113	0.0333	0.0105427	1.977
[G]RGPD3-812-L-R-Phosphorylation	DOID:1793 / pancreatic cancer	7	210	0.0113	0.0333	0.0105427	1.977
[G]PRR21-53-R-W-Phosphorylation	DOID:1793 / pancreatic cancer	7	210	0.0113	0.0333	0.0105427	1.977
[G]POTEC-507-K-E-Phosphorylation	DOID:1793 / pancreatic cancer	7	210	0.0113	0.0333	0.0105427	1.977
[G]PCDHB10-660-L-V-Phosphorylation	DOID:1793 / pancreatic cancer	7	210	0.0113	0.0333	0.0105427	1.977
[G]OR51A2-59-G-E-Phosphorylation	DOID:1793 / pancreatic cancer	7	210	0.0113	0.0333	0.0105427	1.977
[G]NUSAP1-33-T-A-Phosphorylation	DOID:1793 / pancreatic cancer	7	210	0.0113	0.0333	0.0105427	1.977
[G]MUC5B-2659-P-A-Phosphorylation	DOID:1793 / pancreatic cancer	7	210	0.0113	0.0333	0.0105427	1.977
[G]MUC21-358-S-N-Phosphorylation	DOID:1793 / pancreatic cancer	7	210	0.0113	0.0333	0.0105427	1.977
[G]MST1L-700-R-L-Phosphorylation	DOID:1793 / pancreatic cancer	7	210	0.0113	0.0333	0.0105427	1.977
[G]MMS19-790-G-D-Phosphorylation	DOID:1793 / pancreatic cancer	7	210	0.0113	0.0333	0.0105427	1.977
[G]MEF2A-99-P-S-Phosphorylation	DOID:1793 / pancreatic cancer	7	210	0.0113	0.0333	0.0105427	1.977
[G]LILRA3-271-R-Q-Phosphorylation	DOID:1793 / pancreatic cancer	7	210	0.0113	0.0333	0.0105427	1.977
[G]HLA-A-33-F-S-Phosphorylation	DOID:1793 / pancreatic cancer	7	210	0.0113	0.0333	0.0105427	1.977
[G]HLA-A-33-F-S-Phosphorylation	DOID:1793 / pancreatic cancer	7	210	0.0113	0.0333	0.0105427	1.977
[G]GGTLC1-31-M-T-Phosphorylation	DOID:1793 / pancreatic cancer	7	210	0.0113	0.0333	0.0105427	1.977
[G]FRG2B-42-E-K-Phosphorylation	DOID:1793 / pancreatic cancer	7	210	0.0113	0.0333	0.0105427	1.977
[G]DYNC2H1-2871-R-Q-Phosphorylation	DOID:1793 / pancreatic cancer	7	210	0.0113	0.0333	0.0105427	1.977
[G]CROCC-704-A-T-Phosphorylation	DOID:1793 / pancreatic cancer	7	210	0.0113	0.0333	0.0105427	1.977
[G]CPAMD8-476-S-Y-Phosphorylation	DOID:1793 / pancreatic cancer	7	210	0.0113	0.0333	0.0105427	1.977
[G]CDC27-278-L-F-Phosphorylation	DOID:1793 / pancreatic cancer	7	210	0.0113	0.0333	0.0105427	1.977
[G]C11orf83-89-G-S-Phosphorylation	DOID:1793 / pancreatic cancer	7	210	0.0113	0.0333	0.0105427	1.977
[G]ARMC4-425-D-Y-Phosphorylation	DOID:1793 / pancreatic cancer	7	210	0.0113	0.0333	0.0105427	1.977
[G]TMCC3-16-Y-D-Phosphorylation	DOID:1781 / thyroid cancer	5	390	0.0035	0.0128	0.012249	1.9119
[L]NRAS-61-Q-H-Binding Site	DOID:4159 / skin cancer	5	370	0.0037	0.0135	0.0131294	1.8818
[L]NLRP12-836-G-E-Binding Site	DOID:4159 / skin cancer	5	370	0.0037	0.0135	0.0131294	1.8818
[G]ZFPM2-700-E-K-Phosphorylation	DOID:4159 / skin cancer	5	370	0.0037	0.0135	0.0131294	1.8818
[G]TUSC3-334-R-C-Phosphorylation	DOID:4159 / skin cancer	5	370	0.0037	0.0135	0.0131294	1.8818
[G]TTN-13056-E-K-Phosphorylation	DOID:4159 / skin cancer	5	370	0.0037	0.0135	0.0131294	1.8818
[G]TNR-930-E-K-Phosphorylation	DOID:4159 / skin cancer	5	370	0.0037	0.0135	0.0131294	1.8818
[G]SYT13-228-P-S-Phosphorylation	DOID:4159 / skin cancer	5	370	0.0037	0.0135	0.0131294	1.8818
[G]PXDNL-925-P-S-Phosphorylation	DOID:4159 / skin cancer	5	370	0.0037	0.0135	0.0131294	1.8818
[G]PTPRT-324-E-K-Phosphorylation	DOID:4159 / skin cancer	5	370	0.0037	0.0135	0.0131294	1.8818
[G]PTPRB-1560-D-N-Phosphorylation	DOID:4159 / skin cancer	5	370	0.0037	0.0135	0.0131294	1.8818
[G]PSG4-263-E-K-Phosphorylation	DOID:4159 / skin cancer	5	370	0.0037	0.0135	0.0131294	1.8818
[G]PCLO-2630-P-S-Phosphorylation	DOID:4159 / skin cancer	5	370	0.0037	0.0135	0.0131294	1.8818
[G]OR51G2-289-P-S-Phosphorylation	DOID:4159 / skin cancer	5	370	0.0037	0.0135	0.0131294	1.8818
[G]OR4A15-262-R-Q-Phosphorylation	DOID:4159 / skin cancer	5	370	0.0037	0.0135	0.0131294	1.8818
[G]MUC7-242-S-P-Phosphorylation	DOID:4159 / skin cancer	5	370	0.0037	0.0135	0.0131294	1.8818
[G]MORC1-834-P-S-Phosphorylation	DOID:4159 / skin cancer	5	370	0.0037	0.0135	0.0131294	1.8818
[G]MAGEC1-620-E-K-Phosphorylation	DOID:4159 / skin cancer	5	370	0.0037	0.0135	0.0131294	1.8818
[G]HYDIN-670-E-K-Phosphorylation	DOID:4159 / skin cancer	5	370	0.0037	0.0135	0.0131294	1.8818
[G]GK2-330-R-C-Phosphorylation	DOID:4159 / skin cancer	5	370	0.0037	0.0135	0.0131294	1.8818
[G]FAM174B-36-W-R-Phosphorylation	DOID:4159 / skin cancer	5	370	0.0037	0.0135	0.0131294	1.8818
[G]EBF2-444-G-E-Phosphorylation	DOID:4159 / skin cancer	5	370	0.0037	0.0135	0.0131294	1.8818
[G]DNAH5-742-R-Q-Phosphorylation	DOID:4159 / skin cancer	5	370	0.0037	0.0135	0.0131294	1.8818
[G]CSMD1-1077-R-C-Phosphorylation	DOID:4159 / skin cancer	5	370	0.0037	0.0135	0.0131294	1.8818
[G]CRB1-1058-E-K-Phosphorylation	DOID:4159 / skin cancer	5	370	0.0037	0.0135	0.0131294	1.8818
[G]CPAMD8-521-R-C-Phosphorylation	DOID:4159 / skin cancer	5	370	0.0037	0.0135	0.0131294	1.8818
[G]CFHR4-532-G-E-Phosphorylation	DOID:4159 / skin cancer	5	370	0.0037	0.0135	0.0131294	1.8818
[G]BRAF-601-K-E-Phosphorylation	DOID:4159 / skin cancer	5	370	0.0037	0.0135	0.0131294	1.8818
[G]APOBR-1009-R-C-Phosphorylation	DOID:4159 / skin cancer	5	370	0.0037	0.0135	0.0131294	1.8818
[L]IDH1-132-R-S-Binding Site	DOID:1319 / brain cancer	6	287	0.007	0.0209	0.0162897	1.7881
[G]KRTAP1-5-88-I-T-Phosphorylation	DOID:1319 / brain cancer	6	287	0.007	0.0209	0.0162897	1.7881
[G]FAM47C-648-N-D-Phosphorylation	DOID:1319 / brain cancer	6	287	0.007	0.0209	0.0162897	1.7881
[L]TP53-176-C-F-Binding Site	DOID:10534 / stomach cancer	4	342	0.0032	0.0117	0.0260733	1.5838
[L]JAG2-501-E-K-Binding Site	DOID:10534 / stomach cancer	4	342	0.0032	0.0117	0.0260733	1.5838
[G]TTK-854-R-G-Phosphorylation	DOID:10534 / stomach cancer	4	342	0.0032	0.0117	0.0260733	1.5838
[G]KRTAP4-3-31-Q-L-Phosphorylation	DOID:10534 / stomach cancer	4	342	0.0032	0.0117	0.0260733	1.5838
[G]JAG2-501-E-K-Phosphorylation	DOID:10534 / stomach cancer	4	342	0.0032	0.0117	0.0260733	1.5838
[G]FAM46D-69-S-R-Phosphorylation	DOID:10534 / stomach cancer	4	342	0.0032	0.0117	0.0260733	1.5838
[G]CCNI2-91-A-P-Phosphorylation	DOID:10534 / stomach cancer	4	342	0.0032	0.0117	0.0260733	1.5838
[G]BNC2-575-S-R-Phosphorylation	DOID:10534 / stomach cancer	4	342	0.0032	0.0117	0.0260733	1.5838
[L]TP53-337-R-C-Methylation	DOID:11934 / head and neck cancer	4	508	0.0022	0.0079	0.0282854	1.5484
[L]RHOA-40-E-Q-Binding Site	DOID:11934 / head and neck cancer	4	508	0.0022	0.0079	0.0282854	1.5484
[G]ZNF623-500-T-K-Glycosylation	DOID:11934 / head and neck cancer	4	508	0.0022	0.0079	0.0282854	1.5484
[G]RHOA-40-E-Q-Phosphorylation	DOID:11934 / head and neck cancer	4	508	0.0022	0.0079	0.0282854	1.5484
[G]POTEC-507-K-E-Phosphorylation	DOID:11934 / head and neck cancer	4	508	0.0022	0.0079	0.0282854	1.5484
[G]FAM47C-648-N-D-Phosphorylation	DOID:11934 / head and neck cancer	4	508	0.0022	0.0079	0.0282854	1.5484
[L]TP53-273-R-H-Binding Site	DOID:3070 / malignant glioma	4	289	0.0041	0.0138	0.0310044	1.5086
[G]POTEC-507-K-E-Phosphorylation	DOID:3070 / malignant glioma	4	289	0.0041	0.0138	0.0310044	1.5086
[G]POTEC-477-R-Q-Phosphorylation	DOID:3070 / malignant glioma	4	289	0.0041	0.0138	0.0310044	1.5086
[G]POTEC-477-R-Q-Glycosylation	DOID:3070 / malignant glioma	4	289	0.0041	0.0138	0.0310044	1.5086
[G]PIK3CA-545-E-K-Phosphorylation	DOID:3070 / malignant glioma	4	289	0.0041	0.0138	0.0310044	1.5086
[G]ZNF208-647-I-S-Phosphorylation	DOID:10283 / prostate cancer	4	258	0.0046	0.0155	0.0316831	1.4992
[G]CDC27-274-A-D-Phosphorylation	DOID:10283 / prostate cancer	4	258	0.0046	0.0155	0.0316831	1.4992
[L]EEF1A1-432-T-S-Phosphorylation	DOID:3571 / liver cancer	4	199	0.006	0.0201	0.0320813	1.4937
[L]CTNNB1-33-S-P-Phosphorylation	DOID:3571 / liver cancer	4	199	0.006	0.0201	0.0320813	1.4937
[G]SLC25A5-158-G-S-Phosphorylation	DOID:3571 / liver cancer	4	199	0.006	0.0201	0.0320813	1.4937
[G]GPSM2-524-S-T-Phosphorylation	DOID:3571 / liver cancer	4	199	0.006	0.0201	0.0320813	1.4937
[G]EEF1A1-432-T-S-Phosphorylation	DOID:3571 / liver cancer	4	199	0.006	0.0201	0.0320813	1.4937
[G]CTNNB1-32-D-G-Phosphorylation	DOID:3571 / liver cancer	4	199	0.006	0.0201	0.0320813	1.4937
[G]CLECL1-50-Y-N-Phosphorylation	DOID:3571 / liver cancer	4	199	0.006	0.0201	0.0320813	1.4937
[G]CLECL1-50-Y-N-Glycosylation	DOID:3571 / liver cancer	4	199	0.006	0.0201	0.0320813	1.4937
[L]TP53-273-R-C-Binding Site	DOID:1612 / breast cancer	4	973	0.0012	0.0041	0.0323938	1.4895
[L]TP53-176-C-F-Binding Site	DOID:1612 / breast cancer	4	973	0.0012	0.0041	0.0323938	1.4895
[G]ZNF814-337-A-V-Phosphorylation	DOID:1612 / breast cancer	4	973	0.0012	0.0041	0.0323938	1.4895
[G]POTEE-973-G-D-Phosphorylation	DOID:1612 / breast cancer	4	973	0.0012	0.0041	0.0323938	1.4895
[G]HS6ST1-249-R-S-Phosphorylation	DOID:1612 / breast cancer	4	973	0.0012	0.0041	0.0323938	1.4895
[G]HS6ST1-249-R-S-Glycosylation	DOID:1612 / breast cancer	4	973	0.0012	0.0041	0.0323938	1.4895
[G]CDC27-274-A-D-Phosphorylation	DOID:1612 / breast cancer	4	973	0.0012	0.0041	0.0323938	1.4895
[L]TAS2R3-246-Y-F-Phosphorylation	DOID:263 / kidney cancer	4	694	0.0017	0.0058	0.032848	1.4835
[G]ZNF814-320-G-E-Phosphorylation	DOID:263 / kidney cancer	4	694	0.0017	0.0058	0.032848	1.4835
[G]TPSD1-143-H-R-Phosphorylation	DOID:263 / kidney cancer	4	694	0.0017	0.0058	0.032848	1.4835
[G]THSD7A-936-S-R-Phosphorylation	DOID:263 / kidney cancer	4	694	0.0017	0.0058	0.032848	1.4835
[G]SLC43A3-346-Y-N-Phosphorylation	DOID:263 / kidney cancer	4	694	0.0017	0.0058	0.032848	1.4835
[G]REV3L-1588-S-R-Phosphorylation	DOID:263 / kidney cancer	4	694	0.0017	0.0058	0.032848	1.4835
[G]POTEC-477-R-Q-Phosphorylation	DOID:263 / kidney cancer	4	694	0.0017	0.0058	0.032848	1.4835
[G]POTEC-477-R-Q-Glycosylation	DOID:263 / kidney cancer	4	694	0.0017	0.0058	0.032848	1.4835
[G]PIK3CA-545-E-K-Phosphorylation	DOID:263 / kidney cancer	4	694	0.0017	0.0058	0.032848	1.4835
[G]MADCAM1-254-Q-P-Phosphorylation	DOID:263 / kidney cancer	4	694	0.0017	0.0058	0.032848	1.4835
[G]L1TD1-409-E-D-Phosphorylation	DOID:263 / kidney cancer	4	694	0.0017	0.0058	0.032848	1.4835
[G]KRTAP4-3-31-Q-L-Phosphorylation	DOID:263 / kidney cancer	4	694	0.0017	0.0058	0.032848	1.4835
[G]KRTAP1-5-88-I-T-Phosphorylation	DOID:263 / kidney cancer	4	694	0.0017	0.0058	0.032848	1.4835
[G]FAM65A-613-T-A-Phosphorylation	DOID:263 / kidney cancer	4	694	0.0017	0.0058	0.032848	1.4835
[G]AFF2-149-I-K-Phosphorylation	DOID:263 / kidney cancer	4	694	0.0017	0.0058	0.032848	1.4835
[L]TP53-273-R-H-Binding Site	DOID:1993 / rectum cancer	4	88	0.0137	0.0455	0.0328602	1.4833
[L]TP53-273-R-C-Binding Site	DOID:1993 / rectum cancer	4	88	0.0137	0.0455	0.0328602	1.4833
[G]ZNF814-320-G-E-Phosphorylation	DOID:1993 / rectum cancer	4	88	0.0137	0.0455	0.0328602	1.4833
[G]MATN4-164-R-S-Phosphorylation	DOID:1993 / rectum cancer	4	88	0.0137	0.0455	0.0328602	1.4833
[G]KRTAP4-3-26-R-H-Phosphorylation	DOID:1993 / rectum cancer	4	88	0.0137	0.0455	0.0328602	1.4833
[G]ECHS1-11-V-A-Phosphorylation	DOID:1993 / rectum cancer	4	88	0.0137	0.0455	0.0328602	1.4833
[G]ANKLE1-31-A-T-Phosphorylation	DOID:1993 / rectum cancer	4	88	0.0137	0.0455	0.0328602	1.4833
[L]PTEN-130-R-L-Active Site	DOID:363 / uterine cancer	4	305	0.0039	0.0131	0.0329503	1.4821
[L]CTNNB1-41-T-I-Phosphorylation	DOID:363 / uterine cancer	4	305	0.0039	0.0131	0.0329503	1.4821
[L]CTNNB1-33-S-Y-Phosphorylation	DOID:363 / uterine cancer	4	305	0.0039	0.0131	0.0329503	1.4821
[L]CCND1-286-T-I-Phosphorylation	DOID:363 / uterine cancer	4	305	0.0039	0.0131	0.0329503	1.4821
[G]ZNF180-625-R-I-Phosphorylation	DOID:363 / uterine cancer	4	305	0.0039	0.0131	0.0329503	1.4821
[G]U2AF1-34-S-F-Phosphorylation	DOID:363 / uterine cancer	4	305	0.0039	0.0131	0.0329503	1.4821
[G]PIK3CA-345-N-K-Phosphorylation	DOID:363 / uterine cancer	4	305	0.0039	0.0131	0.0329503	1.4821
[G]MYO10-1223-G-R-Phosphorylation	DOID:363 / uterine cancer	4	305	0.0039	0.0131	0.0329503	1.4821
[G]MUC2-1489-T-S-Phosphorylation	DOID:363 / uterine cancer	4	305	0.0039	0.0131	0.0329503	1.4821
[G]MBOAT2-43-R-Q-Phosphorylation	DOID:363 / uterine cancer	4	305	0.0039	0.0131	0.0329503	1.4821
[G]GEN1-509-S-L-Phosphorylation	DOID:363 / uterine cancer	4	305	0.0039	0.0131	0.0329503	1.4821
[G]CTNNB1-41-T-I-Phosphorylation	DOID:363 / uterine cancer	4	305	0.0039	0.0131	0.0329503	1.4821
[G]CTNNB1-32-D-Y-Phosphorylation	DOID:363 / uterine cancer	4	305	0.0039	0.0131	0.0329503	1.4821
[G]C1QTNF7-87-P-T-Phosphorylation	DOID:363 / uterine cancer	4	305	0.0039	0.0131	0.0329503	1.4821
[G]ANKRD36-998-T-S-Phosphorylation	DOID:363 / uterine cancer	4	305	0.0039	0.0131	0.0329503	1.4821
[G]AGAP6-109-H-R-Phosphorylation	DOID:363 / uterine cancer	4	305	0.0039	0.0131	0.0329503	1.4821
[L]CTNNB1-45-S-P-Phosphorylation	DOID:3953 / adrenal gland cancer	4	90	0.0134	0.0444	0.0330695	1.4806
[G]CTNNB1-45-S-P-Phosphorylation	DOID:3953 / adrenal gland cancer	4	90	0.0134	0.0444	0.0330695	1.4806
[L]KRAS-61-Q-H-Binding Site	DOID:1793 / pancreatic cancer	6	210	0.0113	0.0286	0.0333483	1.4769
[G]ZNF626-368-P-S-Phosphorylation	DOID:1793 / pancreatic cancer	6	210	0.0113	0.0286	0.0333483	1.4769
[G]TXNDC2-200-E-K-Phosphorylation	DOID:1793 / pancreatic cancer	6	210	0.0113	0.0286	0.0333483	1.4769
[G]SLC35G3-312-A-G-Phosphorylation	DOID:1793 / pancreatic cancer	6	210	0.0113	0.0286	0.0333483	1.4769
[G]PSG1-30-L-P-Phosphorylation	DOID:1793 / pancreatic cancer	6	210	0.0113	0.0286	0.0333483	1.4769
[G]OTOF-693-P-L-Phosphorylation	DOID:1793 / pancreatic cancer	6	210	0.0113	0.0286	0.0333483	1.4769
[G]NOBOX-482-G-S-Phosphorylation	DOID:1793 / pancreatic cancer	6	210	0.0113	0.0286	0.0333483	1.4769
[G]KRTAP4-3-31-Q-L-Phosphorylation	DOID:1793 / pancreatic cancer	6	210	0.0113	0.0286	0.0333483	1.4769
[G]INTS4-685-L-S-Phosphorylation	DOID:1793 / pancreatic cancer	6	210	0.0113	0.0286	0.0333483	1.4769
[G]FCGBP-2719-Q-H-Phosphorylation	DOID:1793 / pancreatic cancer	6	210	0.0113	0.0286	0.0333483	1.4769
[G]F5-1276-L-I-Phosphorylation	DOID:1793 / pancreatic cancer	6	210	0.0113	0.0286	0.0333483	1.4769
[G]EEF1A1-240-R-H-Phosphorylation	DOID:1793 / pancreatic cancer	6	210	0.0113	0.0286	0.0333483	1.4769
[G]CROCC-511-P-S-Phosphorylation	DOID:1793 / pancreatic cancer	6	210	0.0113	0.0286	0.0333483	1.4769
[G]AP3S1-145-N-S-Phosphorylation	DOID:1793 / pancreatic cancer	6	210	0.0113	0.0286	0.0333483	1.4769
[G]AHNAK2-1327-K-R-Phosphorylation	DOID:1793 / pancreatic cancer	6	210	0.0113	0.0286	0.0333483	1.4769
[G]ZSCAN5A-295-S-R-Phosphorylation	DOID:4362 / cervical cancer	4	198	0.0064	0.0202	0.0388362	1.4108
[G]MUC17-2775-A-P-Phosphorylation	DOID:4362 / cervical cancer	4	198	0.0064	0.0202	0.0388362	1.4108
[G]F5-1334-F-L-Phosphorylation	DOID:4362 / cervical cancer	4	198	0.0064	0.0202	0.0388362	1.4108
[G]F5-1321-I-L-Phosphorylation	DOID:4362 / cervical cancer	4	198	0.0064	0.0202	0.0388362	1.4108
[G]COL2A1-1331-V-I-Phosphorylation	DOID:4362 / cervical cancer	4	198	0.0064	0.0202	0.0388362	1.4108
[G]ANKRD36-1144-M-T-Phosphorylation	DOID:4362 / cervical cancer	4	198	0.0064	0.0202	0.0388362	1.4108
[L]SMAD4-361-R-H-Binding Site	DOID:219 / colon cancer	4	247	0.0052	0.0162	0.0421137	1.3756
[L]RAF1-257-S-L-Phosphorylation	DOID:219 / colon cancer	4	247	0.0052	0.0162	0.0421137	1.3756
[L]PAK2-2-S-C-Acetylation	DOID:219 / colon cancer	4	247	0.0052	0.0162	0.0421137	1.3756
[L]OGFR-577-S-T-Phosphorylation	DOID:219 / colon cancer	4	247	0.0052	0.0162	0.0421137	1.3756
[L]ITGA2B-874-I-S-O-linked Glycosylation	DOID:219 / colon cancer	4	247	0.0052	0.0162	0.0421137	1.3756
[G]USP42-779-R-P-Phosphorylation	DOID:219 / colon cancer	4	247	0.0052	0.0162	0.0421137	1.3756
[G]TP53-245-G-S-Phosphorylation	DOID:219 / colon cancer	4	247	0.0052	0.0162	0.0421137	1.3756
[G]TMPRSS13-78-Q-R-Phosphorylation	DOID:219 / colon cancer	4	247	0.0052	0.0162	0.0421137	1.3756
[G]TMCC3-16-Y-D-Phosphorylation	DOID:219 / colon cancer	4	247	0.0052	0.0162	0.0421137	1.3756
[G]SYCE1L-210-P-T-Phosphorylation	DOID:219 / colon cancer	4	247	0.0052	0.0162	0.0421137	1.3756
[G]SIX5-635-P-S-Phosphorylation	DOID:219 / colon cancer	4	247	0.0052	0.0162	0.0421137	1.3756
[G]RAF1-257-S-L-Phosphorylation	DOID:219 / colon cancer	4	247	0.0052	0.0162	0.0421137	1.3756
[G]OGFR-577-S-T-Phosphorylation	DOID:219 / colon cancer	4	247	0.0052	0.0162	0.0421137	1.3756
[G]NOV-42-R-Q-Phosphorylation	DOID:219 / colon cancer	4	247	0.0052	0.0162	0.0421137	1.3756
[G]LENG9-1-M-K-Phosphorylation	DOID:219 / colon cancer	4	247	0.0052	0.0162	0.0421137	1.3756
[G]LENG9-153-H-R-Phosphorylation	DOID:219 / colon cancer	4	247	0.0052	0.0162	0.0421137	1.3756
[G]KIAA0040-130-K-E-Phosphorylation	DOID:219 / colon cancer	4	247	0.0052	0.0162	0.0421137	1.3756
[G]CST3-25-A-T-Phosphorylation	DOID:219 / colon cancer	4	247	0.0052	0.0162	0.0421137	1.3756
[G]CCDC184-140-E-D-Phosphorylation	DOID:219 / colon cancer	4	247	0.0052	0.0162	0.0421137	1.3756
[G]C9orf163-5-L-P-Phosphorylation	DOID:219 / colon cancer	4	247	0.0052	0.0162	0.0421137	1.3756
[G]C17orf96-8-P-S-Phosphorylation	DOID:219 / colon cancer	4	247	0.0052	0.0162	0.0421137	1.3756
[G]ANO8-626-R-Q-Phosphorylation	DOID:219 / colon cancer	4	247	0.0052	0.0162	0.0421137	1.3756
[G]PDE3A-12-D-N-Phosphorylation	DOID:1781 / thyroid cancer	4	390	0.0035	0.0103	0.048073	1.3181
[L]SIGLEC7-124-R-C-Binding Site	DOID:4159 / skin cancer	4	370	0.0037	0.0108	0.0506842	1.2951
[L]PCDHB8-311-E-K-Binding Site	DOID:4159 / skin cancer	4	370	0.0037	0.0108	0.0506842	1.2951
[L]PCDHB4-309-E-K-Binding Site	DOID:4159 / skin cancer	4	370	0.0037	0.0108	0.0506842	1.2951
[L]PCDHA11-344-D-N-Binding Site	DOID:4159 / skin cancer	4	370	0.0037	0.0108	0.0506842	1.2951
[L]KDR-1032-R-Q-Binding Site	DOID:4159 / skin cancer	4	370	0.0037	0.0108	0.0506842	1.2951
[L]CDK4-22-K-M-Ubiquitylation	DOID:4159 / skin cancer	4	370	0.0037	0.0108	0.0506842	1.2951
[L]CDH4-403-E-K-Binding Site	DOID:4159 / skin cancer	4	370	0.0037	0.0108	0.0506842	1.2951
[L]ADAM28-340-E-K-Active Site	DOID:4159 / skin cancer	4	370	0.0037	0.0108	0.0506842	1.2951
[G]ZSWIM2-275-R-C-Phosphorylation	DOID:4159 / skin cancer	4	370	0.0037	0.0108	0.0506842	1.2951
[G]ZNF711-618-P-S-Phosphorylation	DOID:4159 / skin cancer	4	370	0.0037	0.0108	0.0506842	1.2951
[G]ZNF251-538-P-S-Phosphorylation	DOID:4159 / skin cancer	4	370	0.0037	0.0108	0.0506842	1.2951
[G]XIRP2-936-S-L-Phosphorylation	DOID:4159 / skin cancer	4	370	0.0037	0.0108	0.0506842	1.2951
[G]UNC13C-301-E-K-Phosphorylation	DOID:4159 / skin cancer	4	370	0.0037	0.0108	0.0506842	1.2951
[G]TTN-7698-S-L-Phosphorylation	DOID:4159 / skin cancer	4	370	0.0037	0.0108	0.0506842	1.2951
[G]TTN-5828-E-K-Phosphorylation	DOID:4159 / skin cancer	4	370	0.0037	0.0108	0.0506842	1.2951
[G]TPTE-380-E-K-Phosphorylation	DOID:4159 / skin cancer	4	370	0.0037	0.0108	0.0506842	1.2951
[G]THEMIS-328-P-S-Glycosylation	DOID:4159 / skin cancer	4	370	0.0037	0.0108	0.0506842	1.2951
[G]SWI5-34-P-S-Phosphorylation	DOID:4159 / skin cancer	4	370	0.0037	0.0108	0.0506842	1.2951
[G]SPHKAP-954-G-E-Glycosylation	DOID:4159 / skin cancer	4	370	0.0037	0.0108	0.0506842	1.2951
[G]SORCS3-1175-E-K-Phosphorylation	DOID:4159 / skin cancer	4	370	0.0037	0.0108	0.0506842	1.2951
[G]SI-579-P-S-Phosphorylation	DOID:4159 / skin cancer	4	370	0.0037	0.0108	0.0506842	1.2951
[G]SDR16C5-18-S-L-Phosphorylation	DOID:4159 / skin cancer	4	370	0.0037	0.0108	0.0506842	1.2951
[G]SCRT1-133-S-A-Phosphorylation	DOID:4159 / skin cancer	4	370	0.0037	0.0108	0.0506842	1.2951
[G]SCN2A-1435-R-Q-Phosphorylation	DOID:4159 / skin cancer	4	370	0.0037	0.0108	0.0506842	1.2951
[G]RP1-370-P-S-Phosphorylation	DOID:4159 / skin cancer	4	370	0.0037	0.0108	0.0506842	1.2951
[G]RP1-240-P-S-Phosphorylation	DOID:4159 / skin cancer	4	370	0.0037	0.0108	0.0506842	1.2951
[G]RNF133-270-R-C-Phosphorylation	DOID:4159 / skin cancer	4	370	0.0037	0.0108	0.0506842	1.2951
[G]RGPD4-1352-E-K-Phosphorylation	DOID:4159 / skin cancer	4	370	0.0037	0.0108	0.0506842	1.2951
[G]REG4-145-E-K-Phosphorylation	DOID:4159 / skin cancer	4	370	0.0037	0.0108	0.0506842	1.2951
[G]PTPRT-548-E-K-Phosphorylation	DOID:4159 / skin cancer	4	370	0.0037	0.0108	0.0506842	1.2951
[G]PTPRK-76-S-F-Phosphorylation	DOID:4159 / skin cancer	4	370	0.0037	0.0108	0.0506842	1.2951
[G]PSG6-403-E-K-Phosphorylation	DOID:4159 / skin cancer	4	370	0.0037	0.0108	0.0506842	1.2951
[G]PLCB4-876-G-E-Phosphorylation	DOID:4159 / skin cancer	4	370	0.0037	0.0108	0.0506842	1.2951
[G]PIK3C2G-1231-E-K-Glycosylation	DOID:4159 / skin cancer	4	370	0.0037	0.0108	0.0506842	1.2951
[G]PCDHB4-309-E-K-Phosphorylation	DOID:4159 / skin cancer	4	370	0.0037	0.0108	0.0506842	1.2951
[G]PCDHA3-326-G-E-Phosphorylation	DOID:4159 / skin cancer	4	370	0.0037	0.0108	0.0506842	1.2951
[G]OR6T1-179-R-C-Phosphorylation	DOID:4159 / skin cancer	4	370	0.0037	0.0108	0.0506842	1.2951
[G]OR51E2-222-R-Q-Phosphorylation	DOID:4159 / skin cancer	4	370	0.0037	0.0108	0.0506842	1.2951
[G]OR4C15-265-S-F-Phosphorylation	DOID:4159 / skin cancer	4	370	0.0037	0.0108	0.0506842	1.2951
[G]OR2W1-235-R-Q-Phosphorylation	DOID:4159 / skin cancer	4	370	0.0037	0.0108	0.0506842	1.2951
[G]NLRP10-474-H-Y-Phosphorylation	DOID:4159 / skin cancer	4	370	0.0037	0.0108	0.0506842	1.2951
[G]NAALAD2-570-R-Q-Phosphorylation	DOID:4159 / skin cancer	4	370	0.0037	0.0108	0.0506842	1.2951
[G]MYT1L-474-P-S-Phosphorylation	DOID:4159 / skin cancer	4	370	0.0037	0.0108	0.0506842	1.2951
[G]MYO9A-1300-P-S-Phosphorylation	DOID:4159 / skin cancer	4	370	0.0037	0.0108	0.0506842	1.2951
[G]MXRA5-160-G-E-Phosphorylation	DOID:4159 / skin cancer	4	370	0.0037	0.0108	0.0506842	1.2951
[G]MROH2B-173-P-S-Phosphorylation	DOID:4159 / skin cancer	4	370	0.0037	0.0108	0.0506842	1.2951
[G]MROH2B-1477-D-N-Phosphorylation	DOID:4159 / skin cancer	4	370	0.0037	0.0108	0.0506842	1.2951
[G]MNDA-187-S-L-Phosphorylation	DOID:4159 / skin cancer	4	370	0.0037	0.0108	0.0506842	1.2951
[G]MGAT4C-199-R-C-Phosphorylation	DOID:4159 / skin cancer	4	370	0.0037	0.0108	0.0506842	1.2951
[G]KIAA2022-628-R-Q-Phosphorylation	DOID:4159 / skin cancer	4	370	0.0037	0.0108	0.0506842	1.2951
[G]KIAA1109-4674-R-C-Phosphorylation	DOID:4159 / skin cancer	4	370	0.0037	0.0108	0.0506842	1.2951
[G]KDR-1100-S-F-Phosphorylation	DOID:4159 / skin cancer	4	370	0.0037	0.0108	0.0506842	1.2951
[G]KCNJ8-417-G-E-Phosphorylation	DOID:4159 / skin cancer	4	370	0.0037	0.0108	0.0506842	1.2951
[G]KCNB2-21-P-S-Phosphorylation	DOID:4159 / skin cancer	4	370	0.0037	0.0108	0.0506842	1.2951
[G]KCNA6-242-E-K-Phosphorylation	DOID:4159 / skin cancer	4	370	0.0037	0.0108	0.0506842	1.2951
[G]HYDIN-4119-S-F-Phosphorylation	DOID:4159 / skin cancer	4	370	0.0037	0.0108	0.0506842	1.2951
[G]HTR3E-368-E-K-Phosphorylation	DOID:4159 / skin cancer	4	370	0.0037	0.0108	0.0506842	1.2951
[G]HNRNPCL1,LOC649330-99-R-Q-Phosphorylation	DOID:4159 / skin cancer	4	370	0.0037	0.0108	0.0506842	1.2951
[G]GRIA1-400-D-N-Glycosylation	DOID:4159 / skin cancer	4	370	0.0037	0.0108	0.0506842	1.2951
[G]GPR83-379-P-S-Phosphorylation	DOID:4159 / skin cancer	4	370	0.0037	0.0108	0.0506842	1.2951
[G]GABRA6-164-P-S-Phosphorylation	DOID:4159 / skin cancer	4	370	0.0037	0.0108	0.0506842	1.2951
[G]GABRA6-164-P-S-Glycosylation	DOID:4159 / skin cancer	4	370	0.0037	0.0108	0.0506842	1.2951
[G]FPR1-163-R-C-Phosphorylation	DOID:4159 / skin cancer	4	370	0.0037	0.0108	0.0506842	1.2951
[G]FPGT-TNNI3K,TNNI3K-662-E-K-Phosphorylation	DOID:4159 / skin cancer	4	370	0.0037	0.0108	0.0506842	1.2951
[G]FOXP1-448-S-L-Phosphorylation	DOID:4159 / skin cancer	4	370	0.0037	0.0108	0.0506842	1.2951
[G]FCRL5-788-H-Y-Phosphorylation	DOID:4159 / skin cancer	4	370	0.0037	0.0108	0.0506842	1.2951
[G]FBXO15-449-S-L-Phosphorylation	DOID:4159 / skin cancer	4	370	0.0037	0.0108	0.0506842	1.2951
[G]DSG1-315-G-E-Phosphorylation	DOID:4159 / skin cancer	4	370	0.0037	0.0108	0.0506842	1.2951
[G]DSCAM-1584-E-K-Phosphorylation	DOID:4159 / skin cancer	4	370	0.0037	0.0108	0.0506842	1.2951
[G]DPPA2-17-E-K-Phosphorylation	DOID:4159 / skin cancer	4	370	0.0037	0.0108	0.0506842	1.2951
[G]DPP10-64-S-L-Phosphorylation	DOID:4159 / skin cancer	4	370	0.0037	0.0108	0.0506842	1.2951
[G]DNAH9-2959-G-E-Phosphorylation	DOID:4159 / skin cancer	4	370	0.0037	0.0108	0.0506842	1.2951
[G]DGKB-5-E-K-Phosphorylation	DOID:4159 / skin cancer	4	370	0.0037	0.0108	0.0506842	1.2951
[G]CYP7B1-338-P-S-Phosphorylation	DOID:4159 / skin cancer	4	370	0.0037	0.0108	0.0506842	1.2951
[G]CNTN5-823-E-K-Phosphorylation	DOID:4159 / skin cancer	4	370	0.0037	0.0108	0.0506842	1.2951
[G]CLCN6-362-R-S-Phosphorylation	DOID:4159 / skin cancer	4	370	0.0037	0.0108	0.0506842	1.2951
[G]CDK4-22-K-M-Phosphorylation	DOID:4159 / skin cancer	4	370	0.0037	0.0108	0.0506842	1.2951
[G]CCDC28A-32-R-C-Phosphorylation	DOID:4159 / skin cancer	4	370	0.0037	0.0108	0.0506842	1.2951
[G]BAI3-1178-P-S-Phosphorylation	DOID:4159 / skin cancer	4	370	0.0037	0.0108	0.0506842	1.2951
[G]ADAMTS20-1019-E-K-Phosphorylation	DOID:4159 / skin cancer	4	370	0.0037	0.0108	0.0506842	1.2951
[G]ADAM28-340-E-K-Phosphorylation	DOID:4159 / skin cancer	4	370	0.0037	0.0108	0.0506842	1.2951
[L]IDH1-132-R-G-Binding Site	DOID:1319 / brain cancer	5	287	0.007	0.0174	0.0522821	1.2816
[L]CIC-215-R-W-Binding Site	DOID:1319 / brain cancer	5	287	0.007	0.0174	0.0522821	1.2816
[G]ZZEF1-30-V-A-Phosphorylation	DOID:1319 / brain cancer	5	287	0.007	0.0174	0.0522821	1.2816
[G]TP53-220-Y-C-Phosphorylation	DOID:1319 / brain cancer	5	287	0.007	0.0174	0.0522821	1.2816
[G]SPTBN5-3564-N-T-Phosphorylation	DOID:1319 / brain cancer	5	287	0.007	0.0174	0.0522821	1.2816
[L]TP53-273-R-L-Binding Site	DOID:1324 / lung cancer	3	177	0.0059	0.0169	0.0868648	1.0612
[L]TP53-242-C-F-Binding Site	DOID:1324 / lung cancer	3	177	0.0059	0.0169	0.0868648	1.0612
[G]TP53-163-Y-C-Phosphorylation	DOID:1324 / lung cancer	3	177	0.0059	0.0169	0.0868648	1.0612
[G]TP53-157-V-F-Phosphorylation	DOID:1324 / lung cancer	3	177	0.0059	0.0169	0.0868648	1.0612
[G]PIK3CA-542-E-K-Phosphorylation	DOID:1324 / lung cancer	3	177	0.0059	0.0169	0.0868648	1.0612
[G]DHX9-40-V-G-Phosphorylation	DOID:1324 / lung cancer	3	177	0.0059	0.0169	0.0868648	1.0612
[L]TP53-248-R-W-Binding Site	DOID:1793 / pancreatic cancer	5	210	0.0113	0.0238	0.0916861	1.0377
[L]PAK2-2-S-C-Acetylation	DOID:1793 / pancreatic cancer	5	210	0.0113	0.0238	0.0916861	1.0377
[L]HRAS-61-Q-R-Binding Site	DOID:1793 / pancreatic cancer	5	210	0.0113	0.0238	0.0916861	1.0377
[G]ZNF709-413-T-I-Phosphorylation	DOID:1793 / pancreatic cancer	5	210	0.0113	0.0238	0.0916861	1.0377
[G]ZNF493-208-P-L-Phosphorylation	DOID:1793 / pancreatic cancer	5	210	0.0113	0.0238	0.0916861	1.0377
[G]ZNF431-159-E-K-Phosphorylation	DOID:1793 / pancreatic cancer	5	210	0.0113	0.0238	0.0916861	1.0377
[G]TXNDC2-140-K-E-Phosphorylation	DOID:1793 / pancreatic cancer	5	210	0.0113	0.0238	0.0916861	1.0377
[G]SPTBN5-3564-N-T-Phosphorylation	DOID:1793 / pancreatic cancer	5	210	0.0113	0.0238	0.0916861	1.0377
[G]SLC9B1-400-I-M-Phosphorylation	DOID:1793 / pancreatic cancer	5	210	0.0113	0.0238	0.0916861	1.0377
[G]MAP2K3-84-A-T-Phosphorylation	DOID:1793 / pancreatic cancer	5	210	0.0113	0.0238	0.0916861	1.0377
[G]MADCAM1-254-Q-P-Phosphorylation	DOID:1793 / pancreatic cancer	5	210	0.0113	0.0238	0.0916861	1.0377
[G]MADCAM1-234-D-N-Glycosylation	DOID:1793 / pancreatic cancer	5	210	0.0113	0.0238	0.0916861	1.0377
[G]KRTAP4-8-126-R-H-Phosphorylation	DOID:1793 / pancreatic cancer	5	210	0.0113	0.0238	0.0916861	1.0377
[G]KIAA1549-617-R-G-Phosphorylation	DOID:1793 / pancreatic cancer	5	210	0.0113	0.0238	0.0916861	1.0377
[G]HRNR-2688-L-S-Phosphorylation	DOID:1793 / pancreatic cancer	5	210	0.0113	0.0238	0.0916861	1.0377
[G]CRYGD-44-M-V-Phosphorylation	DOID:1793 / pancreatic cancer	5	210	0.0113	0.0238	0.0916861	1.0377
[G]CCDC74A-169-M-T-Phosphorylation	DOID:1793 / pancreatic cancer	5	210	0.0113	0.0238	0.0916861	1.0377
[G]CCDC64B-490-L-P-Phosphorylation	DOID:1793 / pancreatic cancer	5	210	0.0113	0.0238	0.0916861	1.0377
[G]AHNAK2-2152-K-R-Phosphorylation	DOID:1793 / pancreatic cancer	5	210	0.0113	0.0238	0.0916861	1.0377
[L]TP53-280-R-T-Binding Site	DOID:11054 / urinary bladder cancer	3	129	0.0083	0.0233	0.0938071	1.0278
[G]TP53-280-R-T-Phosphorylation	DOID:11054 / urinary bladder cancer	3	129	0.0083	0.0233	0.0938071	1.0278
[G]FAM47C-225-Q-E-Phosphorylation	DOID:11054 / urinary bladder cancer	3	129	0.0083	0.0233	0.0938071	1.0278
[G]ERCC2-238-N-S-Phosphorylation	DOID:11054 / urinary bladder cancer	3	129	0.0083	0.0233	0.0938071	1.0278
[L]SEC63-537-T-A-Phosphorylation	DOID:10534 / stomach cancer	3	342	0.0032	0.0088	0.100815	0.9965
[L]PTPRC-895-Q-H-Binding Site	DOID:10534 / stomach cancer	3	342	0.0032	0.0088	0.100815	0.9965
[L]NPR3-138-Y-H-Binding Site	DOID:10534 / stomach cancer	3	342	0.0032	0.0088	0.100815	0.9965
[L]KRAS-61-Q-H-Binding Site	DOID:10534 / stomach cancer	3	342	0.0032	0.0088	0.100815	0.9965
[L]CDH1-254-D-Y-Binding Site	DOID:10534 / stomach cancer	3	342	0.0032	0.0088	0.100815	0.9965
[G]ZHX3-249-N-K-Phosphorylation	DOID:10534 / stomach cancer	3	342	0.0032	0.0088	0.100815	0.9965
[G]XIRP2-832-E-D-Phosphorylation	DOID:10534 / stomach cancer	3	342	0.0032	0.0088	0.100815	0.9965
[G]UPF2-1033-E-D-Phosphorylation	DOID:10534 / stomach cancer	3	342	0.0032	0.0088	0.100815	0.9965
[G]TMTC4-592-R-C-Phosphorylation	DOID:10534 / stomach cancer	3	342	0.0032	0.0088	0.100815	0.9965
[G]TMEM255B-19-S-L-Phosphorylation	DOID:10534 / stomach cancer	3	342	0.0032	0.0088	0.100815	0.9965
[G]TLR4-498-L-V-Phosphorylation	DOID:10534 / stomach cancer	3	342	0.0032	0.0088	0.100815	0.9965
[G]TBC1D29-9-L-Q-Phosphorylation	DOID:10534 / stomach cancer	3	342	0.0032	0.0088	0.100815	0.9965
[G]SCARF1-614-R-Q-Phosphorylation	DOID:10534 / stomach cancer	3	342	0.0032	0.0088	0.100815	0.9965
[G]RHOA-42-Y-C-Phosphorylation	DOID:10534 / stomach cancer	3	342	0.0032	0.0088	0.100815	0.9965
[G]PRRT2-214-A-P-Phosphorylation	DOID:10534 / stomach cancer	3	342	0.0032	0.0088	0.100815	0.9965
[G]PCLO-2735-A-T-Phosphorylation	DOID:10534 / stomach cancer	3	342	0.0032	0.0088	0.100815	0.9965
[G]OR51A7-124-L-R-Phosphorylation	DOID:10534 / stomach cancer	3	342	0.0032	0.0088	0.100815	0.9965
[G]NPR3-138-Y-H-Phosphorylation	DOID:10534 / stomach cancer	3	342	0.0032	0.0088	0.100815	0.9965
[G]MADCAM1-262-P-Q-Phosphorylation	DOID:10534 / stomach cancer	3	342	0.0032	0.0088	0.100815	0.9965
[G]LILRA3-271-R-Q-Phosphorylation	DOID:10534 / stomach cancer	3	342	0.0032	0.0088	0.100815	0.9965
[G]KRT8-23-R-C-Phosphorylation	DOID:10534 / stomach cancer	3	342	0.0032	0.0088	0.100815	0.9965
[G]KCNH2-149-G-A-Phosphorylation	DOID:10534 / stomach cancer	3	342	0.0032	0.0088	0.100815	0.9965
[G]IFT172-837-A-T-Phosphorylation	DOID:10534 / stomach cancer	3	342	0.0032	0.0088	0.100815	0.9965
[G]H2AFV-119-I-T-Phosphorylation	DOID:10534 / stomach cancer	3	342	0.0032	0.0088	0.100815	0.9965
[G]EEF1A1-240-R-H-Phosphorylation	DOID:10534 / stomach cancer	3	342	0.0032	0.0088	0.100815	0.9965
[G]CDH23-405-V-I-Phosphorylation	DOID:10534 / stomach cancer	3	342	0.0032	0.0088	0.100815	0.9965
[G]CDH11-357-K-T-Phosphorylation	DOID:10534 / stomach cancer	3	342	0.0032	0.0088	0.100815	0.9965
[G]CDC27-109-E-D-Phosphorylation	DOID:10534 / stomach cancer	3	342	0.0032	0.0088	0.100815	0.9965
[G]BTBD11-561-A-V-Phosphorylation	DOID:10534 / stomach cancer	3	342	0.0032	0.0088	0.100815	0.9965
[G]ANKRD36-998-T-S-Phosphorylation	DOID:10534 / stomach cancer	3	342	0.0032	0.0088	0.100815	0.9965
[L]TP53-179-H-Y-Binding Site	DOID:11934 / head and neck cancer	3	508	0.0022	0.0059	0.106648	0.972
[L]TP53-176-C-Y-Binding Site	DOID:11934 / head and neck cancer	3	508	0.0022	0.0059	0.106648	0.972
[L]TP53-110-R-L-Methylation	DOID:11934 / head and neck cancer	3	508	0.0022	0.0059	0.106648	0.972
[L]NOTCH1-455-E-K-Binding Site	DOID:11934 / head and neck cancer	3	508	0.0022	0.0059	0.106648	0.972
[L]HRAS-61-Q-L-Binding Site	DOID:11934 / head and neck cancer	3	508	0.0022	0.0059	0.106648	0.972
[G]TP53-179-H-Y-Phosphorylation	DOID:11934 / head and neck cancer	3	508	0.0022	0.0059	0.106648	0.972
[G]TP53-110-R-L-Phosphorylation	DOID:11934 / head and neck cancer	3	508	0.0022	0.0059	0.106648	0.972
[G]PTH2-22-L-V-Phosphorylation	DOID:11934 / head and neck cancer	3	508	0.0022	0.0059	0.106648	0.972
[G]MYOM1-212-R-K-Phosphorylation	DOID:11934 / head and neck cancer	3	508	0.0022	0.0059	0.106648	0.972
[G]KRTAP4-9-31-E-Q-Phosphorylation	DOID:11934 / head and neck cancer	3	508	0.0022	0.0059	0.106648	0.972
[L]TP53-248-R-W-Binding Site	DOID:3070 / malignant glioma	3	289	0.0041	0.0104	0.113938	0.9433
[G]ZNF844-447-R-P-Phosphorylation	DOID:3070 / malignant glioma	3	289	0.0041	0.0104	0.113938	0.9433
[G]TSHZ2-222-A-T-Phosphorylation	DOID:3070 / malignant glioma	3	289	0.0041	0.0104	0.113938	0.9433
[G]TP53-245-G-S-Phosphorylation	DOID:3070 / malignant glioma	3	289	0.0041	0.0104	0.113938	0.9433
[G]TP53-220-Y-C-Phosphorylation	DOID:3070 / malignant glioma	3	289	0.0041	0.0104	0.113938	0.9433
[G]TP53-158-R-H-Phosphorylation	DOID:3070 / malignant glioma	3	289	0.0041	0.0104	0.113938	0.9433
[G]SPINT1-316-A-V-Phosphorylation	DOID:3070 / malignant glioma	3	289	0.0041	0.0104	0.113938	0.9433
[G]KRTAP4-11-48-S-R-Phosphorylation	DOID:3070 / malignant glioma	3	289	0.0041	0.0104	0.113938	0.9433
[G]ZNF709-413-T-I-Phosphorylation	DOID:10283 / prostate cancer	3	258	0.0046	0.0116	0.115735	0.9365
[G]TP53-245-G-S-Phosphorylation	DOID:10283 / prostate cancer	3	258	0.0046	0.0116	0.115735	0.9365
[G]PRG4-417-T-P-Phosphorylation	DOID:10283 / prostate cancer	3	258	0.0046	0.0116	0.115735	0.9365
[G]POTEC-507-K-E-Phosphorylation	DOID:10283 / prostate cancer	3	258	0.0046	0.0116	0.115735	0.9365
[G]POTEC-477-R-Q-Phosphorylation	DOID:10283 / prostate cancer	3	258	0.0046	0.0116	0.115735	0.9365
[G]POTEC-477-R-Q-Glycosylation	DOID:10283 / prostate cancer	3	258	0.0046	0.0116	0.115735	0.9365
[G]KRTAP4-11-161-L-V-Phosphorylation	DOID:10283 / prostate cancer	3	258	0.0046	0.0116	0.115735	0.9365
[G]AP3S1-145-N-S-Phosphorylation	DOID:10283 / prostate cancer	3	258	0.0046	0.0116	0.115735	0.9365
[G]AATK-1266-F-S-Phosphorylation	DOID:10283 / prostate cancer	3	258	0.0046	0.0116	0.115735	0.9365
[L]GNAS-844-R-C-Binding Site	DOID:3571 / liver cancer	3	199	0.006	0.0151	0.116901	0.9322
[L]GNAS-201-R-C-Binding Site	DOID:3571 / liver cancer	3	199	0.006	0.0151	0.116901	0.9322
[L]EEF1A1-432-T-I-Phosphorylation	DOID:3571 / liver cancer	3	199	0.006	0.0151	0.116901	0.9322
[G]ZNF468-477-G-R-Phosphorylation	DOID:3571 / liver cancer	3	199	0.006	0.0151	0.116901	0.9322
[G]TREML2-34-G-R-Phosphorylation	DOID:3571 / liver cancer	3	199	0.006	0.0151	0.116901	0.9322
[G]MUC7-249-L-P-Phosphorylation	DOID:3571 / liver cancer	3	199	0.006	0.0151	0.116901	0.9322
[G]KRT8-31-S-A-Phosphorylation	DOID:3571 / liver cancer	3	199	0.006	0.0151	0.116901	0.9322
[L]TP53-179-H-R-Binding Site	DOID:1612 / breast cancer	3	973	0.0012	0.0031	0.117183	0.9311
[G]TPSAB1-85-A-T-Phosphorylation	DOID:1612 / breast cancer	3	973	0.0012	0.0031	0.117183	0.9311
[G]TP53-216-V-M-Phosphorylation	DOID:1612 / breast cancer	3	973	0.0012	0.0031	0.117183	0.9311
[G]TAS2R43-212-H-R-Phosphorylation	DOID:1612 / breast cancer	3	973	0.0012	0.0031	0.117183	0.9311
[G]SPDYE2,SPDYE2B-113-S-P-Phosphorylation	DOID:1612 / breast cancer	3	973	0.0012	0.0031	0.117183	0.9311
[G]SPAG11B-60-R-W-Phosphorylation	DOID:1612 / breast cancer	3	973	0.0012	0.0031	0.117183	0.9311
[G]SPAG11B-60-R-W-Phosphorylation	DOID:1612 / breast cancer	3	973	0.0012	0.0031	0.117183	0.9311
[G]SALL1-159-S-G-Phosphorylation	DOID:1612 / breast cancer	3	973	0.0012	0.0031	0.117183	0.9311
[G]PER3-1007-A-T-Phosphorylation	DOID:1612 / breast cancer	3	973	0.0012	0.0031	0.117183	0.9311
[G]OR2T2-262-L-Q-Phosphorylation	DOID:1612 / breast cancer	3	973	0.0012	0.0031	0.117183	0.9311
[G]MUC20-447-T-M-Phosphorylation	DOID:1612 / breast cancer	3	973	0.0012	0.0031	0.117183	0.9311
[G]MST1L-700-R-L-Phosphorylation	DOID:1612 / breast cancer	3	973	0.0012	0.0031	0.117183	0.9311
[G]HRNR-1623-S-T-Phosphorylation	DOID:1612 / breast cancer	3	973	0.0012	0.0031	0.117183	0.9311
[G]GAL3ST1-306-H-P-Phosphorylation	DOID:1612 / breast cancer	3	973	0.0012	0.0031	0.117183	0.9311
[G]FRMPD2-968-I-V-Phosphorylation	DOID:1612 / breast cancer	3	973	0.0012	0.0031	0.117183	0.9311
[G]FOXA1-250-S-F-Phosphorylation	DOID:1612 / breast cancer	3	973	0.0012	0.0031	0.117183	0.9311
[G]ECHS1-11-V-A-Phosphorylation	DOID:1612 / breast cancer	3	973	0.0012	0.0031	0.117183	0.9311
[G]CS-187-Q-R-Phosphorylation	DOID:1612 / breast cancer	3	973	0.0012	0.0031	0.117183	0.9311
[G]CASZ1-1273-A-P-Phosphorylation	DOID:1612 / breast cancer	3	973	0.0012	0.0031	0.117183	0.9311
[G]ANKRD2-62-A-T-Phosphorylation	DOID:1612 / breast cancer	3	973	0.0012	0.0031	0.117183	0.9311
[G]ACOT2-475-H-R-Phosphorylation	DOID:1612 / breast cancer	3	973	0.0012	0.0031	0.117183	0.9311
[L]VHL-184-L-P-Binding Site	DOID:263 / kidney cancer	3	694	0.0017	0.0043	0.118385	0.9267
[L]MAP2K3-96-R-W-Binding Site	DOID:263 / kidney cancer	3	694	0.0017	0.0043	0.118385	0.9267
[L]MAP2K3-94-R-L-Binding Site	DOID:263 / kidney cancer	3	694	0.0017	0.0043	0.118385	0.9267
[G]VHL-74-V-D-Phosphorylation	DOID:263 / kidney cancer	3	694	0.0017	0.0043	0.118385	0.9267
[G]VHL-45-P-L-Phosphorylation	DOID:263 / kidney cancer	3	694	0.0017	0.0043	0.118385	0.9267
[G]VHL-169-L-P-Phosphorylation	DOID:263 / kidney cancer	3	694	0.0017	0.0043	0.118385	0.9267
[G]VHL-128-L-H-Phosphorylation	DOID:263 / kidney cancer	3	694	0.0017	0.0043	0.118385	0.9267
[G]RSPH10B,RSPH10B2-550-M-I-Phosphorylation	DOID:263 / kidney cancer	3	694	0.0017	0.0043	0.118385	0.9267
[G]RRN3-11-P-S-Phosphorylation	DOID:263 / kidney cancer	3	694	0.0017	0.0043	0.118385	0.9267
[G]RPAP1-821-L-I-Phosphorylation	DOID:263 / kidney cancer	3	694	0.0017	0.0043	0.118385	0.9267
[G]PIK3CA-542-E-K-Phosphorylation	DOID:263 / kidney cancer	3	694	0.0017	0.0043	0.118385	0.9267
[G]MUC2-1527-T-P-Phosphorylation	DOID:263 / kidney cancer	3	694	0.0017	0.0043	0.118385	0.9267
[G]MUC2-1512-A-T-Phosphorylation	DOID:263 / kidney cancer	3	694	0.0017	0.0043	0.118385	0.9267
[G]MUC2-1488-T-P-Phosphorylation	DOID:263 / kidney cancer	3	694	0.0017	0.0043	0.118385	0.9267
[G]MED16-449-H-Q-Phosphorylation	DOID:263 / kidney cancer	3	694	0.0017	0.0043	0.118385	0.9267
[G]MAP2K3-96-R-W-Phosphorylation	DOID:263 / kidney cancer	3	694	0.0017	0.0043	0.118385	0.9267
[G]KRTAP4-11-161-L-V-Phosphorylation	DOID:263 / kidney cancer	3	694	0.0017	0.0043	0.118385	0.9267
[G]HIVEP3-2333-E-G-Phosphorylation	DOID:263 / kidney cancer	3	694	0.0017	0.0043	0.118385	0.9267
[G]H2AFV-119-I-T-Phosphorylation	DOID:263 / kidney cancer	3	694	0.0017	0.0043	0.118385	0.9267
[G]GRAMD1B-349-P-H-Phosphorylation	DOID:263 / kidney cancer	3	694	0.0017	0.0043	0.118385	0.9267
[G]ERI1-16-L-P-Phosphorylation	DOID:263 / kidney cancer	3	694	0.0017	0.0043	0.118385	0.9267
[G]CROCC-704-A-T-Phosphorylation	DOID:263 / kidney cancer	3	694	0.0017	0.0043	0.118385	0.9267
[G]CR1-1758-M-T-Phosphorylation	DOID:263 / kidney cancer	3	694	0.0017	0.0043	0.118385	0.9267
[L]TP53-241-S-Y-Binding Site	DOID:363 / uterine cancer	3	305	0.0039	0.0098	0.118882	0.9249
[L]TP53-179-H-R-Binding Site	DOID:363 / uterine cancer	3	305	0.0039	0.0098	0.118882	0.9249
[L]PTEN-130-R-P-Active Site	DOID:363 / uterine cancer	3	305	0.0039	0.0098	0.118882	0.9249
[L]NRAS-61-Q-R-Binding Site	DOID:363 / uterine cancer	3	305	0.0039	0.0098	0.118882	0.9249
[L]NOL10-548-S-L-Phosphorylation	DOID:363 / uterine cancer	3	305	0.0039	0.0098	0.118882	0.9249
[L]CTNNB1-37-S-A-Phosphorylation	DOID:363 / uterine cancer	3	305	0.0039	0.0098	0.118882	0.9249
[L]CTNNB1-33-S-P-Phosphorylation	DOID:363 / uterine cancer	3	305	0.0039	0.0098	0.118882	0.9249
[L]ACVR1-206-R-H-Binding Site	DOID:363 / uterine cancer	3	305	0.0039	0.0098	0.118882	0.9249
[G]ZNF709-352-R-Q-Phosphorylation	DOID:363 / uterine cancer	3	305	0.0039	0.0098	0.118882	0.9249
[G]ZNF675-220-R-I-Phosphorylation	DOID:363 / uterine cancer	3	305	0.0039	0.0098	0.118882	0.9249
[G]ZNF649-198-R-I-Phosphorylation	DOID:363 / uterine cancer	3	305	0.0039	0.0098	0.118882	0.9249
[G]ZNF611-390-R-I-Phosphorylation	DOID:363 / uterine cancer	3	305	0.0039	0.0098	0.118882	0.9249
[G]ZNF559-220-E-K-Phosphorylation	DOID:363 / uterine cancer	3	305	0.0039	0.0098	0.118882	0.9249
[G]ZNF454-376-R-I-Phosphorylation	DOID:363 / uterine cancer	3	305	0.0039	0.0098	0.118882	0.9249
[G]ZNF354B-402-R-I-Phosphorylation	DOID:363 / uterine cancer	3	305	0.0039	0.0098	0.118882	0.9249
[G]ZNF333-554-R-Q-Phosphorylation	DOID:363 / uterine cancer	3	305	0.0039	0.0098	0.118882	0.9249
[G]ZCCHC17-46-R-Q-Phosphorylation	DOID:363 / uterine cancer	3	305	0.0039	0.0098	0.118882	0.9249
[G]WNK3-832-S-Y-Phosphorylation	DOID:363 / uterine cancer	3	305	0.0039	0.0098	0.118882	0.9249
[G]UGT2B15-174-R-Q-Phosphorylation	DOID:363 / uterine cancer	3	305	0.0039	0.0098	0.118882	0.9249
[G]TTN-7331-E-K-Phosphorylation	DOID:363 / uterine cancer	3	305	0.0039	0.0098	0.118882	0.9249
[G]TTN-5361-R-Q-Phosphorylation	DOID:363 / uterine cancer	3	305	0.0039	0.0098	0.118882	0.9249
[G]TTN-3471-E-K-Phosphorylation	DOID:363 / uterine cancer	3	305	0.0039	0.0098	0.118882	0.9249
[G]TTN-2506-R-Q-Phosphorylation	DOID:363 / uterine cancer	3	305	0.0039	0.0098	0.118882	0.9249
[G]TTN-10853-E-K-Phosphorylation	DOID:363 / uterine cancer	3	305	0.0039	0.0098	0.118882	0.9249
[G]TTLL7-751-R-H-Phosphorylation	DOID:363 / uterine cancer	3	305	0.0039	0.0098	0.118882	0.9249
[G]TTK-854-R-G-Phosphorylation	DOID:363 / uterine cancer	3	305	0.0039	0.0098	0.118882	0.9249
[G]TSSK1B-301-E-K-Phosphorylation	DOID:363 / uterine cancer	3	305	0.0039	0.0098	0.118882	0.9249
[G]TP53-220-Y-C-Phosphorylation	DOID:363 / uterine cancer	3	305	0.0039	0.0098	0.118882	0.9249
[G]TP53-151-P-S-Phosphorylation	DOID:363 / uterine cancer	3	305	0.0039	0.0098	0.118882	0.9249
[G]TAF1-843-R-W-Phosphorylation	DOID:363 / uterine cancer	3	305	0.0039	0.0098	0.118882	0.9249
[G]STRN3-218-K-N-Phosphorylation	DOID:363 / uterine cancer	3	305	0.0039	0.0098	0.118882	0.9249
[G]SPOP-50-E-K-Phosphorylation	DOID:363 / uterine cancer	3	305	0.0039	0.0098	0.118882	0.9249
[G]SOS1-233-N-Y-Phosphorylation	DOID:363 / uterine cancer	3	305	0.0039	0.0098	0.118882	0.9249
[G]SFRP4-232-R-Q-Phosphorylation	DOID:363 / uterine cancer	3	305	0.0039	0.0098	0.118882	0.9249
[G]SENP7-673-S-Y-Phosphorylation	DOID:363 / uterine cancer	3	305	0.0039	0.0098	0.118882	0.9249
[G]RPS6KA6-394-S-Y-Phosphorylation	DOID:363 / uterine cancer	3	305	0.0039	0.0098	0.118882	0.9249
[G]ROS1-245-R-I-Phosphorylation	DOID:363 / uterine cancer	3	305	0.0039	0.0098	0.118882	0.9249
[G]RNF145-141-M-T-Phosphorylation	DOID:363 / uterine cancer	3	305	0.0039	0.0098	0.118882	0.9249
[G]RFPL1-148-R-Q-Phosphorylation	DOID:363 / uterine cancer	3	305	0.0039	0.0098	0.118882	0.9249
[G]RAI2-385-S-Y-Phosphorylation	DOID:363 / uterine cancer	3	305	0.0039	0.0098	0.118882	0.9249
[G]PSG4-88-R-I-Phosphorylation	DOID:363 / uterine cancer	3	305	0.0039	0.0098	0.118882	0.9249
[G]PRAM1-316-A-T-Phosphorylation	DOID:363 / uterine cancer	3	305	0.0039	0.0098	0.118882	0.9249
[G]POTEF-674-K-N-Phosphorylation	DOID:363 / uterine cancer	3	305	0.0039	0.0098	0.118882	0.9249
[G]POTEE-303-R-I-Phosphorylation	DOID:363 / uterine cancer	3	305	0.0039	0.0098	0.118882	0.9249
[G]PIK3CA-39-E-K-Phosphorylation	DOID:363 / uterine cancer	3	305	0.0039	0.0098	0.118882	0.9249
[G]PDE1A-94-R-W-Phosphorylation	DOID:363 / uterine cancer	3	305	0.0039	0.0098	0.118882	0.9249
[G]PCDHGB6-70-A-T-Phosphorylation	DOID:363 / uterine cancer	3	305	0.0039	0.0098	0.118882	0.9249
[G]OXCT1-395-D-N-Glycosylation	DOID:363 / uterine cancer	3	305	0.0039	0.0098	0.118882	0.9249
[G]OPRM1-369-R-C-Glycosylation	DOID:363 / uterine cancer	3	305	0.0039	0.0098	0.118882	0.9249
[G]OMA1-445-R-Q-Phosphorylation	DOID:363 / uterine cancer	3	305	0.0039	0.0098	0.118882	0.9249
[G]NPY1R-371-A-T-Phosphorylation	DOID:363 / uterine cancer	3	305	0.0039	0.0098	0.118882	0.9249
[G]NOS2-145-E-K-Phosphorylation	DOID:363 / uterine cancer	3	305	0.0039	0.0098	0.118882	0.9249
[G]NHEJ1-109-R-Q-Phosphorylation	DOID:363 / uterine cancer	3	305	0.0039	0.0098	0.118882	0.9249
[G]NCOA7-369-E-D-Phosphorylation	DOID:363 / uterine cancer	3	305	0.0039	0.0098	0.118882	0.9249
[G]MYBPC2-646-R-H-Phosphorylation	DOID:363 / uterine cancer	3	305	0.0039	0.0098	0.118882	0.9249
[G]MUC7-336-S-L-Phosphorylation	DOID:363 / uterine cancer	3	305	0.0039	0.0098	0.118882	0.9249
[G]MTOR-2215-S-Y-Phosphorylation	DOID:363 / uterine cancer	3	305	0.0039	0.0098	0.118882	0.9249
[G]MTF1-251-R-Q-Phosphorylation	DOID:363 / uterine cancer	3	305	0.0039	0.0098	0.118882	0.9249
[G]MSH4-730-E-K-Phosphorylation	DOID:363 / uterine cancer	3	305	0.0039	0.0098	0.118882	0.9249
[G]LRBA-2103-E-K-Phosphorylation	DOID:363 / uterine cancer	3	305	0.0039	0.0098	0.118882	0.9249
[G]LIN9-167-R-W-Phosphorylation	DOID:363 / uterine cancer	3	305	0.0039	0.0098	0.118882	0.9249
[G]KLHL13-210-E-K-Phosphorylation	DOID:363 / uterine cancer	3	305	0.0039	0.0098	0.118882	0.9249
[G]KIAA0556-330-L-I-Phosphorylation	DOID:363 / uterine cancer	3	305	0.0039	0.0098	0.118882	0.9249
[G]KDM4E-100-R-H-Phosphorylation	DOID:363 / uterine cancer	3	305	0.0039	0.0098	0.118882	0.9249
[G]KCND3-438-S-L-Phosphorylation	DOID:363 / uterine cancer	3	305	0.0039	0.0098	0.118882	0.9249
[G]ITM2C-167-E-K-Phosphorylation	DOID:363 / uterine cancer	3	305	0.0039	0.0098	0.118882	0.9249
[G]HTR2A-219-S-L-Phosphorylation	DOID:363 / uterine cancer	3	305	0.0039	0.0098	0.118882	0.9249
[G]HSPA4L-483-R-C-Phosphorylation	DOID:363 / uterine cancer	3	305	0.0039	0.0098	0.118882	0.9249
[G]GPR98-4142-R-W-Phosphorylation	DOID:363 / uterine cancer	3	305	0.0039	0.0098	0.118882	0.9249
[G]GABRG2-3-S-L-Phosphorylation	DOID:363 / uterine cancer	3	305	0.0039	0.0098	0.118882	0.9249
[G]GABRA3-73-R-H-Phosphorylation	DOID:363 / uterine cancer	3	305	0.0039	0.0098	0.118882	0.9249
[G]FAM83B-206-R-Q-Phosphorylation	DOID:363 / uterine cancer	3	305	0.0039	0.0098	0.118882	0.9249
[G]FAM155B-158-E-K-Phosphorylation	DOID:363 / uterine cancer	3	305	0.0039	0.0098	0.118882	0.9249
[G]F10-117-E-K-Phosphorylation	DOID:363 / uterine cancer	3	305	0.0039	0.0098	0.118882	0.9249
[G]DNAH7-2961-R-Q-Phosphorylation	DOID:363 / uterine cancer	3	305	0.0039	0.0098	0.118882	0.9249
[G]DMBT1-1860-R-Q-Phosphorylation	DOID:363 / uterine cancer	3	305	0.0039	0.0098	0.118882	0.9249
[G]CTTNBP2-420-S-L-Phosphorylation	DOID:363 / uterine cancer	3	305	0.0039	0.0098	0.118882	0.9249
[G]CP-251-E-K-Phosphorylation	DOID:363 / uterine cancer	3	305	0.0039	0.0098	0.118882	0.9249
[G]CIITA-727-E-K-Phosphorylation	DOID:363 / uterine cancer	3	305	0.0039	0.0098	0.118882	0.9249
[G]CEP162-1242-S-Y-Phosphorylation	DOID:363 / uterine cancer	3	305	0.0039	0.0098	0.118882	0.9249
[G]CEP162-1242-S-Y-Glycosylation	DOID:363 / uterine cancer	3	305	0.0039	0.0098	0.118882	0.9249
[G]C3orf62-185-R-Q-Phosphorylation	DOID:363 / uterine cancer	3	305	0.0039	0.0098	0.118882	0.9249
[G]ATP2C1-690-E-K-Phosphorylation	DOID:363 / uterine cancer	3	305	0.0039	0.0098	0.118882	0.9249
[L]TP53-248-R-W-Binding Site	DOID:1993 / rectum cancer	3	88	0.0137	0.0341	0.119727	0.9218
[L]TP53-248-R-Q-Binding Site	DOID:1993 / rectum cancer	3	88	0.0137	0.0341	0.119727	0.9218
[G]ZAR1L-137-T-A-Phosphorylation	DOID:1993 / rectum cancer	3	88	0.0137	0.0341	0.119727	0.9218
[G]VWC2-120-A-G-Phosphorylation	DOID:1993 / rectum cancer	3	88	0.0137	0.0341	0.119727	0.9218
[G]TMCC3-16-Y-D-Phosphorylation	DOID:1993 / rectum cancer	3	88	0.0137	0.0341	0.119727	0.9218
[G]SYCE1L-210-P-T-Phosphorylation	DOID:1993 / rectum cancer	3	88	0.0137	0.0341	0.119727	0.9218
[G]PCBP1-100-L-Q-Phosphorylation	DOID:1993 / rectum cancer	3	88	0.0137	0.0341	0.119727	0.9218
[G]LENG9-1-M-K-Phosphorylation	DOID:1993 / rectum cancer	3	88	0.0137	0.0341	0.119727	0.9218
[G]KRTAP9-1-153-C-S-Phosphorylation	DOID:1993 / rectum cancer	3	88	0.0137	0.0341	0.119727	0.9218
[G]ERI1-16-L-P-Phosphorylation	DOID:1993 / rectum cancer	3	88	0.0137	0.0341	0.119727	0.9218
[G]ASPDH-266-Q-R-Phosphorylation	DOID:1993 / rectum cancer	3	88	0.0137	0.0341	0.119727	0.9218
[L]PABPC1-319-T-I-Phosphorylation	DOID:3953 / adrenal gland cancer	3	90	0.0134	0.0333	0.120226	0.92
[G]ZNF814-320-G-E-Phosphorylation	DOID:3953 / adrenal gland cancer	3	90	0.0134	0.0333	0.120226	0.92
[G]RRN3-11-P-S-Phosphorylation	DOID:3953 / adrenal gland cancer	3	90	0.0134	0.0333	0.120226	0.92
[G]KRTAP4-11-161-L-V-Phosphorylation	DOID:3953 / adrenal gland cancer	3	90	0.0134	0.0333	0.120226	0.92
[G]INPP5J-227-A-T-Phosphorylation	DOID:3953 / adrenal gland cancer	3	90	0.0134	0.0333	0.120226	0.92
[L]PTEN-130-R-Q-Active Site	DOID:4362 / cervical cancer	3	198	0.0064	0.0152	0.133611	0.8742
[L]PRRG2-116-G-C-Binding Site	DOID:4362 / cervical cancer	3	198	0.0064	0.0152	0.133611	0.8742
[L]HIST2H2AC-52-M-L-Binding Site	DOID:4362 / cervical cancer	3	198	0.0064	0.0152	0.133611	0.8742
[L]ABCF1-20-S-N-Phosphorylation	DOID:4362 / cervical cancer	3	198	0.0064	0.0152	0.133611	0.8742
[G]ZSCAN5A-244-K-N-Phosphorylation	DOID:4362 / cervical cancer	3	198	0.0064	0.0152	0.133611	0.8742
[G]ZNF761-464-Q-K-Phosphorylation	DOID:4362 / cervical cancer	3	198	0.0064	0.0152	0.133611	0.8742
[G]ZNF761-373-H-R-Phosphorylation	DOID:4362 / cervical cancer	3	198	0.0064	0.0152	0.133611	0.8742
[G]ZMAT1-321-D-E-Phosphorylation	DOID:4362 / cervical cancer	3	198	0.0064	0.0152	0.133611	0.8742
[G]TXNDC2-321-A-T-Phosphorylation	DOID:4362 / cervical cancer	3	198	0.0064	0.0152	0.133611	0.8742
[G]TXNDC2-225-A-P-Phosphorylation	DOID:4362 / cervical cancer	3	198	0.0064	0.0152	0.133611	0.8742
[G]TTN-11524-A-P-Phosphorylation	DOID:4362 / cervical cancer	3	198	0.0064	0.0152	0.133611	0.8742
[G]TTN-11523-A-V-Phosphorylation	DOID:4362 / cervical cancer	3	198	0.0064	0.0152	0.133611	0.8742
[G]TTC40-2331-A-T-Phosphorylation	DOID:4362 / cervical cancer	3	198	0.0064	0.0152	0.133611	0.8742
[G]SIGLEC11-145-S-N-Phosphorylation	DOID:4362 / cervical cancer	3	198	0.0064	0.0152	0.133611	0.8742
[G]PRSS48-62-L-W-Phosphorylation	DOID:4362 / cervical cancer	3	198	0.0064	0.0152	0.133611	0.8742
[G]PRG4-515-S-A-Phosphorylation	DOID:4362 / cervical cancer	3	198	0.0064	0.0152	0.133611	0.8742
[G]PRG4-486-A-T-Phosphorylation	DOID:4362 / cervical cancer	3	198	0.0064	0.0152	0.133611	0.8742
[G]POTEC-507-K-E-Phosphorylation	DOID:4362 / cervical cancer	3	198	0.0064	0.0152	0.133611	0.8742
[G]OR2T4-300-P-S-Phosphorylation	DOID:4362 / cervical cancer	3	198	0.0064	0.0152	0.133611	0.8742
[G]OR2A14-124-D-A-Phosphorylation	DOID:4362 / cervical cancer	3	198	0.0064	0.0152	0.133611	0.8742
[G]OR2A14-123-A-V-Phosphorylation	DOID:4362 / cervical cancer	3	198	0.0064	0.0152	0.133611	0.8742
[G]OR1S2-78-Y-N-Glycosylation	DOID:4362 / cervical cancer	3	198	0.0064	0.0152	0.133611	0.8742
[G]OR1S2-66-I-T-Phosphorylation	DOID:4362 / cervical cancer	3	198	0.0064	0.0152	0.133611	0.8742
[G]OR1S2-49-V-L-Phosphorylation	DOID:4362 / cervical cancer	3	198	0.0064	0.0152	0.133611	0.8742
[G]OR1S2-240-G-R-Phosphorylation	DOID:4362 / cervical cancer	3	198	0.0064	0.0152	0.133611	0.8742
[G]OR1S1-155-I-T-Phosphorylation	DOID:4362 / cervical cancer	3	198	0.0064	0.0152	0.133611	0.8742
[G]OR10G8-85-F-S-Phosphorylation	DOID:4362 / cervical cancer	3	198	0.0064	0.0152	0.133611	0.8742
[G]OR10G8-159-A-T-Phosphorylation	DOID:4362 / cervical cancer	3	198	0.0064	0.0152	0.133611	0.8742
[G]OR10G8-133-S-N-Phosphorylation	DOID:4362 / cervical cancer	3	198	0.0064	0.0152	0.133611	0.8742
[G]OR10G7-196-M-I-Phosphorylation	DOID:4362 / cervical cancer	3	198	0.0064	0.0152	0.133611	0.8742
[G]MUC21-268-G-S-Phosphorylation	DOID:4362 / cervical cancer	3	198	0.0064	0.0152	0.133611	0.8742
[G]MUC17-973-I-M-Phosphorylation	DOID:4362 / cervical cancer	3	198	0.0064	0.0152	0.133611	0.8742
[G]MUC17-397-N-S-Phosphorylation	DOID:4362 / cervical cancer	3	198	0.0064	0.0152	0.133611	0.8742
[G]MUC17-3417-N-S-Phosphorylation	DOID:4362 / cervical cancer	3	198	0.0064	0.0152	0.133611	0.8742
[G]MUC17-3416-V-A-Phosphorylation	DOID:4362 / cervical cancer	3	198	0.0064	0.0152	0.133611	0.8742
[G]MUC17-3306-A-V-Phosphorylation	DOID:4362 / cervical cancer	3	198	0.0064	0.0152	0.133611	0.8742
[G]MUC17-3212-I-M-Phosphorylation	DOID:4362 / cervical cancer	3	198	0.0064	0.0152	0.133611	0.8742
[G]MUC17-3089-P-T-Phosphorylation	DOID:4362 / cervical cancer	3	198	0.0064	0.0152	0.133611	0.8742
[G]MUC17-2956-R-S-Phosphorylation	DOID:4362 / cervical cancer	3	198	0.0064	0.0152	0.133611	0.8742
[G]MUC17-2942-G-S-Phosphorylation	DOID:4362 / cervical cancer	3	198	0.0064	0.0152	0.133611	0.8742
[G]MUC17-2487-M-V-Phosphorylation	DOID:4362 / cervical cancer	3	198	0.0064	0.0152	0.133611	0.8742
[G]MUC17-2474-G-S-Phosphorylation	DOID:4362 / cervical cancer	3	198	0.0064	0.0152	0.133611	0.8742
[G]MUC17-1364-N-T-Phosphorylation	DOID:4362 / cervical cancer	3	198	0.0064	0.0152	0.133611	0.8742
[G]MUC17-1299-L-S-Phosphorylation	DOID:4362 / cervical cancer	3	198	0.0064	0.0152	0.133611	0.8742
[G]MUC12-654-S-R-Phosphorylation	DOID:4362 / cervical cancer	3	198	0.0064	0.0152	0.133611	0.8742
[G]MT1G-24-E-K-Phosphorylation	DOID:4362 / cervical cancer	3	198	0.0064	0.0152	0.133611	0.8742
[G]MDC1-1533-A-T-Phosphorylation	DOID:4362 / cervical cancer	3	198	0.0064	0.0152	0.133611	0.8742
[G]MAGEC1-859-S-P-Phosphorylation	DOID:4362 / cervical cancer	3	198	0.0064	0.0152	0.133611	0.8742
[G]MAGEC1-856-I-S-Phosphorylation	DOID:4362 / cervical cancer	3	198	0.0064	0.0152	0.133611	0.8742
[G]MAGEC1-844-K-Q-Phosphorylation	DOID:4362 / cervical cancer	3	198	0.0064	0.0152	0.133611	0.8742
[G]MAGEA12-109-L-I-Phosphorylation	DOID:4362 / cervical cancer	3	198	0.0064	0.0152	0.133611	0.8742
[G]LCE1C-17-T-I-Phosphorylation	DOID:4362 / cervical cancer	3	198	0.0064	0.0152	0.133611	0.8742
[G]KRTAP5-11-72-S-G-Phosphorylation	DOID:4362 / cervical cancer	3	198	0.0064	0.0152	0.133611	0.8742
[G]KRTAP4-9-31-E-Q-Phosphorylation	DOID:4362 / cervical cancer	3	198	0.0064	0.0152	0.133611	0.8742
[G]KRTAP4-8-40-Y-C-Phosphorylation	DOID:4362 / cervical cancer	3	198	0.0064	0.0152	0.133611	0.8742
[G]KRTAP4-2-36-C-Y-Phosphorylation	DOID:4362 / cervical cancer	3	198	0.0064	0.0152	0.133611	0.8742
[G]KRTAP13-4-63-K-T-Phosphorylation	DOID:4362 / cervical cancer	3	198	0.0064	0.0152	0.133611	0.8742
[G]KRTAP13-3-20-H-Y-Phosphorylation	DOID:4362 / cervical cancer	3	198	0.0064	0.0152	0.133611	0.8742
[G]ITGAX-502-R-S-Phosphorylation	DOID:4362 / cervical cancer	3	198	0.0064	0.0152	0.133611	0.8742
[G]IFITM2-4-I-T-Glycosylation	DOID:4362 / cervical cancer	3	198	0.0064	0.0152	0.133611	0.8742
[G]FLG2-881-Y-S-Phosphorylation	DOID:4362 / cervical cancer	3	198	0.0064	0.0152	0.133611	0.8742
[G]FLG2-774-S-G-Phosphorylation	DOID:4362 / cervical cancer	3	198	0.0064	0.0152	0.133611	0.8742
[G]FLG2-2033-Y-S-Phosphorylation	DOID:4362 / cervical cancer	3	198	0.0064	0.0152	0.133611	0.8742
[G]FLG2-2027-A-G-Phosphorylation	DOID:4362 / cervical cancer	3	198	0.0064	0.0152	0.133611	0.8742
[G]FLG2-2023-T-A-Phosphorylation	DOID:4362 / cervical cancer	3	198	0.0064	0.0152	0.133611	0.8742
[G]FLG2-1580-T-S-Phosphorylation	DOID:4362 / cervical cancer	3	198	0.0064	0.0152	0.133611	0.8742
[G]FLG2-1574-T-S-Phosphorylation	DOID:4362 / cervical cancer	3	198	0.0064	0.0152	0.133611	0.8742
[G]FLG2-1381-E-G-Phosphorylation	DOID:4362 / cervical cancer	3	198	0.0064	0.0152	0.133611	0.8742
[G]FLG-1891-R-Q-Phosphorylation	DOID:4362 / cervical cancer	3	198	0.0064	0.0152	0.133611	0.8742
[G]F5-1289-F-L-Phosphorylation	DOID:4362 / cervical cancer	3	198	0.0064	0.0152	0.133611	0.8742
[G]DNAH3-3367-E-Q-Phosphorylation	DOID:4362 / cervical cancer	3	198	0.0064	0.0152	0.133611	0.8742
[G]CYP4A22-130-G-S-Phosphorylation	DOID:4362 / cervical cancer	3	198	0.0064	0.0152	0.133611	0.8742
[G]CR1L-139-I-V-Phosphorylation	DOID:4362 / cervical cancer	3	198	0.0064	0.0152	0.133611	0.8742
[G]CR1-1827-P-R-Phosphorylation	DOID:4362 / cervical cancer	3	198	0.0064	0.0152	0.133611	0.8742
[G]CR1-1208-H-R-Phosphorylation	DOID:4362 / cervical cancer	3	198	0.0064	0.0152	0.133611	0.8742
[G]CDHR5-607-A-P-Phosphorylation	DOID:4362 / cervical cancer	3	198	0.0064	0.0152	0.133611	0.8742
[G]CARD14-547-R-S-Phosphorylation	DOID:4362 / cervical cancer	3	198	0.0064	0.0152	0.133611	0.8742
[G]ADAMTS12-1573-Q-H-Phosphorylation	DOID:4362 / cervical cancer	3	198	0.0064	0.0152	0.133611	0.8742
[G]ADAM30-754-E-K-Phosphorylation	DOID:4362 / cervical cancer	3	198	0.0064	0.0152	0.133611	0.8742
[L]SMAD4-361-R-C-Binding Site	DOID:219 / colon cancer	3	247	0.0052	0.0121	0.141217	0.8501
[L]PAK2-20-S-R-Phosphorylation	DOID:219 / colon cancer	3	247	0.0052	0.0121	0.141217	0.8501
[L]NRAS-61-Q-K-Binding Site	DOID:219 / colon cancer	3	247	0.0052	0.0121	0.141217	0.8501
[L]MTUS2-947-T-M-Phosphorylation	DOID:219 / colon cancer	3	247	0.0052	0.0121	0.141217	0.8501
[L]CTNNB1-41-T-A-Phosphorylation	DOID:219 / colon cancer	3	247	0.0052	0.0121	0.141217	0.8501
[G]ZNF816-185-G-S-Phosphorylation	DOID:219 / colon cancer	3	247	0.0052	0.0121	0.141217	0.8501
[G]ZNF814-337-A-V-Phosphorylation	DOID:219 / colon cancer	3	247	0.0052	0.0121	0.141217	0.8501
[G]ZNF628-234-T-A-Phosphorylation	DOID:219 / colon cancer	3	247	0.0052	0.0121	0.141217	0.8501
[G]UPF2-1033-E-D-Phosphorylation	DOID:219 / colon cancer	3	247	0.0052	0.0121	0.141217	0.8501
[G]STAG1-116-A-T-Phosphorylation	DOID:219 / colon cancer	3	247	0.0052	0.0121	0.141217	0.8501
[G]SGSM2-238-R-K-Phosphorylation	DOID:219 / colon cancer	3	247	0.0052	0.0121	0.141217	0.8501
[G]RNF39-304-A-E-Phosphorylation	DOID:219 / colon cancer	3	247	0.0052	0.0121	0.141217	0.8501
[G]RECQL4-1005-R-Q-Phosphorylation	DOID:219 / colon cancer	3	247	0.0052	0.0121	0.141217	0.8501
[G]PKHD1L1-2610-E-K-Phosphorylation	DOID:219 / colon cancer	3	247	0.0052	0.0121	0.141217	0.8501
[G]PCBP1-100-L-Q-Phosphorylation	DOID:219 / colon cancer	3	247	0.0052	0.0121	0.141217	0.8501
[G]OBSCN-4516-R-W-Phosphorylation	DOID:219 / colon cancer	3	247	0.0052	0.0121	0.141217	0.8501
[G]N4BP3-163-R-Q-Phosphorylation	DOID:219 / colon cancer	3	247	0.0052	0.0121	0.141217	0.8501
[G]MUS81-37-R-H-Phosphorylation	DOID:219 / colon cancer	3	247	0.0052	0.0121	0.141217	0.8501
[G]MAGEB3-107-R-H-Phosphorylation	DOID:219 / colon cancer	3	247	0.0052	0.0121	0.141217	0.8501
[G]LRIG1-24-L-V-Phosphorylation	DOID:219 / colon cancer	3	247	0.0052	0.0121	0.141217	0.8501
[G]LOXL1-153-G-D-Phosphorylation	DOID:219 / colon cancer	3	247	0.0052	0.0121	0.141217	0.8501
[G]KRTAP4-3-26-R-H-Phosphorylation	DOID:219 / colon cancer	3	247	0.0052	0.0121	0.141217	0.8501
[G]KISS1-81-P-R-Phosphorylation	DOID:219 / colon cancer	3	247	0.0052	0.0121	0.141217	0.8501
[G]IQSEC3-558-A-G-Phosphorylation	DOID:219 / colon cancer	3	247	0.0052	0.0121	0.141217	0.8501
[G]HELZ2-1821-L-R-Phosphorylation	DOID:219 / colon cancer	3	247	0.0052	0.0121	0.141217	0.8501
[G]GPRIN2-446-R-H-Phosphorylation	DOID:219 / colon cancer	3	247	0.0052	0.0121	0.141217	0.8501
[G]GLIS1-187-A-G-Phosphorylation	DOID:219 / colon cancer	3	247	0.0052	0.0121	0.141217	0.8501
[G]GAL3ST3-221-A-D-Phosphorylation	DOID:219 / colon cancer	3	247	0.0052	0.0121	0.141217	0.8501
[G]FFAR1-211-R-H-Phosphorylation	DOID:219 / colon cancer	3	247	0.0052	0.0121	0.141217	0.8501
[G]FAM110C-164-I-T-Phosphorylation	DOID:219 / colon cancer	3	247	0.0052	0.0121	0.141217	0.8501
[G]FAM104A-124-I-T-Phosphorylation	DOID:219 / colon cancer	3	247	0.0052	0.0121	0.141217	0.8501
[G]DOCK9-18-R-W-Phosphorylation	DOID:219 / colon cancer	3	247	0.0052	0.0121	0.141217	0.8501
[G]CTNNB1-41-T-A-Phosphorylation	DOID:219 / colon cancer	3	247	0.0052	0.0121	0.141217	0.8501
[G]CDHR5-357-R-S-Phosphorylation	DOID:219 / colon cancer	3	247	0.0052	0.0121	0.141217	0.8501
[G]BHLHE22-28-S-A-Phosphorylation	DOID:219 / colon cancer	3	247	0.0052	0.0121	0.141217	0.8501
[G]ATM-337-R-C-Phosphorylation	DOID:219 / colon cancer	3	247	0.0052	0.0121	0.141217	0.8501
[G]PARD3B-165-L-P-Phosphorylation	DOID:1319 / brain cancer	4	287	0.007	0.0139	0.142767	0.8454
[L]HRAS-61-Q-K-Binding Site	DOID:1781 / thyroid cancer	3	390	0.0035	0.0077	0.154574	0.8109
[G]ZZEF1-30-V-A-Phosphorylation	DOID:1781 / thyroid cancer	3	390	0.0035	0.0077	0.154574	0.8109
[G]SULT1C3-219-F-L-Phosphorylation	DOID:1781 / thyroid cancer	3	390	0.0035	0.0077	0.154574	0.8109
[G]SPTBN5-3564-N-T-Phosphorylation	DOID:1781 / thyroid cancer	3	390	0.0035	0.0077	0.154574	0.8109
[L]UCHL1-161-H-Y-Active Site	DOID:4159 / skin cancer	3	370	0.0037	0.0081	0.160367	0.7949
[L]TP53-241-S-F-Binding Site	DOID:4159 / skin cancer	3	370	0.0037	0.0081	0.160367	0.7949
[L]TNIP3-208-E-K-Binding Site	DOID:4159 / skin cancer	3	370	0.0037	0.0081	0.160367	0.7949
[L]PRKCB-661-S-F-Phosphorylation	DOID:4159 / skin cancer	3	370	0.0037	0.0081	0.160367	0.7949
[L]PPAP2B-245-R-C-Active Site	DOID:4159 / skin cancer	3	370	0.0037	0.0081	0.160367	0.7949
[L]MYL2-48-D-N-Binding Site	DOID:4159 / skin cancer	3	370	0.0037	0.0081	0.160367	0.7949
[L]HIST1H2AA-4-R-Q-Other Modified Residue	DOID:4159 / skin cancer	3	370	0.0037	0.0081	0.160367	0.7949
[L]HBG2-71-S-F-Binding Site	DOID:4159 / skin cancer	3	370	0.0037	0.0081	0.160367	0.7949
[L]GNAI2-179-R-C-Binding Site	DOID:4159 / skin cancer	3	370	0.0037	0.0081	0.160367	0.7949
[L]FSHB-54-D-N-Binding Site	DOID:4159 / skin cancer	3	370	0.0037	0.0081	0.160367	0.7949
[L]DDX17-504-H-R-Binding Site	DOID:4159 / skin cancer	3	370	0.0037	0.0081	0.160367	0.7949
[L]CTNNA2-939-S-L-Phosphorylation	DOID:4159 / skin cancer	3	370	0.0037	0.0081	0.160367	0.7949
[G]ZZEF1-30-V-A-Phosphorylation	DOID:4159 / skin cancer	3	370	0.0037	0.0081	0.160367	0.7949
[G]ZP1-224-R-Q-Phosphorylation	DOID:4159 / skin cancer	3	370	0.0037	0.0081	0.160367	0.7949
[G]ZNF99-3-S-L-Phosphorylation	DOID:4159 / skin cancer	3	370	0.0037	0.0081	0.160367	0.7949
[G]ZNF808-589-H-Y-Phosphorylation	DOID:4159 / skin cancer	3	370	0.0037	0.0081	0.160367	0.7949
[G]ZNF679-262-H-Y-Phosphorylation	DOID:4159 / skin cancer	3	370	0.0037	0.0081	0.160367	0.7949
[G]ZNF536-312-E-K-Phosphorylation	DOID:4159 / skin cancer	3	370	0.0037	0.0081	0.160367	0.7949
[G]ZNF385D-114-M-I-Phosphorylation	DOID:4159 / skin cancer	3	370	0.0037	0.0081	0.160367	0.7949
[G]ZFHX4-2539-D-N-Phosphorylation	DOID:4159 / skin cancer	3	370	0.0037	0.0081	0.160367	0.7949
[G]ZBED9-1050-H-Y-Phosphorylation	DOID:4159 / skin cancer	3	370	0.0037	0.0081	0.160367	0.7949
[G]ZBBX-210-E-K-Phosphorylation	DOID:4159 / skin cancer	3	370	0.0037	0.0081	0.160367	0.7949
[G]YBX2-63-S-P-Phosphorylation	DOID:4159 / skin cancer	3	370	0.0037	0.0081	0.160367	0.7949
[G]WDR49-543-E-K-Phosphorylation	DOID:4159 / skin cancer	3	370	0.0037	0.0081	0.160367	0.7949
[G]WBSCR17-289-E-K-Phosphorylation	DOID:4159 / skin cancer	3	370	0.0037	0.0081	0.160367	0.7949
[G]WBSCR17-138-R-C-Phosphorylation	DOID:4159 / skin cancer	3	370	0.0037	0.0081	0.160367	0.7949
[G]VWA5A-46-P-S-Phosphorylation	DOID:4159 / skin cancer	3	370	0.0037	0.0081	0.160367	0.7949
[G]VGLL1-57-E-K-Phosphorylation	DOID:4159 / skin cancer	3	370	0.0037	0.0081	0.160367	0.7949
[G]USP6NL-616-P-S-Phosphorylation	DOID:4159 / skin cancer	3	370	0.0037	0.0081	0.160367	0.7949
[G]USH2A-594-P-S-Phosphorylation	DOID:4159 / skin cancer	3	370	0.0037	0.0081	0.160367	0.7949
[G]UNC79-1188-P-S-Phosphorylation	DOID:4159 / skin cancer	3	370	0.0037	0.0081	0.160367	0.7949
[G]UNC13C-540-D-N-Phosphorylation	DOID:4159 / skin cancer	3	370	0.0037	0.0081	0.160367	0.7949
[G]UGT2B11-155-P-S-Phosphorylation	DOID:4159 / skin cancer	3	370	0.0037	0.0081	0.160367	0.7949
[G]UGT1A5-88-E-K-Phosphorylation	DOID:4159 / skin cancer	3	370	0.0037	0.0081	0.160367	0.7949
[G]UGT1A10-122-S-L-Phosphorylation	DOID:4159 / skin cancer	3	370	0.0037	0.0081	0.160367	0.7949
[G]TTN-9568-E-K-Phosphorylation	DOID:4159 / skin cancer	3	370	0.0037	0.0081	0.160367	0.7949
[G]TTN-9552-E-K-Phosphorylation	DOID:4159 / skin cancer	3	370	0.0037	0.0081	0.160367	0.7949
[G]TTN-9519-E-K-Phosphorylation	DOID:4159 / skin cancer	3	370	0.0037	0.0081	0.160367	0.7949
[G]TTN-8825-S-L-Phosphorylation	DOID:4159 / skin cancer	3	370	0.0037	0.0081	0.160367	0.7949
[G]TTN-7983-E-K-Phosphorylation	DOID:4159 / skin cancer	3	370	0.0037	0.0081	0.160367	0.7949
[G]TTN-7707-E-K-Phosphorylation	DOID:4159 / skin cancer	3	370	0.0037	0.0081	0.160367	0.7949
[G]TTN-7528-S-L-Phosphorylation	DOID:4159 / skin cancer	3	370	0.0037	0.0081	0.160367	0.7949
[G]TTN-7479-R-Q-Phosphorylation	DOID:4159 / skin cancer	3	370	0.0037	0.0081	0.160367	0.7949
[G]TTN-6203-E-K-Phosphorylation	DOID:4159 / skin cancer	3	370	0.0037	0.0081	0.160367	0.7949
[G]TTN-32543-E-K-Phosphorylation	DOID:4159 / skin cancer	3	370	0.0037	0.0081	0.160367	0.7949
[G]TTN-27453-E-K-Phosphorylation	DOID:4159 / skin cancer	3	370	0.0037	0.0081	0.160367	0.7949
[G]TTN-2297-G-E-Phosphorylation	DOID:4159 / skin cancer	3	370	0.0037	0.0081	0.160367	0.7949
[G]TTN-22877-D-N-Phosphorylation	DOID:4159 / skin cancer	3	370	0.0037	0.0081	0.160367	0.7949
[G]TTN-22227-R-Q-Phosphorylation	DOID:4159 / skin cancer	3	370	0.0037	0.0081	0.160367	0.7949
[G]TTN-15689-G-R-Phosphorylation	DOID:4159 / skin cancer	3	370	0.0037	0.0081	0.160367	0.7949
[G]TTN-14406-E-K-Phosphorylation	DOID:4159 / skin cancer	3	370	0.0037	0.0081	0.160367	0.7949
[G]TTN-13174-G-E-Phosphorylation	DOID:4159 / skin cancer	3	370	0.0037	0.0081	0.160367	0.7949
[G]TTN-11082-P-S-Phosphorylation	DOID:4159 / skin cancer	3	370	0.0037	0.0081	0.160367	0.7949
[G]TREML2-102-R-Q-Phosphorylation	DOID:4159 / skin cancer	3	370	0.0037	0.0081	0.160367	0.7949
[G]TPTE-266-E-K-Phosphorylation	DOID:4159 / skin cancer	3	370	0.0037	0.0081	0.160367	0.7949
[G]TP63-643-R-Q-Phosphorylation	DOID:4159 / skin cancer	3	370	0.0037	0.0081	0.160367	0.7949
[G]TMEM200A-387-S-F-Phosphorylation	DOID:4159 / skin cancer	3	370	0.0037	0.0081	0.160367	0.7949
[G]TMEM132B-115-P-S-Phosphorylation	DOID:4159 / skin cancer	3	370	0.0037	0.0081	0.160367	0.7949
[G]TMC5-133-R-Q-Phosphorylation	DOID:4159 / skin cancer	3	370	0.0037	0.0081	0.160367	0.7949
[G]THEMIS-257-D-N-Phosphorylation	DOID:4159 / skin cancer	3	370	0.0037	0.0081	0.160367	0.7949
[G]TGFBRAP1-203-P-S-Phosphorylation	DOID:4159 / skin cancer	3	370	0.0037	0.0081	0.160367	0.7949
[G]TEX15-1347-G-E-Phosphorylation	DOID:4159 / skin cancer	3	370	0.0037	0.0081	0.160367	0.7949
[G]TDRD5-293-G-E-Phosphorylation	DOID:4159 / skin cancer	3	370	0.0037	0.0081	0.160367	0.7949
[G]TACR3-417-D-N-Phosphorylation	DOID:4159 / skin cancer	3	370	0.0037	0.0081	0.160367	0.7949
[G]SVEP1-1188-E-K-Phosphorylation	DOID:4159 / skin cancer	3	370	0.0037	0.0081	0.160367	0.7949
[G]STAU2-458-S-L-Phosphorylation	DOID:4159 / skin cancer	3	370	0.0037	0.0081	0.160367	0.7949
[G]STAU2-458-S-L-Glycosylation	DOID:4159 / skin cancer	3	370	0.0037	0.0081	0.160367	0.7949
[G]ST18-542-P-S-Phosphorylation	DOID:4159 / skin cancer	3	370	0.0037	0.0081	0.160367	0.7949
[G]SRCIN1-917-E-K-Phosphorylation	DOID:4159 / skin cancer	3	370	0.0037	0.0081	0.160367	0.7949
[G]SPTBN5-3564-N-T-Phosphorylation	DOID:4159 / skin cancer	3	370	0.0037	0.0081	0.160367	0.7949
[G]SPTA1-30-E-K-Phosphorylation	DOID:4159 / skin cancer	3	370	0.0037	0.0081	0.160367	0.7949
[G]SPRR2G-16-P-S-Phosphorylation	DOID:4159 / skin cancer	3	370	0.0037	0.0081	0.160367	0.7949
[G]SPHKAP-301-P-S-Phosphorylation	DOID:4159 / skin cancer	3	370	0.0037	0.0081	0.160367	0.7949
[G]SORCS3-558-P-S-Phosphorylation	DOID:4159 / skin cancer	3	370	0.0037	0.0081	0.160367	0.7949
[G]SORBS2-675-E-K-Phosphorylation	DOID:4159 / skin cancer	3	370	0.0037	0.0081	0.160367	0.7949
[G]SOGA3-714-E-K-Phosphorylation	DOID:4159 / skin cancer	3	370	0.0037	0.0081	0.160367	0.7949
[G]SNTG2-192-G-E-Phosphorylation	DOID:4159 / skin cancer	3	370	0.0037	0.0081	0.160367	0.7949
[G]SLIT2-715-G-E-Phosphorylation	DOID:4159 / skin cancer	3	370	0.0037	0.0081	0.160367	0.7949
[G]SLCO6A1-14-E-K-Phosphorylation	DOID:4159 / skin cancer	3	370	0.0037	0.0081	0.160367	0.7949
[G]SLCO1B3-471-E-K-Phosphorylation	DOID:4159 / skin cancer	3	370	0.0037	0.0081	0.160367	0.7949
[G]SLC38A4-76-S-F-Phosphorylation	DOID:4159 / skin cancer	3	370	0.0037	0.0081	0.160367	0.7949
[G]SLC38A4-31-G-E-Phosphorylation	DOID:4159 / skin cancer	3	370	0.0037	0.0081	0.160367	0.7949
[G]SLC12A5-332-G-R-Phosphorylation	DOID:4159 / skin cancer	3	370	0.0037	0.0081	0.160367	0.7949
[G]SLC12A5-332-G-E-Phosphorylation	DOID:4159 / skin cancer	3	370	0.0037	0.0081	0.160367	0.7949
[G]SLC10A2-108-G-R-Phosphorylation	DOID:4159 / skin cancer	3	370	0.0037	0.0081	0.160367	0.7949
[G]SI-1304-E-K-Phosphorylation	DOID:4159 / skin cancer	3	370	0.0037	0.0081	0.160367	0.7949
[G]SH3RF2-300-S-F-Phosphorylation	DOID:4159 / skin cancer	3	370	0.0037	0.0081	0.160367	0.7949
[G]SERPINB7-287-M-I-Phosphorylation	DOID:4159 / skin cancer	3	370	0.0037	0.0081	0.160367	0.7949
[G]SERPINB3-164-P-S-Phosphorylation	DOID:4159 / skin cancer	3	370	0.0037	0.0081	0.160367	0.7949
[G]SEMG1-37-S-F-Phosphorylation	DOID:4159 / skin cancer	3	370	0.0037	0.0081	0.160367	0.7949
[G]SDPR-285-G-E-Phosphorylation	DOID:4159 / skin cancer	3	370	0.0037	0.0081	0.160367	0.7949
[G]SCN7A-218-P-S-Phosphorylation	DOID:4159 / skin cancer	3	370	0.0037	0.0081	0.160367	0.7949
[G]SCN1A-891-G-E-Phosphorylation	DOID:4159 / skin cancer	3	370	0.0037	0.0081	0.160367	0.7949
[G]SACS-1718-S-F-Phosphorylation	DOID:4159 / skin cancer	3	370	0.0037	0.0081	0.160367	0.7949
[G]SAA1-23-S-L-Phosphorylation	DOID:4159 / skin cancer	3	370	0.0037	0.0081	0.160367	0.7949
[G]RYR3-3396-R-Q-Phosphorylation	DOID:4159 / skin cancer	3	370	0.0037	0.0081	0.160367	0.7949
[G]RPTN-115-G-E-Phosphorylation	DOID:4159 / skin cancer	3	370	0.0037	0.0081	0.160367	0.7949
[G]RP1-254-G-E-Phosphorylation	DOID:4159 / skin cancer	3	370	0.0037	0.0081	0.160367	0.7949
[G]RND1-48-E-K-Phosphorylation	DOID:4159 / skin cancer	3	370	0.0037	0.0081	0.160367	0.7949
[G]RIMS4-188-P-S-Phosphorylation	DOID:4159 / skin cancer	3	370	0.0037	0.0081	0.160367	0.7949
[G]RIMS2-1220-G-E-Phosphorylation	DOID:4159 / skin cancer	3	370	0.0037	0.0081	0.160367	0.7949
[G]RIMS1-1209-G-E-Phosphorylation	DOID:4159 / skin cancer	3	370	0.0037	0.0081	0.160367	0.7949
[G]RIMBP2-186-E-K-Phosphorylation	DOID:4159 / skin cancer	3	370	0.0037	0.0081	0.160367	0.7949
[G]RASSF6-31-E-K-Phosphorylation	DOID:4159 / skin cancer	3	370	0.0037	0.0081	0.160367	0.7949
[G]RADIL-790-N-S-Phosphorylation	DOID:4159 / skin cancer	3	370	0.0037	0.0081	0.160367	0.7949
[G]PTPRB-529-R-Q-Phosphorylation	DOID:4159 / skin cancer	3	370	0.0037	0.0081	0.160367	0.7949
[G]PSG9-388-H-Y-Glycosylation	DOID:4159 / skin cancer	3	370	0.0037	0.0081	0.160367	0.7949
[G]PSG2-247-S-L-Phosphorylation	DOID:4159 / skin cancer	3	370	0.0037	0.0081	0.160367	0.7949
[G]PSG1-197-E-K-Phosphorylation	DOID:4159 / skin cancer	3	370	0.0037	0.0081	0.160367	0.7949
[G]PRSS37-169-G-E-Phosphorylation	DOID:4159 / skin cancer	3	370	0.0037	0.0081	0.160367	0.7949
[G]PROX1-174-R-W-Phosphorylation	DOID:4159 / skin cancer	3	370	0.0037	0.0081	0.160367	0.7949
[G]PREX2-297-R-C-Phosphorylation	DOID:4159 / skin cancer	3	370	0.0037	0.0081	0.160367	0.7949
[G]PRDM9-298-G-E-Phosphorylation	DOID:4159 / skin cancer	3	370	0.0037	0.0081	0.160367	0.7949
[G]PRDM5-61-R-C-Phosphorylation	DOID:4159 / skin cancer	3	370	0.0037	0.0081	0.160367	0.7949
[G]PPIAL4G-37-R-C-Phosphorylation	DOID:4159 / skin cancer	3	370	0.0037	0.0081	0.160367	0.7949
[G]POTEH-485-P-S-Phosphorylation	DOID:4159 / skin cancer	3	370	0.0037	0.0081	0.160367	0.7949
[G]POTEC-507-K-E-Phosphorylation	DOID:4159 / skin cancer	3	370	0.0037	0.0081	0.160367	0.7949
[G]POTEC-477-R-Q-Phosphorylation	DOID:4159 / skin cancer	3	370	0.0037	0.0081	0.160367	0.7949
[G]POTEC-477-R-Q-Glycosylation	DOID:4159 / skin cancer	3	370	0.0037	0.0081	0.160367	0.7949
[G]POTEA-264-G-E-Phosphorylation	DOID:4159 / skin cancer	3	370	0.0037	0.0081	0.160367	0.7949
[G]POR-32-S-L-Phosphorylation	DOID:4159 / skin cancer	3	370	0.0037	0.0081	0.160367	0.7949
[G]PLCL2-586-E-K-Phosphorylation	DOID:4159 / skin cancer	3	370	0.0037	0.0081	0.160367	0.7949
[G]PKHD1L1-923-H-Y-Phosphorylation	DOID:4159 / skin cancer	3	370	0.0037	0.0081	0.160367	0.7949
[G]PHLDB2-389-E-K-Phosphorylation	DOID:4159 / skin cancer	3	370	0.0037	0.0081	0.160367	0.7949
[G]PGK2-135-P-S-Phosphorylation	DOID:4159 / skin cancer	3	370	0.0037	0.0081	0.160367	0.7949
[G]PDZD2-2543-G-R-Phosphorylation	DOID:4159 / skin cancer	3	370	0.0037	0.0081	0.160367	0.7949
[G]PCSK1-308-G-E-Phosphorylation	DOID:4159 / skin cancer	3	370	0.0037	0.0081	0.160367	0.7949
[G]PCDHA7-153-P-S-Phosphorylation	DOID:4159 / skin cancer	3	370	0.0037	0.0081	0.160367	0.7949
[G]PCDHA5-433-S-L-Phosphorylation	DOID:4159 / skin cancer	3	370	0.0037	0.0081	0.160367	0.7949
[G]PCDH18-909-G-R-Phosphorylation	DOID:4159 / skin cancer	3	370	0.0037	0.0081	0.160367	0.7949
[G]PARP9-401-P-S-Phosphorylation	DOID:4159 / skin cancer	3	370	0.0037	0.0081	0.160367	0.7949
[G]PAPPA-772-P-S-Phosphorylation	DOID:4159 / skin cancer	3	370	0.0037	0.0081	0.160367	0.7949
[G]PAPPA2-182-E-K-Phosphorylation	DOID:4159 / skin cancer	3	370	0.0037	0.0081	0.160367	0.7949
[G]PAPPA2-1443-E-K-Phosphorylation	DOID:4159 / skin cancer	3	370	0.0037	0.0081	0.160367	0.7949
[G]PAPPA2-1208-S-F-Phosphorylation	DOID:4159 / skin cancer	3	370	0.0037	0.0081	0.160367	0.7949
[G]PAK7-419-S-F-Phosphorylation	DOID:4159 / skin cancer	3	370	0.0037	0.0081	0.160367	0.7949
[G]PAH-303-S-F-Phosphorylation	DOID:4159 / skin cancer	3	370	0.0037	0.0081	0.160367	0.7949
[G]OR8U1,OR8U8-233-G-E-Phosphorylation	DOID:4159 / skin cancer	3	370	0.0037	0.0081	0.160367	0.7949
[G]OR6T1-261-R-C-Phosphorylation	DOID:4159 / skin cancer	3	370	0.0037	0.0081	0.160367	0.7949
[G]OR6N1-229-P-S-Phosphorylation	DOID:4159 / skin cancer	3	370	0.0037	0.0081	0.160367	0.7949
[G]OR6C6-241-S-F-Phosphorylation	DOID:4159 / skin cancer	3	370	0.0037	0.0081	0.160367	0.7949
[G]OR6C1-70-S-L-Phosphorylation	DOID:4159 / skin cancer	3	370	0.0037	0.0081	0.160367	0.7949
[G]OR6C1-227-P-S-Phosphorylation	DOID:4159 / skin cancer	3	370	0.0037	0.0081	0.160367	0.7949
[G]OR52A1-45-S-F-Phosphorylation	DOID:4159 / skin cancer	3	370	0.0037	0.0081	0.160367	0.7949
[G]OR4M2-282-P-S-Phosphorylation	DOID:4159 / skin cancer	3	370	0.0037	0.0081	0.160367	0.7949
[G]OR4M1-167-P-S-Phosphorylation	DOID:4159 / skin cancer	3	370	0.0037	0.0081	0.160367	0.7949
[G]OR4K5-64-G-E-Phosphorylation	DOID:4159 / skin cancer	3	370	0.0037	0.0081	0.160367	0.7949
[G]OR2M5-173-E-K-Phosphorylation	DOID:4159 / skin cancer	3	370	0.0037	0.0081	0.160367	0.7949
[G]OR2M3-173-E-K-Phosphorylation	DOID:4159 / skin cancer	3	370	0.0037	0.0081	0.160367	0.7949
[G]OR2L2-83-D-N-Phosphorylation	DOID:4159 / skin cancer	3	370	0.0037	0.0081	0.160367	0.7949
[G]OR2A2-270-E-K-Phosphorylation	DOID:4159 / skin cancer	3	370	0.0037	0.0081	0.160367	0.7949
[G]OR1L3-196-E-K-Phosphorylation	DOID:4159 / skin cancer	3	370	0.0037	0.0081	0.160367	0.7949
[G]OR14A16-230-E-K-Phosphorylation	DOID:4159 / skin cancer	3	370	0.0037	0.0081	0.160367	0.7949
[G]NRG3-562-R-Q-Phosphorylation	DOID:4159 / skin cancer	3	370	0.0037	0.0081	0.160367	0.7949
[G]NPY1R-203-P-S-Phosphorylation	DOID:4159 / skin cancer	3	370	0.0037	0.0081	0.160367	0.7949
[G]NPAP1-481-G-R-Phosphorylation	DOID:4159 / skin cancer	3	370	0.0037	0.0081	0.160367	0.7949
[G]NOMO1-293-P-S-Phosphorylation	DOID:4159 / skin cancer	3	370	0.0037	0.0081	0.160367	0.7949
[G]NME8-251-R-Q-Phosphorylation	DOID:4159 / skin cancer	3	370	0.0037	0.0081	0.160367	0.7949
[G]NLRP5-61-S-F-Phosphorylation	DOID:4159 / skin cancer	3	370	0.0037	0.0081	0.160367	0.7949
[G]NLRP4-605-S-F-Phosphorylation	DOID:4159 / skin cancer	3	370	0.0037	0.0081	0.160367	0.7949
[G]NLRP13-214-E-K-Phosphorylation	DOID:4159 / skin cancer	3	370	0.0037	0.0081	0.160367	0.7949
[G]NELL2-776-E-K-Phosphorylation	DOID:4159 / skin cancer	3	370	0.0037	0.0081	0.160367	0.7949
[G]NECAB1-182-R-Q-Phosphorylation	DOID:4159 / skin cancer	3	370	0.0037	0.0081	0.160367	0.7949
[G]MYT1L-198-D-N-Phosphorylation	DOID:4159 / skin cancer	3	370	0.0037	0.0081	0.160367	0.7949
[G]MYOCD-715-S-L-Phosphorylation	DOID:4159 / skin cancer	3	370	0.0037	0.0081	0.160367	0.7949
[G]MYO3B-221-S-F-Phosphorylation	DOID:4159 / skin cancer	3	370	0.0037	0.0081	0.160367	0.7949
[G]MYH7-653-E-K-Phosphorylation	DOID:4159 / skin cancer	3	370	0.0037	0.0081	0.160367	0.7949
[G]MYH2-347-E-K-Phosphorylation	DOID:4159 / skin cancer	3	370	0.0037	0.0081	0.160367	0.7949
[G]MYH15-1316-E-K-Phosphorylation	DOID:4159 / skin cancer	3	370	0.0037	0.0081	0.160367	0.7949
[G]MNDA-301-E-K-Phosphorylation	DOID:4159 / skin cancer	3	370	0.0037	0.0081	0.160367	0.7949
[G]MERTK-722-R-Q-Phosphorylation	DOID:4159 / skin cancer	3	370	0.0037	0.0081	0.160367	0.7949
[G]MEMO1-269-S-L-Glycosylation	DOID:4159 / skin cancer	3	370	0.0037	0.0081	0.160367	0.7949
[G]MAGEA10-196-P-S-Phosphorylation	DOID:4159 / skin cancer	3	370	0.0037	0.0081	0.160367	0.7949
[G]LRRIQ3-379-P-S-Phosphorylation	DOID:4159 / skin cancer	3	370	0.0037	0.0081	0.160367	0.7949
[G]LRRC7-471-E-K-Phosphorylation	DOID:4159 / skin cancer	3	370	0.0037	0.0081	0.160367	0.7949
[G]LRRC4C-211-E-K-Glycosylation	DOID:4159 / skin cancer	3	370	0.0037	0.0081	0.160367	0.7949
[G]LPHN2-179-R-C-Phosphorylation	DOID:4159 / skin cancer	3	370	0.0037	0.0081	0.160367	0.7949
[G]LAD1-448-E-K-Phosphorylation	DOID:4159 / skin cancer	3	370	0.0037	0.0081	0.160367	0.7949
[G]LAD1-360-R-Q-Phosphorylation	DOID:4159 / skin cancer	3	370	0.0037	0.0081	0.160367	0.7949
[G]KRTAP5-4-129-G-R-Phosphorylation	DOID:4159 / skin cancer	3	370	0.0037	0.0081	0.160367	0.7949
[G]KRT75-242-E-K-Phosphorylation	DOID:4159 / skin cancer	3	370	0.0037	0.0081	0.160367	0.7949
[G]KLK5-164-R-C-Phosphorylation	DOID:4159 / skin cancer	3	370	0.0037	0.0081	0.160367	0.7949
[G]KIAA0907-446-Q-P-Phosphorylation	DOID:4159 / skin cancer	3	370	0.0037	0.0081	0.160367	0.7949
[G]KHDRBS2-93-E-K-Phosphorylation	DOID:4159 / skin cancer	3	370	0.0037	0.0081	0.160367	0.7949
[G]KHDRBS2-168-R-C-Phosphorylation	DOID:4159 / skin cancer	3	370	0.0037	0.0081	0.160367	0.7949
[G]KCNU1-704-R-Q-Phosphorylation	DOID:4159 / skin cancer	3	370	0.0037	0.0081	0.160367	0.7949
[G]KCNA5-562-S-F-Phosphorylation	DOID:4159 / skin cancer	3	370	0.0037	0.0081	0.160367	0.7949
[G]IRAK2-511-P-S-Phosphorylation	DOID:4159 / skin cancer	3	370	0.0037	0.0081	0.160367	0.7949
[G]IL36B-138-S-F-Phosphorylation	DOID:4159 / skin cancer	3	370	0.0037	0.0081	0.160367	0.7949
[G]IL1RL1-40-G-E-Phosphorylation	DOID:4159 / skin cancer	3	370	0.0037	0.0081	0.160367	0.7949
[G]IL18RAP-78-D-N-Glycosylation	DOID:4159 / skin cancer	3	370	0.0037	0.0081	0.160367	0.7949
[G]IKZF3-322-P-L-Phosphorylation	DOID:4159 / skin cancer	3	370	0.0037	0.0081	0.160367	0.7949
[G]HYDIN-54-E-K-Phosphorylation	DOID:4159 / skin cancer	3	370	0.0037	0.0081	0.160367	0.7949
[G]HTR7-276-P-S-Phosphorylation	DOID:4159 / skin cancer	3	370	0.0037	0.0081	0.160367	0.7949
[G]HSD17B2-125-R-Q-Phosphorylation	DOID:4159 / skin cancer	3	370	0.0037	0.0081	0.160367	0.7949
[G]HMCN1-2717-S-F-Phosphorylation	DOID:4159 / skin cancer	3	370	0.0037	0.0081	0.160367	0.7949
[G]HEPH-938-E-K-Phosphorylation	DOID:4159 / skin cancer	3	370	0.0037	0.0081	0.160367	0.7949
[G]HEATR5A-1734-P-S-Phosphorylation	DOID:4159 / skin cancer	3	370	0.0037	0.0081	0.160367	0.7949
[G]HDAC9-216-R-Q-Phosphorylation	DOID:4159 / skin cancer	3	370	0.0037	0.0081	0.160367	0.7949
[G]HBD-48-D-N-Glycosylation	DOID:4159 / skin cancer	3	370	0.0037	0.0081	0.160367	0.7949
[G]GUCY1A2-712-S-L-Phosphorylation	DOID:4159 / skin cancer	3	370	0.0037	0.0081	0.160367	0.7949
[G]GRM3-724-E-K-Phosphorylation	DOID:4159 / skin cancer	3	370	0.0037	0.0081	0.160367	0.7949
[G]GRM3-18-G-E-Phosphorylation	DOID:4159 / skin cancer	3	370	0.0037	0.0081	0.160367	0.7949
[G]GRIN2A-1322-G-E-Phosphorylation	DOID:4159 / skin cancer	3	370	0.0037	0.0081	0.160367	0.7949
[G]GPR50-172-D-N-Phosphorylation	DOID:4159 / skin cancer	3	370	0.0037	0.0081	0.160367	0.7949
[G]GPR139-57-R-K-Phosphorylation	DOID:4159 / skin cancer	3	370	0.0037	0.0081	0.160367	0.7949
[G]GPR116-1004-P-S-Phosphorylation	DOID:4159 / skin cancer	3	370	0.0037	0.0081	0.160367	0.7949
[G]GP2-41-S-L-Phosphorylation	DOID:4159 / skin cancer	3	370	0.0037	0.0081	0.160367	0.7949
[G]GNG2-60-P-S-Phosphorylation	DOID:4159 / skin cancer	3	370	0.0037	0.0081	0.160367	0.7949
[G]GLRB-191-P-S-Phosphorylation	DOID:4159 / skin cancer	3	370	0.0037	0.0081	0.160367	0.7949
[G]GHR-302-P-S-Phosphorylation	DOID:4159 / skin cancer	3	370	0.0037	0.0081	0.160367	0.7949
[G]GGT5-434-R-Q-Phosphorylation	DOID:4159 / skin cancer	3	370	0.0037	0.0081	0.160367	0.7949
[G]GEM-116-R-Q-Phosphorylation	DOID:4159 / skin cancer	3	370	0.0037	0.0081	0.160367	0.7949
[G]GCSAML-128-D-N-Phosphorylation	DOID:4159 / skin cancer	3	370	0.0037	0.0081	0.160367	0.7949
[G]GALNT15-439-R-C-Phosphorylation	DOID:4159 / skin cancer	3	370	0.0037	0.0081	0.160367	0.7949
[G]GABRQ-481-E-K-Phosphorylation	DOID:4159 / skin cancer	3	370	0.0037	0.0081	0.160367	0.7949
[G]GABRQ-479-P-S-Phosphorylation	DOID:4159 / skin cancer	3	370	0.0037	0.0081	0.160367	0.7949
[G]GABRG1-196-P-S-Glycosylation	DOID:4159 / skin cancer	3	370	0.0037	0.0081	0.160367	0.7949
[G]FUT9-7-G-E-Phosphorylation	DOID:4159 / skin cancer	3	370	0.0037	0.0081	0.160367	0.7949
[G]FRMD4B-368-P-S-Phosphorylation	DOID:4159 / skin cancer	3	370	0.0037	0.0081	0.160367	0.7949
[G]FRAS1-1891-R-C-Phosphorylation	DOID:4159 / skin cancer	3	370	0.0037	0.0081	0.160367	0.7949
[G]FMN2-842-E-K-Phosphorylation	DOID:4159 / skin cancer	3	370	0.0037	0.0081	0.160367	0.7949
[G]FLRT2-81-P-S-Phosphorylation	DOID:4159 / skin cancer	3	370	0.0037	0.0081	0.160367	0.7949
[G]FLG2-412-E-K-Phosphorylation	DOID:4159 / skin cancer	3	370	0.0037	0.0081	0.160367	0.7949
[G]FILIP1-711-R-W-Phosphorylation	DOID:4159 / skin cancer	3	370	0.0037	0.0081	0.160367	0.7949
[G]FGA-104-S-L-Phosphorylation	DOID:4159 / skin cancer	3	370	0.0037	0.0081	0.160367	0.7949
[G]FER1L6-416-S-F-Phosphorylation	DOID:4159 / skin cancer	3	370	0.0037	0.0081	0.160367	0.7949
[G]FAT4-2201-E-K-Phosphorylation	DOID:4159 / skin cancer	3	370	0.0037	0.0081	0.160367	0.7949
[G]FAP-385-E-K-Phosphorylation	DOID:4159 / skin cancer	3	370	0.0037	0.0081	0.160367	0.7949
[G]FAM83B-51-R-Q-Phosphorylation	DOID:4159 / skin cancer	3	370	0.0037	0.0081	0.160367	0.7949
[G]FAM71D-77-S-F-Phosphorylation	DOID:4159 / skin cancer	3	370	0.0037	0.0081	0.160367	0.7949
[G]FAM47C-648-N-D-Phosphorylation	DOID:4159 / skin cancer	3	370	0.0037	0.0081	0.160367	0.7949
[G]FAM47A-378-E-K-Phosphorylation	DOID:4159 / skin cancer	3	370	0.0037	0.0081	0.160367	0.7949
[G]FAM135B-1211-R-Q-Phosphorylation	DOID:4159 / skin cancer	3	370	0.0037	0.0081	0.160367	0.7949
[G]ESRP1-357-E-K-Phosphorylation	DOID:4159 / skin cancer	3	370	0.0037	0.0081	0.160367	0.7949
[G]ERICH3-259-R-C-Phosphorylation	DOID:4159 / skin cancer	3	370	0.0037	0.0081	0.160367	0.7949
[G]EMB-219-E-K-Phosphorylation	DOID:4159 / skin cancer	3	370	0.0037	0.0081	0.160367	0.7949
[G]EMB-219-E-K-Glycosylation	DOID:4159 / skin cancer	3	370	0.0037	0.0081	0.160367	0.7949
[G]ELFN2-90-E-K-Phosphorylation	DOID:4159 / skin cancer	3	370	0.0037	0.0081	0.160367	0.7949
[G]DZIP1-804-G-E-Phosphorylation	DOID:4159 / skin cancer	3	370	0.0037	0.0081	0.160367	0.7949
[G]DYNLRB2-58-R-C-Phosphorylation	DOID:4159 / skin cancer	3	370	0.0037	0.0081	0.160367	0.7949
[G]DSG4-79-S-L-Phosphorylation	DOID:4159 / skin cancer	3	370	0.0037	0.0081	0.160367	0.7949
[G]DSG2-197-S-F-Phosphorylation	DOID:4159 / skin cancer	3	370	0.0037	0.0081	0.160367	0.7949
[G]DPYD-759-R-Q-Phosphorylation	DOID:4159 / skin cancer	3	370	0.0037	0.0081	0.160367	0.7949
[G]DNER-335-S-F-Phosphorylation	DOID:4159 / skin cancer	3	370	0.0037	0.0081	0.160367	0.7949
[G]DNAH9-2412-P-S-Phosphorylation	DOID:4159 / skin cancer	3	370	0.0037	0.0081	0.160367	0.7949
[G]DNAH7-2961-R-Q-Phosphorylation	DOID:4159 / skin cancer	3	370	0.0037	0.0081	0.160367	0.7949
[G]DNAH7-2120-D-N-Phosphorylation	DOID:4159 / skin cancer	3	370	0.0037	0.0081	0.160367	0.7949
[G]DNAH5-251-G-E-Phosphorylation	DOID:4159 / skin cancer	3	370	0.0037	0.0081	0.160367	0.7949
[G]DNAH5-2050-S-F-Phosphorylation	DOID:4159 / skin cancer	3	370	0.0037	0.0081	0.160367	0.7949
[G]DNAH5-1926-E-K-Phosphorylation	DOID:4159 / skin cancer	3	370	0.0037	0.0081	0.160367	0.7949
[G]DNAH3-1274-R-Q-Phosphorylation	DOID:4159 / skin cancer	3	370	0.0037	0.0081	0.160367	0.7949
[G]DNAH1-1810-P-S-Phosphorylation	DOID:4159 / skin cancer	3	370	0.0037	0.0081	0.160367	0.7949
[G]DNAH11-3139-H-Y-Phosphorylation	DOID:4159 / skin cancer	3	370	0.0037	0.0081	0.160367	0.7949
[G]DEFB129-6-P-S-Phosphorylation	DOID:4159 / skin cancer	3	370	0.0037	0.0081	0.160367	0.7949
[G]DEFB112-23-S-F-Phosphorylation	DOID:4159 / skin cancer	3	370	0.0037	0.0081	0.160367	0.7949
[G]DDX17-504-H-R-Phosphorylation	DOID:4159 / skin cancer	3	370	0.0037	0.0081	0.160367	0.7949
[G]DCC-443-R-Q-Phosphorylation	DOID:4159 / skin cancer	3	370	0.0037	0.0081	0.160367	0.7949
[G]DCAF8L1-80-E-K-Phosphorylation	DOID:4159 / skin cancer	3	370	0.0037	0.0081	0.160367	0.7949
[G]CYP7B1-286-H-Y-Phosphorylation	DOID:4159 / skin cancer	3	370	0.0037	0.0081	0.160367	0.7949
[G]CYP4Z1-357-E-K-Phosphorylation	DOID:4159 / skin cancer	3	370	0.0037	0.0081	0.160367	0.7949
[G]CYP2C19-220-P-S-Glycosylation	DOID:4159 / skin cancer	3	370	0.0037	0.0081	0.160367	0.7949
[G]CYP2C18-293-D-N-Phosphorylation	DOID:4159 / skin cancer	3	370	0.0037	0.0081	0.160367	0.7949
[G]CTNND2-772-S-L-Phosphorylation	DOID:4159 / skin cancer	3	370	0.0037	0.0081	0.160367	0.7949
[G]CSMD3-67-G-E-Phosphorylation	DOID:4159 / skin cancer	3	370	0.0037	0.0081	0.160367	0.7949
[G]CSMD1-3177-E-K-Phosphorylation	DOID:4159 / skin cancer	3	370	0.0037	0.0081	0.160367	0.7949
[G]CSMD1-1071-S-F-Phosphorylation	DOID:4159 / skin cancer	3	370	0.0037	0.0081	0.160367	0.7949
[G]CRP-71-S-L-Phosphorylation	DOID:4159 / skin cancer	3	370	0.0037	0.0081	0.160367	0.7949
[G]COL4A5-134-P-S-Phosphorylation	DOID:4159 / skin cancer	3	370	0.0037	0.0081	0.160367	0.7949
[G]COL3A1-1014-G-E-Phosphorylation	DOID:4159 / skin cancer	3	370	0.0037	0.0081	0.160367	0.7949
[G]COL25A1-402-R-C-Phosphorylation	DOID:4159 / skin cancer	3	370	0.0037	0.0081	0.160367	0.7949
[G]CNTN5-713-S-F-Phosphorylation	DOID:4159 / skin cancer	3	370	0.0037	0.0081	0.160367	0.7949
[G]CNTN5-60-G-E-Phosphorylation	DOID:4159 / skin cancer	3	370	0.0037	0.0081	0.160367	0.7949
[G]CNTN5-1003-E-K-Glycosylation	DOID:4159 / skin cancer	3	370	0.0037	0.0081	0.160367	0.7949
[G]CLSTN2-107-R-C-Phosphorylation	DOID:4159 / skin cancer	3	370	0.0037	0.0081	0.160367	0.7949
[G]CLEC5A-94-E-K-Phosphorylation	DOID:4159 / skin cancer	3	370	0.0037	0.0081	0.160367	0.7949
[G]CHST4-114-E-K-Phosphorylation	DOID:4159 / skin cancer	3	370	0.0037	0.0081	0.160367	0.7949
[G]CHRM2-32-S-F-Phosphorylation	DOID:4159 / skin cancer	3	370	0.0037	0.0081	0.160367	0.7949
[G]CDC27-274-A-D-Phosphorylation	DOID:4159 / skin cancer	3	370	0.0037	0.0081	0.160367	0.7949
[G]CD96-574-E-K-Phosphorylation	DOID:4159 / skin cancer	3	370	0.0037	0.0081	0.160367	0.7949
[G]CD96-574-E-K-Glycosylation	DOID:4159 / skin cancer	3	370	0.0037	0.0081	0.160367	0.7949
[G]CD163L1-1447-P-S-Phosphorylation	DOID:4159 / skin cancer	3	370	0.0037	0.0081	0.160367	0.7949
[G]CD163-579-R-K-Phosphorylation	DOID:4159 / skin cancer	3	370	0.0037	0.0081	0.160367	0.7949
[G]CCR2-270-E-K-Phosphorylation	DOID:4159 / skin cancer	3	370	0.0037	0.0081	0.160367	0.7949
[G]CCK-76-R-Q-Phosphorylation	DOID:4159 / skin cancer	3	370	0.0037	0.0081	0.160367	0.7949
[G]CCDC60-339-E-K-Phosphorylation	DOID:4159 / skin cancer	3	370	0.0037	0.0081	0.160367	0.7949
[G]CCDC141-79-E-K-Phosphorylation	DOID:4159 / skin cancer	3	370	0.0037	0.0081	0.160367	0.7949
[G]CCBE1-246-P-S-Phosphorylation	DOID:4159 / skin cancer	3	370	0.0037	0.0081	0.160367	0.7949
[G]CAPZA3-136-G-E-Phosphorylation	DOID:4159 / skin cancer	3	370	0.0037	0.0081	0.160367	0.7949
[G]CAD-938-L-F-Phosphorylation	DOID:4159 / skin cancer	3	370	0.0037	0.0081	0.160367	0.7949
[G]CACNA2D3-912-E-K-Phosphorylation	DOID:4159 / skin cancer	3	370	0.0037	0.0081	0.160367	0.7949
[G]CACNA2D3-489-E-K-Phosphorylation	DOID:4159 / skin cancer	3	370	0.0037	0.0081	0.160367	0.7949
[G]CACNA1D-2087-E-K-Phosphorylation	DOID:4159 / skin cancer	3	370	0.0037	0.0081	0.160367	0.7949
[G]CABP4-100-R-C-Phosphorylation	DOID:4159 / skin cancer	3	370	0.0037	0.0081	0.160367	0.7949
[G]C9orf171-201-P-S-Phosphorylation	DOID:4159 / skin cancer	3	370	0.0037	0.0081	0.160367	0.7949
[G]C8orf4-5-R-Q-Phosphorylation	DOID:4159 / skin cancer	3	370	0.0037	0.0081	0.160367	0.7949
[G]C8B-499-E-K-Phosphorylation	DOID:4159 / skin cancer	3	370	0.0037	0.0081	0.160367	0.7949
[G]C7-590-P-S-Phosphorylation	DOID:4159 / skin cancer	3	370	0.0037	0.0081	0.160367	0.7949
[G]C6-871-E-K-Phosphorylation	DOID:4159 / skin cancer	3	370	0.0037	0.0081	0.160367	0.7949
[G]C6-853-S-L-Phosphorylation	DOID:4159 / skin cancer	3	370	0.0037	0.0081	0.160367	0.7949
[G]C1orf168-372-P-S-Phosphorylation	DOID:4159 / skin cancer	3	370	0.0037	0.0081	0.160367	0.7949
[G]C1orf168-372-P-S-Glycosylation	DOID:4159 / skin cancer	3	370	0.0037	0.0081	0.160367	0.7949
[G]C1orf106-407-D-N-Phosphorylation	DOID:4159 / skin cancer	3	370	0.0037	0.0081	0.160367	0.7949
[G]BRAF-466-G-E-Phosphorylation	DOID:4159 / skin cancer	3	370	0.0037	0.0081	0.160367	0.7949
[G]BMP10-193-G-R-Phosphorylation	DOID:4159 / skin cancer	3	370	0.0037	0.0081	0.160367	0.7949
[G]BCLAF1-283-R-Q-Phosphorylation	DOID:4159 / skin cancer	3	370	0.0037	0.0081	0.160367	0.7949
[G]BCL11B-123-E-K-Phosphorylation	DOID:4159 / skin cancer	3	370	0.0037	0.0081	0.160367	0.7949
[G]BCL11A-587-E-K-Phosphorylation	DOID:4159 / skin cancer	3	370	0.0037	0.0081	0.160367	0.7949
[G]BAI3-588-R-Q-Phosphorylation	DOID:4159 / skin cancer	3	370	0.0037	0.0081	0.160367	0.7949
[G]BAI3-1351-M-I-Phosphorylation	DOID:4159 / skin cancer	3	370	0.0037	0.0081	0.160367	0.7949
[G]AXDND1-863-E-K-Phosphorylation	DOID:4159 / skin cancer	3	370	0.0037	0.0081	0.160367	0.7949
[G]ATP13A5-601-S-F-Phosphorylation	DOID:4159 / skin cancer	3	370	0.0037	0.0081	0.160367	0.7949
[G]ASB5-202-G-E-Phosphorylation	DOID:4159 / skin cancer	3	370	0.0037	0.0081	0.160367	0.7949
[G]ARMC4-520-E-K-Phosphorylation	DOID:4159 / skin cancer	3	370	0.0037	0.0081	0.160367	0.7949
[G]ARHGAP36-247-E-K-Phosphorylation	DOID:4159 / skin cancer	3	370	0.0037	0.0081	0.160367	0.7949
[G]ARHGAP29-549-E-K-Phosphorylation	DOID:4159 / skin cancer	3	370	0.0037	0.0081	0.160367	0.7949
[G]ANKRD30A-360-E-K-Phosphorylation	DOID:4159 / skin cancer	3	370	0.0037	0.0081	0.160367	0.7949
[G]AMPD1-376-E-K-Phosphorylation	DOID:4159 / skin cancer	3	370	0.0037	0.0081	0.160367	0.7949
[G]ALPK2-1367-E-K-Phosphorylation	DOID:4159 / skin cancer	3	370	0.0037	0.0081	0.160367	0.7949
[G]AICDA-156-E-K-Phosphorylation	DOID:4159 / skin cancer	3	370	0.0037	0.0081	0.160367	0.7949
[G]AFAP1L2-355-E-K-Phosphorylation	DOID:4159 / skin cancer	3	370	0.0037	0.0081	0.160367	0.7949
[G]ADAMTS2-824-G-R-Phosphorylation	DOID:4159 / skin cancer	3	370	0.0037	0.0081	0.160367	0.7949
[G]ADAMTS2-361-D-N-Phosphorylation	DOID:4159 / skin cancer	3	370	0.0037	0.0081	0.160367	0.7949
[G]ADAMDEC1-133-E-K-Phosphorylation	DOID:4159 / skin cancer	3	370	0.0037	0.0081	0.160367	0.7949
[G]ADAM18-678-E-K-Phosphorylation	DOID:4159 / skin cancer	3	370	0.0037	0.0081	0.160367	0.7949
[G]ADAD1-393-E-K-Phosphorylation	DOID:4159 / skin cancer	3	370	0.0037	0.0081	0.160367	0.7949
[G]ACTC1-314-R-C-Phosphorylation	DOID:4159 / skin cancer	3	370	0.0037	0.0081	0.160367	0.7949
[G]ACSM2B-322-D-N-Glycosylation	DOID:4159 / skin cancer	3	370	0.0037	0.0081	0.160367	0.7949
[G]ACSL5-414-R-C-Phosphorylation	DOID:4159 / skin cancer	3	370	0.0037	0.0081	0.160367	0.7949
[G]ABCB5-587-R-Q-Phosphorylation	DOID:4159 / skin cancer	3	370	0.0037	0.0081	0.160367	0.7949
[L]ZNF563-373-T-A-Phosphorylation	DOID:1793 / pancreatic cancer	4	210	0.0113	0.019	0.215442	0.6667
[L]UBE2D4-112-D-Y-Binding Site	DOID:1793 / pancreatic cancer	4	210	0.0113	0.019	0.215442	0.6667
[L]THRA-79-R-H-Binding Site	DOID:1793 / pancreatic cancer	4	210	0.0113	0.019	0.215442	0.6667
[L]PAK2-20-S-R-Phosphorylation	DOID:1793 / pancreatic cancer	4	210	0.0113	0.019	0.215442	0.6667
[L]JAG2-501-E-K-Binding Site	DOID:1793 / pancreatic cancer	4	210	0.0113	0.019	0.215442	0.6667
[L]GNAS-844-R-H-Binding Site	DOID:1793 / pancreatic cancer	4	210	0.0113	0.019	0.215442	0.6667
[L]GNAS-844-R-C-Binding Site	DOID:1793 / pancreatic cancer	4	210	0.0113	0.019	0.215442	0.6667
[L]GNAS-201-R-H-Binding Site	DOID:1793 / pancreatic cancer	4	210	0.0113	0.019	0.215442	0.6667
[L]GNAS-201-R-C-Binding Site	DOID:1793 / pancreatic cancer	4	210	0.0113	0.019	0.215442	0.6667
[L]CDC27-620-A-V-Binding Site	DOID:1793 / pancreatic cancer	4	210	0.0113	0.019	0.215442	0.6667
[G]ZNF91-333-R-H-Phosphorylation	DOID:1793 / pancreatic cancer	4	210	0.0113	0.019	0.215442	0.6667
[G]ZNF844-447-R-P-Phosphorylation	DOID:1793 / pancreatic cancer	4	210	0.0113	0.019	0.215442	0.6667
[G]ZNF563-373-T-A-Phosphorylation	DOID:1793 / pancreatic cancer	4	210	0.0113	0.019	0.215442	0.6667
[G]ZNF285-92-V-M-Phosphorylation	DOID:1793 / pancreatic cancer	4	210	0.0113	0.019	0.215442	0.6667
[G]TSNARE1-268-V-I-Phosphorylation	DOID:1793 / pancreatic cancer	4	210	0.0113	0.019	0.215442	0.6667
[G]TSEN54-347-K-N-Phosphorylation	DOID:1793 / pancreatic cancer	4	210	0.0113	0.019	0.215442	0.6667
[G]TSEN54-347-K-N-Glycosylation	DOID:1793 / pancreatic cancer	4	210	0.0113	0.019	0.215442	0.6667
[G]TMEM184A-390-S-G-Phosphorylation	DOID:1793 / pancreatic cancer	4	210	0.0113	0.019	0.215442	0.6667
[G]TAS2R43-212-H-R-Phosphorylation	DOID:1793 / pancreatic cancer	4	210	0.0113	0.019	0.215442	0.6667
[G]STK38L-72-R-S-Phosphorylation	DOID:1793 / pancreatic cancer	4	210	0.0113	0.019	0.215442	0.6667
[G]SMG1-546-H-R-Phosphorylation	DOID:1793 / pancreatic cancer	4	210	0.0113	0.019	0.215442	0.6667
[G]RNF145-141-M-T-Phosphorylation	DOID:1793 / pancreatic cancer	4	210	0.0113	0.019	0.215442	0.6667
[G]RLIM-471-S-P-Phosphorylation	DOID:1793 / pancreatic cancer	4	210	0.0113	0.019	0.215442	0.6667
[G]RET-918-M-T-Phosphorylation	DOID:1793 / pancreatic cancer	4	210	0.0113	0.019	0.215442	0.6667
[G]PRG4-515-S-A-Phosphorylation	DOID:1793 / pancreatic cancer	4	210	0.0113	0.019	0.215442	0.6667
[G]PRG4-401-T-P-Phosphorylation	DOID:1793 / pancreatic cancer	4	210	0.0113	0.019	0.215442	0.6667
[G]PDPR-29-T-A-Phosphorylation	DOID:1793 / pancreatic cancer	4	210	0.0113	0.019	0.215442	0.6667
[G]OGFR-565-R-S-Phosphorylation	DOID:1793 / pancreatic cancer	4	210	0.0113	0.019	0.215442	0.6667
[G]OGFR-545-R-S-Phosphorylation	DOID:1793 / pancreatic cancer	4	210	0.0113	0.019	0.215442	0.6667
[G]OBSCN-7172-A-V-Phosphorylation	DOID:1793 / pancreatic cancer	4	210	0.0113	0.019	0.215442	0.6667
[G]LENG9-153-H-R-Phosphorylation	DOID:1793 / pancreatic cancer	4	210	0.0113	0.019	0.215442	0.6667
[G]L1CAM-431-A-V-Phosphorylation	DOID:1793 / pancreatic cancer	4	210	0.0113	0.019	0.215442	0.6667
[G]JAG2-501-E-K-Phosphorylation	DOID:1793 / pancreatic cancer	4	210	0.0113	0.019	0.215442	0.6667
[G]HLA-B-69-E-D-Phosphorylation	DOID:1793 / pancreatic cancer	4	210	0.0113	0.019	0.215442	0.6667
[G]GPRC6A-775-Y-S-Phosphorylation	DOID:1793 / pancreatic cancer	4	210	0.0113	0.019	0.215442	0.6667
[G]FLOT1-168-R-L-Phosphorylation	DOID:1793 / pancreatic cancer	4	210	0.0113	0.019	0.215442	0.6667
[G]FAM47A-507-E-Q-Phosphorylation	DOID:1793 / pancreatic cancer	4	210	0.0113	0.019	0.215442	0.6667
[G]DRD5-297-T-P-Phosphorylation	DOID:1793 / pancreatic cancer	4	210	0.0113	0.019	0.215442	0.6667
[G]DND1-334-E-K-Phosphorylation	DOID:1793 / pancreatic cancer	4	210	0.0113	0.019	0.215442	0.6667
[G]C9orf156-7-S-P-Phosphorylation	DOID:1793 / pancreatic cancer	4	210	0.0113	0.019	0.215442	0.6667
[G]ADCY9-772-I-M-Phosphorylation	DOID:1793 / pancreatic cancer	4	210	0.0113	0.019	0.215442	0.6667
[L]TP53-337-R-L-Methylation	DOID:1324 / lung cancer	2	177	0.0059	0.0113	0.278226	0.5556
[L]TP53-179-H-L-Binding Site	DOID:1324 / lung cancer	2	177	0.0059	0.0113	0.278226	0.5556
[L]SON-908-S-L-Phosphorylation	DOID:1324 / lung cancer	2	177	0.0059	0.0113	0.278226	0.5556
[L]PCDHB1-568-N-K-N-linked Glycosylation	DOID:1324 / lung cancer	2	177	0.0059	0.0113	0.278226	0.5556
[L]CSMD3-691-Q-K-Binding Site	DOID:1324 / lung cancer	2	177	0.0059	0.0113	0.278226	0.5556
[L]CLEC4C-179-R-L-Binding Site	DOID:1324 / lung cancer	2	177	0.0059	0.0113	0.278226	0.5556
[G]TP53-220-Y-C-Phosphorylation	DOID:1324 / lung cancer	2	177	0.0059	0.0113	0.278226	0.5556
[G]TP53-214-H-R-Phosphorylation	DOID:1324 / lung cancer	2	177	0.0059	0.0113	0.278226	0.5556
[G]PRSS57-39-E-Q-Phosphorylation	DOID:1324 / lung cancer	2	177	0.0059	0.0113	0.278226	0.5556
[G]OR51S1-159-R-Q-Phosphorylation	DOID:1324 / lung cancer	2	177	0.0059	0.0113	0.278226	0.5556
[G]LRRC66-458-F-L-Phosphorylation	DOID:1324 / lung cancer	2	177	0.0059	0.0113	0.278226	0.5556
[G]GNL3L-20-K-N-Glycosylation	DOID:1324 / lung cancer	2	177	0.0059	0.0113	0.278226	0.5556
[G]EP300-1399-D-N-Phosphorylation	DOID:1324 / lung cancer	2	177	0.0059	0.0113	0.278226	0.5556
[G]C1orf74-254-D-N-Glycosylation	DOID:1324 / lung cancer	2	177	0.0059	0.0113	0.278226	0.5556
[G]ALPK2-53-D-N-Glycosylation	DOID:1324 / lung cancer	2	177	0.0059	0.0113	0.278226	0.5556
[L]TP53-273-R-C-Binding Site	DOID:11054 / urinary bladder cancer	2	129	0.0083	0.0155	0.291868	0.5348
[L]TP53-248-R-W-Binding Site	DOID:11054 / urinary bladder cancer	2	129	0.0083	0.0155	0.291868	0.5348
[L]TP53-132-K-N-Ubiquitylation	DOID:11054 / urinary bladder cancer	2	129	0.0083	0.0155	0.291868	0.5348
[L]RXRA-427-S-Y-Binding Site	DOID:11054 / urinary bladder cancer	2	129	0.0083	0.0155	0.291868	0.5348
[L]RAD51C-224-Y-H-Binding Site	DOID:11054 / urinary bladder cancer	2	129	0.0083	0.0155	0.291868	0.5348
[L]GNA13-200-R-G-Binding Site	DOID:11054 / urinary bladder cancer	2	129	0.0083	0.0155	0.291868	0.5348
[G]ZNF91-333-R-H-Phosphorylation	DOID:11054 / urinary bladder cancer	2	129	0.0083	0.0155	0.291868	0.5348
[G]ZNF860-464-H-R-Phosphorylation	DOID:11054 / urinary bladder cancer	2	129	0.0083	0.0155	0.291868	0.5348
[G]ZNF761-373-H-R-Phosphorylation	DOID:11054 / urinary bladder cancer	2	129	0.0083	0.0155	0.291868	0.5348
[G]ZNF749-457-Q-E-Phosphorylation	DOID:11054 / urinary bladder cancer	2	129	0.0083	0.0155	0.291868	0.5348
[G]ZNF626-198-G-E-Phosphorylation	DOID:11054 / urinary bladder cancer	2	129	0.0083	0.0155	0.291868	0.5348
[G]ZNF208-647-I-S-Phosphorylation	DOID:11054 / urinary bladder cancer	2	129	0.0083	0.0155	0.291868	0.5348
[G]PRMT8-31-S-P-Phosphorylation	DOID:11054 / urinary bladder cancer	2	129	0.0083	0.0155	0.291868	0.5348
[G]POTEC-477-R-Q-Phosphorylation	DOID:11054 / urinary bladder cancer	2	129	0.0083	0.0155	0.291868	0.5348
[G]POTEC-477-R-Q-Glycosylation	DOID:11054 / urinary bladder cancer	2	129	0.0083	0.0155	0.291868	0.5348
[G]POLR3B-372-L-F-Phosphorylation	DOID:11054 / urinary bladder cancer	2	129	0.0083	0.0155	0.291868	0.5348
[G]LAMA4-639-E-K-Glycosylation	DOID:11054 / urinary bladder cancer	2	129	0.0083	0.0155	0.291868	0.5348
[G]KIAA0907-446-Q-P-Phosphorylation	DOID:11054 / urinary bladder cancer	2	129	0.0083	0.0155	0.291868	0.5348
[G]EEF1A2-418-Y-S-Phosphorylation	DOID:11054 / urinary bladder cancer	2	129	0.0083	0.0155	0.291868	0.5348
[G]DLC1-741-S-T-Phosphorylation	DOID:11054 / urinary bladder cancer	2	129	0.0083	0.0155	0.291868	0.5348
[G]CUL1-485-E-K-Phosphorylation	DOID:11054 / urinary bladder cancer	2	129	0.0083	0.0155	0.291868	0.5348
[L]TP53-337-R-C-Methylation	DOID:10534 / stomach cancer	2	342	0.0032	0.0058	0.303797	0.5174
[L]TNC-1065-A-T-Binding Site	DOID:10534 / stomach cancer	2	342	0.0032	0.0058	0.303797	0.5174
[L]TDG-201-K-T-Ubiquitylation	DOID:10534 / stomach cancer	2	342	0.0032	0.0058	0.303797	0.5174
[L]SMAD4-361-R-H-Binding Site	DOID:10534 / stomach cancer	2	342	0.0032	0.0058	0.303797	0.5174
[L]SMAD4-361-R-C-Binding Site	DOID:10534 / stomach cancer	2	342	0.0032	0.0058	0.303797	0.5174
[L]RPA3-11-R-H-Binding Site	DOID:10534 / stomach cancer	2	342	0.0032	0.0058	0.303797	0.5174
[L]RIMBP2-1013-F-V-Binding Site	DOID:10534 / stomach cancer	2	342	0.0032	0.0058	0.303797	0.5174
[L]RALGDS-803-R-C-Binding Site	DOID:10534 / stomach cancer	2	342	0.0032	0.0058	0.303797	0.5174
[L]RAF1-257-S-L-Phosphorylation	DOID:10534 / stomach cancer	2	342	0.0032	0.0058	0.303797	0.5174
[L]POLR3B-1046-R-H-Binding Site	DOID:10534 / stomach cancer	2	342	0.0032	0.0058	0.303797	0.5174
[L]PCOLCE2-143-A-T-Binding Site	DOID:10534 / stomach cancer	2	342	0.0032	0.0058	0.303797	0.5174
[L]PCDH17-599-R-H-Binding Site	DOID:10534 / stomach cancer	2	342	0.0032	0.0058	0.303797	0.5174
[L]PAK2-128-K-R-Acetylation	DOID:10534 / stomach cancer	2	342	0.0032	0.0058	0.303797	0.5174
[L]MMP17-155-T-M-Phosphorylation	DOID:10534 / stomach cancer	2	342	0.0032	0.0058	0.303797	0.5174
[L]MATK-385-R-W-Active Site	DOID:10534 / stomach cancer	2	342	0.0032	0.0058	0.303797	0.5174
[L]LRP12-370-Q-H-Binding Site	DOID:10534 / stomach cancer	2	342	0.0032	0.0058	0.303797	0.5174
[L]HOXA1-233-R-C-Binding Site	DOID:10534 / stomach cancer	2	342	0.0032	0.0058	0.303797	0.5174
[L]GNAS-844-R-C-Binding Site	DOID:10534 / stomach cancer	2	342	0.0032	0.0058	0.303797	0.5174
[L]GNAS-201-R-C-Binding Site	DOID:10534 / stomach cancer	2	342	0.0032	0.0058	0.303797	0.5174
[L]EP300-1466-W-L-Binding Site	DOID:10534 / stomach cancer	2	342	0.0032	0.0058	0.303797	0.5174
[L]DPP6-471-N-S-N-linked Glycosylation	DOID:10534 / stomach cancer	2	342	0.0032	0.0058	0.303797	0.5174
[L]CUBN-3148-R-Q-Binding Site	DOID:10534 / stomach cancer	2	342	0.0032	0.0058	0.303797	0.5174
[L]CSMD1-2425-K-T-Binding Site	DOID:10534 / stomach cancer	2	342	0.0032	0.0058	0.303797	0.5174
[L]CRYBB1-231-R-H-Methylation	DOID:10534 / stomach cancer	2	342	0.0032	0.0058	0.303797	0.5174
[L]COX4I1-83-R-H-Binding Site	DOID:10534 / stomach cancer	2	342	0.0032	0.0058	0.303797	0.5174
[L]CEBPE-211-R-W-Binding Site	DOID:10534 / stomach cancer	2	342	0.0032	0.0058	0.303797	0.5174
[L]BHLHE22-297-A-V-Binding Site	DOID:10534 / stomach cancer	2	342	0.0032	0.0058	0.303797	0.5174
[L]ANLN-327-T-M-Phosphorylation	DOID:10534 / stomach cancer	2	342	0.0032	0.0058	0.303797	0.5174
[L]ALDH1L2-675-I-T-Binding Site	DOID:10534 / stomach cancer	2	342	0.0032	0.0058	0.303797	0.5174
[L]ADRA1A-273-T-M-Phosphorylation	DOID:10534 / stomach cancer	2	342	0.0032	0.0058	0.303797	0.5174
[G]ZNF862-463-R-H-Phosphorylation	DOID:10534 / stomach cancer	2	342	0.0032	0.0058	0.303797	0.5174
[G]ZNF502-311-T-M-Phosphorylation	DOID:10534 / stomach cancer	2	342	0.0032	0.0058	0.303797	0.5174
[G]ZNF217-671-A-T-Phosphorylation	DOID:10534 / stomach cancer	2	342	0.0032	0.0058	0.303797	0.5174
[G]ZNF141-327-T-S-Phosphorylation	DOID:10534 / stomach cancer	2	342	0.0032	0.0058	0.303797	0.5174
[G]ZBTB7A-424-K-T-Phosphorylation	DOID:10534 / stomach cancer	2	342	0.0032	0.0058	0.303797	0.5174
[G]WDR34-60-W-G-Phosphorylation	DOID:10534 / stomach cancer	2	342	0.0032	0.0058	0.303797	0.5174
[G]USP17L2-332-D-N-Phosphorylation	DOID:10534 / stomach cancer	2	342	0.0032	0.0058	0.303797	0.5174
[G]UNC79-769-R-H-Phosphorylation	DOID:10534 / stomach cancer	2	342	0.0032	0.0058	0.303797	0.5174
[G]TRPC5-191-R-H-Phosphorylation	DOID:10534 / stomach cancer	2	342	0.0032	0.0058	0.303797	0.5174
[G]TRIM22-327-R-C-Phosphorylation	DOID:10534 / stomach cancer	2	342	0.0032	0.0058	0.303797	0.5174
[G]TPTE2-451-G-S-Phosphorylation	DOID:10534 / stomach cancer	2	342	0.0032	0.0058	0.303797	0.5174
[G]TP53-245-G-S-Phosphorylation	DOID:10534 / stomach cancer	2	342	0.0032	0.0058	0.303797	0.5174
[G]TP53-220-Y-C-Phosphorylation	DOID:10534 / stomach cancer	2	342	0.0032	0.0058	0.303797	0.5174
[G]TP53-158-R-H-Phosphorylation	DOID:10534 / stomach cancer	2	342	0.0032	0.0058	0.303797	0.5174
[G]TMEM168-350-R-H-Phosphorylation	DOID:10534 / stomach cancer	2	342	0.0032	0.0058	0.303797	0.5174
[G]TMCC3-16-Y-D-Phosphorylation	DOID:10534 / stomach cancer	2	342	0.0032	0.0058	0.303797	0.5174
[G]TM2D3-226-T-M-Phosphorylation	DOID:10534 / stomach cancer	2	342	0.0032	0.0058	0.303797	0.5174
[G]TLR8-1029-R-W-Glycosylation	DOID:10534 / stomach cancer	2	342	0.0032	0.0058	0.303797	0.5174
[G]TDG-201-K-T-Phosphorylation	DOID:10534 / stomach cancer	2	342	0.0032	0.0058	0.303797	0.5174
[G]TBX18-564-T-M-Phosphorylation	DOID:10534 / stomach cancer	2	342	0.0032	0.0058	0.303797	0.5174
[G]STAG1-116-A-T-Phosphorylation	DOID:10534 / stomach cancer	2	342	0.0032	0.0058	0.303797	0.5174
[G]SLC23A1-229-R-H-Glycosylation	DOID:10534 / stomach cancer	2	342	0.0032	0.0058	0.303797	0.5174
[G]RPA1-329-A-T-Phosphorylation	DOID:10534 / stomach cancer	2	342	0.0032	0.0058	0.303797	0.5174
[G]RAF1-257-S-L-Phosphorylation	DOID:10534 / stomach cancer	2	342	0.0032	0.0058	0.303797	0.5174
[G]PRUNE2-17-R-C-Phosphorylation	DOID:10534 / stomach cancer	2	342	0.0032	0.0058	0.303797	0.5174
[G]PPIL1-152-R-H-Phosphorylation	DOID:10534 / stomach cancer	2	342	0.0032	0.0058	0.303797	0.5174
[G]PLD4-288-R-H-Phosphorylation	DOID:10534 / stomach cancer	2	342	0.0032	0.0058	0.303797	0.5174
[G]PI4K2B-78-S-P-Phosphorylation	DOID:10534 / stomach cancer	2	342	0.0032	0.0058	0.303797	0.5174
[G]PDE3A-12-D-N-Phosphorylation	DOID:10534 / stomach cancer	2	342	0.0032	0.0058	0.303797	0.5174
[G]PCDHB14-724-R-H-Phosphorylation	DOID:10534 / stomach cancer	2	342	0.0032	0.0058	0.303797	0.5174
[G]PCDHB12-62-R-W-Phosphorylation	DOID:10534 / stomach cancer	2	342	0.0032	0.0058	0.303797	0.5174
[G]PCDHB11-530-R-C-Phosphorylation	DOID:10534 / stomach cancer	2	342	0.0032	0.0058	0.303797	0.5174
[G]PCDHA7-427-A-T-Phosphorylation	DOID:10534 / stomach cancer	2	342	0.0032	0.0058	0.303797	0.5174
[G]PCDHA1-681-R-W-Phosphorylation	DOID:10534 / stomach cancer	2	342	0.0032	0.0058	0.303797	0.5174
[G]PBX1-21-G-S-Phosphorylation	DOID:10534 / stomach cancer	2	342	0.0032	0.0058	0.303797	0.5174
[G]PAK7-466-A-T-Phosphorylation	DOID:10534 / stomach cancer	2	342	0.0032	0.0058	0.303797	0.5174
[G]P2RY10-283-A-T-Phosphorylation	DOID:10534 / stomach cancer	2	342	0.0032	0.0058	0.303797	0.5174
[G]OR5M8-88-K-N-Glycosylation	DOID:10534 / stomach cancer	2	342	0.0032	0.0058	0.303797	0.5174
[G]NUSAP1-33-T-A-Phosphorylation	DOID:10534 / stomach cancer	2	342	0.0032	0.0058	0.303797	0.5174
[G]NTRK2-268-A-V-Phosphorylation	DOID:10534 / stomach cancer	2	342	0.0032	0.0058	0.303797	0.5174
[G]NOBOX-482-G-S-Phosphorylation	DOID:10534 / stomach cancer	2	342	0.0032	0.0058	0.303797	0.5174
[G]NLRP8-548-S-N-Glycosylation	DOID:10534 / stomach cancer	2	342	0.0032	0.0058	0.303797	0.5174
[G]NFASC-1078-I-M-Phosphorylation	DOID:10534 / stomach cancer	2	342	0.0032	0.0058	0.303797	0.5174
[G]NEDD9-316-A-T-Glycosylation	DOID:10534 / stomach cancer	2	342	0.0032	0.0058	0.303797	0.5174
[G]NALCN-1607-R-Q-Phosphorylation	DOID:10534 / stomach cancer	2	342	0.0032	0.0058	0.303797	0.5174
[G]MYO10-1223-G-R-Phosphorylation	DOID:10534 / stomach cancer	2	342	0.0032	0.0058	0.303797	0.5174
[G]MYCT1-55-S-R-Glycosylation	DOID:10534 / stomach cancer	2	342	0.0032	0.0058	0.303797	0.5174
[G]MICAL1-190-K-N-Glycosylation	DOID:10534 / stomach cancer	2	342	0.0032	0.0058	0.303797	0.5174
[G]LRRC26-27-Q-H-Phosphorylation	DOID:10534 / stomach cancer	2	342	0.0032	0.0058	0.303797	0.5174
[G]KRTAP4-9-31-E-Q-Phosphorylation	DOID:10534 / stomach cancer	2	342	0.0032	0.0058	0.303797	0.5174
[G]KRAS-146-A-T-Phosphorylation	DOID:10534 / stomach cancer	2	342	0.0032	0.0058	0.303797	0.5174
[G]KIF2B-504-R-W-Phosphorylation	DOID:10534 / stomach cancer	2	342	0.0032	0.0058	0.303797	0.5174
[G]KCNQ5-426-R-C-Phosphorylation	DOID:10534 / stomach cancer	2	342	0.0032	0.0058	0.303797	0.5174
[G]KAT6B-1254-R-H-Phosphorylation	DOID:10534 / stomach cancer	2	342	0.0032	0.0058	0.303797	0.5174
[G]HRNR-297-G-S-Phosphorylation	DOID:10534 / stomach cancer	2	342	0.0032	0.0058	0.303797	0.5174
[G]GRP-4-R-S-Phosphorylation	DOID:10534 / stomach cancer	2	342	0.0032	0.0058	0.303797	0.5174
[G]GRM2-218-E-K-Phosphorylation	DOID:10534 / stomach cancer	2	342	0.0032	0.0058	0.303797	0.5174
[G]GRID2-710-R-Q-Phosphorylation	DOID:10534 / stomach cancer	2	342	0.0032	0.0058	0.303797	0.5174
[G]GLIPR1L2-193-A-V-Phosphorylation	DOID:10534 / stomach cancer	2	342	0.0032	0.0058	0.303797	0.5174
[G]GATA3-395-A-T-Phosphorylation	DOID:10534 / stomach cancer	2	342	0.0032	0.0058	0.303797	0.5174
[G]GALNT16-141-R-H-Phosphorylation	DOID:10534 / stomach cancer	2	342	0.0032	0.0058	0.303797	0.5174
[G]FLG-610-G-E-Phosphorylation	DOID:10534 / stomach cancer	2	342	0.0032	0.0058	0.303797	0.5174
[G]FLG-3277-R-C-Phosphorylation	DOID:10534 / stomach cancer	2	342	0.0032	0.0058	0.303797	0.5174
[G]FLG-2857-R-H-Phosphorylation	DOID:10534 / stomach cancer	2	342	0.0032	0.0058	0.303797	0.5174
[G]FBXO32-141-A-T-Phosphorylation	DOID:10534 / stomach cancer	2	342	0.0032	0.0058	0.303797	0.5174
[G]FAM91A1-379-A-T-Phosphorylation	DOID:10534 / stomach cancer	2	342	0.0032	0.0058	0.303797	0.5174
[G]FAM86C1-7-A-S-Phosphorylation	DOID:10534 / stomach cancer	2	342	0.0032	0.0058	0.303797	0.5174
[G]FAM26F-100-T-A-Phosphorylation	DOID:10534 / stomach cancer	2	342	0.0032	0.0058	0.303797	0.5174
[G]EXT1-538-V-I-Phosphorylation	DOID:10534 / stomach cancer	2	342	0.0032	0.0058	0.303797	0.5174
[G]ERI1-16-L-P-Phosphorylation	DOID:10534 / stomach cancer	2	342	0.0032	0.0058	0.303797	0.5174
[G]E2F7-185-R-H-Phosphorylation	DOID:10534 / stomach cancer	2	342	0.0032	0.0058	0.303797	0.5174
[G]DYNC2H1-2871-R-Q-Phosphorylation	DOID:10534 / stomach cancer	2	342	0.0032	0.0058	0.303797	0.5174
[G]DRD5-297-T-P-Phosphorylation	DOID:10534 / stomach cancer	2	342	0.0032	0.0058	0.303797	0.5174
[G]DNAJB2-248-D-N-Glycosylation	DOID:10534 / stomach cancer	2	342	0.0032	0.0058	0.303797	0.5174
[G]DLL3-172-F-C-Phosphorylation	DOID:10534 / stomach cancer	2	342	0.0032	0.0058	0.303797	0.5174
[G]DHX57-72-R-H-Phosphorylation	DOID:10534 / stomach cancer	2	342	0.0032	0.0058	0.303797	0.5174
[G]DDX11-273-K-R-Phosphorylation	DOID:10534 / stomach cancer	2	342	0.0032	0.0058	0.303797	0.5174
[G]DDX11-272-V-M-Phosphorylation	DOID:10534 / stomach cancer	2	342	0.0032	0.0058	0.303797	0.5174
[G]CYP4F2-470-G-R-Phosphorylation	DOID:10534 / stomach cancer	2	342	0.0032	0.0058	0.303797	0.5174
[G]CS-187-Q-R-Phosphorylation	DOID:10534 / stomach cancer	2	342	0.0032	0.0058	0.303797	0.5174
[G]CPED1-302-R-C-Phosphorylation	DOID:10534 / stomach cancer	2	342	0.0032	0.0058	0.303797	0.5174
[G]COL6A3-598-D-N-Glycosylation	DOID:10534 / stomach cancer	2	342	0.0032	0.0058	0.303797	0.5174
[G]COL6A3-520-G-S-Phosphorylation	DOID:10534 / stomach cancer	2	342	0.0032	0.0058	0.303797	0.5174
[G]CNTNAP5-435-R-C-Phosphorylation	DOID:10534 / stomach cancer	2	342	0.0032	0.0058	0.303797	0.5174
[G]CFH-1203-R-W-Phosphorylation	DOID:10534 / stomach cancer	2	342	0.0032	0.0058	0.303797	0.5174
[G]CDK5RAP2-764-A-T-Phosphorylation	DOID:10534 / stomach cancer	2	342	0.0032	0.0058	0.303797	0.5174
[G]CDC27-111-G-D-Phosphorylation	DOID:10534 / stomach cancer	2	342	0.0032	0.0058	0.303797	0.5174
[G]CD163L1-686-S-L-Phosphorylation	DOID:10534 / stomach cancer	2	342	0.0032	0.0058	0.303797	0.5174
[G]C9orf156-7-S-P-Phosphorylation	DOID:10534 / stomach cancer	2	342	0.0032	0.0058	0.303797	0.5174
[G]C6-817-K-T-Phosphorylation	DOID:10534 / stomach cancer	2	342	0.0032	0.0058	0.303797	0.5174
[G]C2orf43-86-A-V-Phosphorylation	DOID:10534 / stomach cancer	2	342	0.0032	0.0058	0.303797	0.5174
[G]BRPF1-66-R-C-Phosphorylation	DOID:10534 / stomach cancer	2	342	0.0032	0.0058	0.303797	0.5174
[G]B4GALT7-88-A-T-Phosphorylation	DOID:10534 / stomach cancer	2	342	0.0032	0.0058	0.303797	0.5174
[G]ATM-337-R-C-Phosphorylation	DOID:10534 / stomach cancer	2	342	0.0032	0.0058	0.303797	0.5174
[G]AP3S1-145-N-S-Phosphorylation	DOID:10534 / stomach cancer	2	342	0.0032	0.0058	0.303797	0.5174
[G]AGO1-194-R-C-Phosphorylation	DOID:10534 / stomach cancer	2	342	0.0032	0.0058	0.303797	0.5174
[L]TP53-280-R-S-Binding Site	DOID:11934 / head and neck cancer	2	508	0.0022	0.0039	0.314025	0.503
[L]TP53-280-R-G-Binding Site	DOID:11934 / head and neck cancer	2	508	0.0022	0.0039	0.314025	0.503
[L]TP53-275-C-F-Binding Site	DOID:11934 / head and neck cancer	2	508	0.0022	0.0039	0.314025	0.503
[L]TP53-242-C-F-Binding Site	DOID:11934 / head and neck cancer	2	508	0.0022	0.0039	0.314025	0.503
[L]TP53-239-N-D-Binding Site	DOID:11934 / head and neck cancer	2	508	0.0022	0.0039	0.314025	0.503
[L]TP53-238-C-F-Binding Site	DOID:11934 / head and neck cancer	2	508	0.0022	0.0039	0.314025	0.503
[L]TP53-213-R-L-Methylation	DOID:11934 / head and neck cancer	2	508	0.0022	0.0039	0.314025	0.503
[L]PRSS1-107-D-N-Active Site	DOID:11934 / head and neck cancer	2	508	0.0022	0.0039	0.314025	0.503
[L]MST1-352-A-V-Binding Site	DOID:11934 / head and neck cancer	2	508	0.0022	0.0039	0.314025	0.503
[L]KIAA1429-138-S-F-Phosphorylation	DOID:11934 / head and neck cancer	2	508	0.0022	0.0039	0.314025	0.503
[L]IVD-405-G-W-Binding Site	DOID:11934 / head and neck cancer	2	508	0.0022	0.0039	0.314025	0.503
[L]HUWE1-4177-E-K-Binding Site	DOID:11934 / head and neck cancer	2	508	0.0022	0.0039	0.314025	0.503
[G]ZZZ3-5-R-Q-Phosphorylation	DOID:11934 / head and neck cancer	2	508	0.0022	0.0039	0.314025	0.503
[G]TP53-280-R-S-Phosphorylation	DOID:11934 / head and neck cancer	2	508	0.0022	0.0039	0.314025	0.503
[G]TP53-246-M-I-Phosphorylation	DOID:11934 / head and neck cancer	2	508	0.0022	0.0039	0.314025	0.503
[G]TP53-218-V-G-Phosphorylation	DOID:11934 / head and neck cancer	2	508	0.0022	0.0039	0.314025	0.503
[G]TP53-151-P-S-Phosphorylation	DOID:11934 / head and neck cancer	2	508	0.0022	0.0039	0.314025	0.503
[G]TNN-1091-D-N-Glycosylation	DOID:11934 / head and neck cancer	2	508	0.0022	0.0039	0.314025	0.503
[G]THSD7A-1046-R-C-Glycosylation	DOID:11934 / head and neck cancer	2	508	0.0022	0.0039	0.314025	0.503
[G]SLC35G3-312-A-G-Phosphorylation	DOID:11934 / head and neck cancer	2	508	0.0022	0.0039	0.314025	0.503
[G]SHB-460-A-T-Phosphorylation	DOID:11934 / head and neck cancer	2	508	0.0022	0.0039	0.314025	0.503
[G]SBNO1-1327-G-D-Phosphorylation	DOID:11934 / head and neck cancer	2	508	0.0022	0.0039	0.314025	0.503
[G]SALL1-160-G-S-Phosphorylation	DOID:11934 / head and neck cancer	2	508	0.0022	0.0039	0.314025	0.503
[G]RCOR1-248-R-Q-Phosphorylation	DOID:11934 / head and neck cancer	2	508	0.0022	0.0039	0.314025	0.503
[G]PSG4-263-E-K-Phosphorylation	DOID:11934 / head and neck cancer	2	508	0.0022	0.0039	0.314025	0.503
[G]PRDM9-77-R-Q-Phosphorylation	DOID:11934 / head and neck cancer	2	508	0.0022	0.0039	0.314025	0.503
[G]PCDHB11-530-R-C-Phosphorylation	DOID:11934 / head and neck cancer	2	508	0.0022	0.0039	0.314025	0.503
[G]PCDHA10-481-A-T-Phosphorylation	DOID:11934 / head and neck cancer	2	508	0.0022	0.0039	0.314025	0.503
[G]OR8I2-67-A-S-Glycosylation	DOID:11934 / head and neck cancer	2	508	0.0022	0.0039	0.314025	0.503
[G]NUPL1-380-I-V-Glycosylation	DOID:11934 / head and neck cancer	2	508	0.0022	0.0039	0.314025	0.503
[G]NCOR1-1081-P-L-Phosphorylation	DOID:11934 / head and neck cancer	2	508	0.0022	0.0039	0.314025	0.503
[G]MUC5B-2659-P-A-Phosphorylation	DOID:11934 / head and neck cancer	2	508	0.0022	0.0039	0.314025	0.503
[G]LINGO2-410-P-T-Phosphorylation	DOID:11934 / head and neck cancer	2	508	0.0022	0.0039	0.314025	0.503
[G]KRTAP4-11-48-S-R-Phosphorylation	DOID:11934 / head and neck cancer	2	508	0.0022	0.0039	0.314025	0.503
[G]FBXO24-515-M-V-Phosphorylation	DOID:11934 / head and neck cancer	2	508	0.0022	0.0039	0.314025	0.503
[G]CSMD3-3127-R-Q-Phosphorylation	DOID:11934 / head and neck cancer	2	508	0.0022	0.0039	0.314025	0.503
[G]CROCC-704-A-T-Phosphorylation	DOID:11934 / head and neck cancer	2	508	0.0022	0.0039	0.314025	0.503
[G]CDH9-737-T-M-Phosphorylation	DOID:11934 / head and neck cancer	2	508	0.0022	0.0039	0.314025	0.503
[G]BAGE2,BAGE3-91-L-Q-Phosphorylation	DOID:11934 / head and neck cancer	2	508	0.0022	0.0039	0.314025	0.503
[G]ATAD5-441-D-N-Glycosylation	DOID:11934 / head and neck cancer	2	508	0.0022	0.0039	0.314025	0.503
[G]ANKRD36-998-T-S-Phosphorylation	DOID:11934 / head and neck cancer	2	508	0.0022	0.0039	0.314025	0.503
[L]TP53-273-R-L-Binding Site	DOID:1319 / brain cancer	3	287	0.007	0.0105	0.32411	0.4893
[L]SEC63-537-T-A-Phosphorylation	DOID:1319 / brain cancer	3	287	0.007	0.0105	0.32411	0.4893
[G]ZNF709-413-T-I-Phosphorylation	DOID:1319 / brain cancer	3	287	0.007	0.0105	0.32411	0.4893
[G]ZBTB20-650-N-S-Phosphorylation	DOID:1319 / brain cancer	3	287	0.007	0.0105	0.32411	0.4893
[G]TP53-245-G-S-Phosphorylation	DOID:1319 / brain cancer	3	287	0.007	0.0105	0.32411	0.4893
[G]PDE3A-12-D-N-Phosphorylation	DOID:1319 / brain cancer	3	287	0.007	0.0105	0.32411	0.4893
[G]KRTAP4-11-161-L-V-Phosphorylation	DOID:1319 / brain cancer	3	287	0.007	0.0105	0.32411	0.4893
[G]HS6ST1-184-L-P-Phosphorylation	DOID:1319 / brain cancer	3	287	0.007	0.0105	0.32411	0.4893
[G]GGTLC1-31-M-T-Phosphorylation	DOID:1319 / brain cancer	3	287	0.007	0.0105	0.32411	0.4893
[L]TTN-17330-V-M-Binding Site	DOID:3070 / malignant glioma	2	289	0.0041	0.0069	0.327012	0.4854
[L]TP53-238-C-Y-Binding Site	DOID:3070 / malignant glioma	2	289	0.0041	0.0069	0.327012	0.4854
[L]TP53-238-C-F-Binding Site	DOID:3070 / malignant glioma	2	289	0.0041	0.0069	0.327012	0.4854
[L]TP53-179-H-R-Binding Site	DOID:3070 / malignant glioma	2	289	0.0041	0.0069	0.327012	0.4854
[L]TP53-155-T-N-Phosphorylation	DOID:3070 / malignant glioma	2	289	0.0041	0.0069	0.327012	0.4854
[L]IDH1-132-R-G-Binding Site	DOID:3070 / malignant glioma	2	289	0.0041	0.0069	0.327012	0.4854
[L]CLCN7-274-K-R-Ubiquitylation	DOID:3070 / malignant glioma	2	289	0.0041	0.0069	0.327012	0.4854
[G]ZNF844-487-F-L-Phosphorylation	DOID:3070 / malignant glioma	2	289	0.0041	0.0069	0.327012	0.4854
[G]ZNF534-583-N-K-Phosphorylation	DOID:3070 / malignant glioma	2	289	0.0041	0.0069	0.327012	0.4854
[G]ZNF181-305-V-G-Phosphorylation	DOID:3070 / malignant glioma	2	289	0.0041	0.0069	0.327012	0.4854
[G]TP53-238-C-Y-Glycosylation	DOID:3070 / malignant glioma	2	289	0.0041	0.0069	0.327012	0.4854
[G]TP53-216-V-M-Phosphorylation	DOID:3070 / malignant glioma	2	289	0.0041	0.0069	0.327012	0.4854
[G]TAS2R41-255-A-T-Phosphorylation	DOID:3070 / malignant glioma	2	289	0.0041	0.0069	0.327012	0.4854
[G]SHB-460-A-T-Phosphorylation	DOID:3070 / malignant glioma	2	289	0.0041	0.0069	0.327012	0.4854
[G]SH3RF2-318-R-C-Phosphorylation	DOID:3070 / malignant glioma	2	289	0.0041	0.0069	0.327012	0.4854
[G]SCNN1G-564-R-H-Phosphorylation	DOID:3070 / malignant glioma	2	289	0.0041	0.0069	0.327012	0.4854
[G]SCN7A-1358-R-H-Phosphorylation	DOID:3070 / malignant glioma	2	289	0.0041	0.0069	0.327012	0.4854
[G]PTEN-173-R-H-Phosphorylation	DOID:3070 / malignant glioma	2	289	0.0041	0.0069	0.327012	0.4854
[G]PTEN-170-S-N-Phosphorylation	DOID:3070 / malignant glioma	2	289	0.0041	0.0069	0.327012	0.4854
[G]OR5D13-236-R-C-Phosphorylation	DOID:3070 / malignant glioma	2	289	0.0041	0.0069	0.327012	0.4854
[G]GRM3-183-R-C-Phosphorylation	DOID:3070 / malignant glioma	2	289	0.0041	0.0069	0.327012	0.4854
[G]EGFR-252-R-C-Phosphorylation	DOID:3070 / malignant glioma	2	289	0.0041	0.0069	0.327012	0.4854
[G]DVL2-66-V-G-Phosphorylation	DOID:3070 / malignant glioma	2	289	0.0041	0.0069	0.327012	0.4854
[G]CDH18-195-A-T-Glycosylation	DOID:3070 / malignant glioma	2	289	0.0041	0.0069	0.327012	0.4854
[L]TP53-248-R-Q-Binding Site	DOID:10283 / prostate cancer	2	258	0.0046	0.0078	0.330168	0.4813
[L]PRG4-597-T-P-Phosphorylation	DOID:10283 / prostate cancer	2	258	0.0046	0.0078	0.330168	0.4813
[L]IDH1-132-R-H-Binding Site	DOID:10283 / prostate cancer	2	258	0.0046	0.0078	0.330168	0.4813
[L]CTNNB1-41-T-A-Phosphorylation	DOID:10283 / prostate cancer	2	258	0.0046	0.0078	0.330168	0.4813
[L]ANAPC1-537-T-A-Phosphorylation	DOID:10283 / prostate cancer	2	258	0.0046	0.0078	0.330168	0.4813
[G]ZNF761-373-H-R-Phosphorylation	DOID:10283 / prostate cancer	2	258	0.0046	0.0078	0.330168	0.4813
[G]TMCC3-16-Y-D-Phosphorylation	DOID:10283 / prostate cancer	2	258	0.0046	0.0078	0.330168	0.4813
[G]RPTN-296-G-S-Phosphorylation	DOID:10283 / prostate cancer	2	258	0.0046	0.0078	0.330168	0.4813
[G]PSD3-185-K-Q-Phosphorylation	DOID:10283 / prostate cancer	2	258	0.0046	0.0078	0.330168	0.4813
[G]PRG4-597-T-P-Phosphorylation	DOID:10283 / prostate cancer	2	258	0.0046	0.0078	0.330168	0.4813
[G]MOGAT1-13-A-T-Phosphorylation	DOID:10283 / prostate cancer	2	258	0.0046	0.0078	0.330168	0.4813
[G]MAS1L-324-R-G-Phosphorylation	DOID:10283 / prostate cancer	2	258	0.0046	0.0078	0.330168	0.4813
[G]KRTAP4-11-48-S-R-Phosphorylation	DOID:10283 / prostate cancer	2	258	0.0046	0.0078	0.330168	0.4813
[G]GUCY1A2-676-P-L-Phosphorylation	DOID:10283 / prostate cancer	2	258	0.0046	0.0078	0.330168	0.4813
[G]DLC1-741-S-T-Phosphorylation	DOID:10283 / prostate cancer	2	258	0.0046	0.0078	0.330168	0.4813
[G]CTNNB1-41-T-A-Phosphorylation	DOID:10283 / prostate cancer	2	258	0.0046	0.0078	0.330168	0.4813
[G]CNOT3-20-E-K-Phosphorylation	DOID:10283 / prostate cancer	2	258	0.0046	0.0078	0.330168	0.4813
[G]BRAF-469-G-A-Phosphorylation	DOID:10283 / prostate cancer	2	258	0.0046	0.0078	0.330168	0.4813
[G]ARFGAP2-38-S-N-Glycosylation	DOID:10283 / prostate cancer	2	258	0.0046	0.0078	0.330168	0.4813
[G]ANAPC1-537-T-A-Phosphorylation	DOID:10283 / prostate cancer	2	258	0.0046	0.0078	0.330168	0.4813
[G]AGAP6-104-S-I-Phosphorylation	DOID:10283 / prostate cancer	2	258	0.0046	0.0078	0.330168	0.4813
[G]ACADS-330-R-H-Phosphorylation	DOID:10283 / prostate cancer	2	258	0.0046	0.0078	0.330168	0.4813
[L]VWF-1720-K-N-Ubiquitylation	DOID:1612 / breast cancer	2	973	0.0012	0.0021	0.332007	0.4789
[L]TP53-238-C-Y-Binding Site	DOID:1612 / breast cancer	2	973	0.0012	0.0021	0.332007	0.4789
[L]TP53-238-C-F-Binding Site	DOID:1612 / breast cancer	2	973	0.0012	0.0021	0.332007	0.4789
[L]TP53-132-K-N-Ubiquitylation	DOID:1612 / breast cancer	2	973	0.0012	0.0021	0.332007	0.4789
[L]TP53-132-K-E-Ubiquitylation	DOID:1612 / breast cancer	2	973	0.0012	0.0021	0.332007	0.4789
[L]RHOA-5-R-W-Binding Site	DOID:1612 / breast cancer	2	973	0.0012	0.0021	0.332007	0.4789
[L]PRKX-257-L-I-Binding Site	DOID:1612 / breast cancer	2	973	0.0012	0.0021	0.332007	0.4789
[L]MARS-280-H-P-Binding Site	DOID:1612 / breast cancer	2	973	0.0012	0.0021	0.332007	0.4789
[L]H2AFZ-81-R-C-Binding Site	DOID:1612 / breast cancer	2	973	0.0012	0.0021	0.332007	0.4789
[L]ACPP-43-R-W-Active Site	DOID:1612 / breast cancer	2	973	0.0012	0.0021	0.332007	0.4789
[G]ZFP64-454-K-N-Glycosylation	DOID:1612 / breast cancer	2	973	0.0012	0.0021	0.332007	0.4789
[G]WDFY3-2593-R-T-Phosphorylation	DOID:1612 / breast cancer	2	973	0.0012	0.0021	0.332007	0.4789
[G]TRIM3-479-R-H-Phosphorylation	DOID:1612 / breast cancer	2	973	0.0012	0.0021	0.332007	0.4789
[G]TP53-238-C-Y-Glycosylation	DOID:1612 / breast cancer	2	973	0.0012	0.0021	0.332007	0.4789
[G]TP53-220-Y-S-Phosphorylation	DOID:1612 / breast cancer	2	973	0.0012	0.0021	0.332007	0.4789
[G]SLC35G5-263-A-T-Phosphorylation	DOID:1612 / breast cancer	2	973	0.0012	0.0021	0.332007	0.4789
[G]PTPRZ1-833-R-C-Phosphorylation	DOID:1612 / breast cancer	2	973	0.0012	0.0021	0.332007	0.4789
[G]PRR21-53-R-W-Phosphorylation	DOID:1612 / breast cancer	2	973	0.0012	0.0021	0.332007	0.4789
[G]PRAMEF2-375-C-Y-Phosphorylation	DOID:1612 / breast cancer	2	973	0.0012	0.0021	0.332007	0.4789
[G]POLR3B-372-L-F-Phosphorylation	DOID:1612 / breast cancer	2	973	0.0012	0.0021	0.332007	0.4789
[G]PIK3CA-545-E-A-Phosphorylation	DOID:1612 / breast cancer	2	973	0.0012	0.0021	0.332007	0.4789
[G]PDPR-29-T-A-Phosphorylation	DOID:1612 / breast cancer	2	973	0.0012	0.0021	0.332007	0.4789
[G]PABPC1-481-R-C-Phosphorylation	DOID:1612 / breast cancer	2	973	0.0012	0.0021	0.332007	0.4789
[G]OTOF-693-P-L-Phosphorylation	DOID:1612 / breast cancer	2	973	0.0012	0.0021	0.332007	0.4789
[G]OGFR-556-E-K-Phosphorylation	DOID:1612 / breast cancer	2	973	0.0012	0.0021	0.332007	0.4789
[G]OGFR-545-R-S-Phosphorylation	DOID:1612 / breast cancer	2	973	0.0012	0.0021	0.332007	0.4789
[G]MUC5B-3490-V-G-Phosphorylation	DOID:1612 / breast cancer	2	973	0.0012	0.0021	0.332007	0.4789
[G]MUC12-4802-H-Y-Phosphorylation	DOID:1612 / breast cancer	2	973	0.0012	0.0021	0.332007	0.4789
[G]MUC12-3247-K-I-Phosphorylation	DOID:1612 / breast cancer	2	973	0.0012	0.0021	0.332007	0.4789
[G]MAMDC2-319-D-N-Glycosylation	DOID:1612 / breast cancer	2	973	0.0012	0.0021	0.332007	0.4789
[G]KRTAP4-6-62-R-H-Phosphorylation	DOID:1612 / breast cancer	2	973	0.0012	0.0021	0.332007	0.4789
[G]KRTAP4-5-79-C-S-Phosphorylation	DOID:1612 / breast cancer	2	973	0.0012	0.0021	0.332007	0.4789
[G]KRT8-23-R-C-Phosphorylation	DOID:1612 / breast cancer	2	973	0.0012	0.0021	0.332007	0.4789
[G]ITGA2B-874-I-S-Phosphorylation	DOID:1612 / breast cancer	2	973	0.0012	0.0021	0.332007	0.4789
[G]HRNR-2539-G-S-Phosphorylation	DOID:1612 / breast cancer	2	973	0.0012	0.0021	0.332007	0.4789
[G]HIST1H2BC-114-E-K-Phosphorylation	DOID:1612 / breast cancer	2	973	0.0012	0.0021	0.332007	0.4789
[G]GOLGA6D-177-C-S-Phosphorylation	DOID:1612 / breast cancer	2	973	0.0012	0.0021	0.332007	0.4789
[G]FRMPD2-912-G-E-Phosphorylation	DOID:1612 / breast cancer	2	973	0.0012	0.0021	0.332007	0.4789
[G]FOXA1-226-D-N-Phosphorylation	DOID:1612 / breast cancer	2	973	0.0012	0.0021	0.332007	0.4789
[G]FAM179A-831-A-T-Phosphorylation	DOID:1612 / breast cancer	2	973	0.0012	0.0021	0.332007	0.4789
[G]ERCC6-PGBD3,PGBD3-118-D-N-Glycosylation	DOID:1612 / breast cancer	2	973	0.0012	0.0021	0.332007	0.4789
[G]ERBB2-769-D-Y-Phosphorylation	DOID:1612 / breast cancer	2	973	0.0012	0.0021	0.332007	0.4789
[G]EGFR-114-E-K-Phosphorylation	DOID:1612 / breast cancer	2	973	0.0012	0.0021	0.332007	0.4789
[G]CCDC74A-169-M-T-Phosphorylation	DOID:1612 / breast cancer	2	973	0.0012	0.0021	0.332007	0.4789
[G]C1orf198-199-R-Q-Phosphorylation	DOID:1612 / breast cancer	2	973	0.0012	0.0021	0.332007	0.4789
[G]APH1A-31-R-C-Phosphorylation	DOID:1612 / breast cancer	2	973	0.0012	0.0021	0.332007	0.4789
[G]AGAP1-400-R-C-Phosphorylation	DOID:1612 / breast cancer	2	973	0.0012	0.0021	0.332007	0.4789
[L]MEF2A-105-Y-C-Phosphorylation	DOID:3571 / liver cancer	2	199	0.006	0.0101	0.332396	0.4783
[L]IDH1-132-R-C-Binding Site	DOID:3571 / liver cancer	2	199	0.006	0.0101	0.332396	0.4783
[L]ERICH6B-139-Y-H-Phosphorylation	DOID:3571 / liver cancer	2	199	0.006	0.0101	0.332396	0.4783
[L]CTNNB1-45-S-P-Phosphorylation	DOID:3571 / liver cancer	2	199	0.006	0.0101	0.332396	0.4783
[L]CTNNB1-33-S-C-Phosphorylation	DOID:3571 / liver cancer	2	199	0.006	0.0101	0.332396	0.4783
[G]TRIOBP-398-Q-H-Phosphorylation	DOID:3571 / liver cancer	2	199	0.006	0.0101	0.332396	0.4783
[G]TREML2-43-Y-C-Phosphorylation	DOID:3571 / liver cancer	2	199	0.006	0.0101	0.332396	0.4783
[G]TP53-158-R-H-Phosphorylation	DOID:3571 / liver cancer	2	199	0.006	0.0101	0.332396	0.4783
[G]TP53-157-V-F-Phosphorylation	DOID:3571 / liver cancer	2	199	0.006	0.0101	0.332396	0.4783
[G]TMPRSS13-77-A-G-Phosphorylation	DOID:3571 / liver cancer	2	199	0.006	0.0101	0.332396	0.4783
[G]SVIL-1374-L-R-Phosphorylation	DOID:3571 / liver cancer	2	199	0.006	0.0101	0.332396	0.4783
[G]SSC5D-1325-P-T-Phosphorylation	DOID:3571 / liver cancer	2	199	0.006	0.0101	0.332396	0.4783
[G]RHPN2-73-V-M-Phosphorylation	DOID:3571 / liver cancer	2	199	0.006	0.0101	0.332396	0.4783
[G]MUC13-61-P-S-Glycosylation	DOID:3571 / liver cancer	2	199	0.006	0.0101	0.332396	0.4783
[G]DSPP-1233-E-D-Glycosylation	DOID:3571 / liver cancer	2	199	0.006	0.0101	0.332396	0.4783
[G]CTNNB1-45-S-P-Phosphorylation	DOID:3571 / liver cancer	2	199	0.006	0.0101	0.332396	0.4783
[G]CTNNB1-34-G-V-Phosphorylation	DOID:3571 / liver cancer	2	199	0.006	0.0101	0.332396	0.4783
[G]CTNNB1-33-S-C-Phosphorylation	DOID:3571 / liver cancer	2	199	0.006	0.0101	0.332396	0.4783
[G]ACIN1-642-R-H-Phosphorylation	DOID:3571 / liver cancer	2	199	0.006	0.0101	0.332396	0.4783
[L]VHL-88-W-L-Binding Site	DOID:263 / kidney cancer	2	694	0.0017	0.0029	0.334123	0.4761
[L]VHL-79-R-P-Binding Site	DOID:263 / kidney cancer	2	694	0.0017	0.0029	0.334123	0.4761
[L]VHL-78-N-D-Binding Site	DOID:263 / kidney cancer	2	694	0.0017	0.0029	0.334123	0.4761
[L]VHL-153-L-P-Binding Site	DOID:263 / kidney cancer	2	694	0.0017	0.0029	0.334123	0.4761
[L]VHL-115-H-N-Binding Site	DOID:263 / kidney cancer	2	694	0.0017	0.0029	0.334123	0.4761
[L]VHL-111-S-R-Binding Site	DOID:263 / kidney cancer	2	694	0.0017	0.0029	0.334123	0.4761
[L]VHL-107-R-P-Binding Site	DOID:263 / kidney cancer	2	694	0.0017	0.0029	0.334123	0.4761
[L]U2SURP-97-S-R-Phosphorylation	DOID:263 / kidney cancer	2	694	0.0017	0.0029	0.334123	0.4761
[L]TP53-241-S-C-Binding Site	DOID:263 / kidney cancer	2	694	0.0017	0.0029	0.334123	0.4761
[L]REV3L-1589-T-K-Phosphorylation	DOID:263 / kidney cancer	2	694	0.0017	0.0029	0.334123	0.4761
[L]POMGNT1-309-G-W-Binding Site	DOID:263 / kidney cancer	2	694	0.0017	0.0029	0.334123	0.4761
[L]PABPC1-319-T-I-Phosphorylation	DOID:263 / kidney cancer	2	694	0.0017	0.0029	0.334123	0.4761
[L]MEF2A-105-Y-C-Phosphorylation	DOID:263 / kidney cancer	2	694	0.0017	0.0029	0.334123	0.4761
[L]HNF1B-302-N-K-Binding Site	DOID:263 / kidney cancer	2	694	0.0017	0.0029	0.334123	0.4761
[L]EEF1A1-44-K-E-Acetylation	DOID:263 / kidney cancer	2	694	0.0017	0.0029	0.334123	0.4761
[L]AQP2-68-N-T-Binding Site	DOID:263 / kidney cancer	2	694	0.0017	0.0029	0.334123	0.4761
[G]ZNF98-222-A-T-Phosphorylation	DOID:263 / kidney cancer	2	694	0.0017	0.0029	0.334123	0.4761
[G]ZNF98-222-A-T-Glycosylation	DOID:263 / kidney cancer	2	694	0.0017	0.0029	0.334123	0.4761
[G]ZNF181-305-V-G-Phosphorylation	DOID:263 / kidney cancer	2	694	0.0017	0.0029	0.334123	0.4761
[G]TTYH2-262-A-T-Phosphorylation	DOID:263 / kidney cancer	2	694	0.0017	0.0029	0.334123	0.4761
[G]TTN-5451-D-N-Phosphorylation	DOID:263 / kidney cancer	2	694	0.0017	0.0029	0.334123	0.4761
[G]TPSD1-92-A-T-Phosphorylation	DOID:263 / kidney cancer	2	694	0.0017	0.0029	0.334123	0.4761
[G]TNFRSF10C-184-N-T-Phosphorylation	DOID:263 / kidney cancer	2	694	0.0017	0.0029	0.334123	0.4761
[G]SUV420H1-489-P-S-Glycosylation	DOID:263 / kidney cancer	2	694	0.0017	0.0029	0.334123	0.4761
[G]SUN1-503-E-K-Phosphorylation	DOID:263 / kidney cancer	2	694	0.0017	0.0029	0.334123	0.4761
[G]SRA1-110-V-L-Phosphorylation	DOID:263 / kidney cancer	2	694	0.0017	0.0029	0.334123	0.4761
[G]SMOC2-45-A-V-Phosphorylation	DOID:263 / kidney cancer	2	694	0.0017	0.0029	0.334123	0.4761
[G]SLC25A5-118-A-T-Glycosylation	DOID:263 / kidney cancer	2	694	0.0017	0.0029	0.334123	0.4761
[G]SGK223-63-R-S-Phosphorylation	DOID:263 / kidney cancer	2	694	0.0017	0.0029	0.334123	0.4761
[G]PRSS3-179-R-H-Phosphorylation	DOID:263 / kidney cancer	2	694	0.0017	0.0029	0.334123	0.4761
[G]PRG4-401-T-P-Phosphorylation	DOID:263 / kidney cancer	2	694	0.0017	0.0029	0.334123	0.4761
[G]PIK3CA-1044-N-K-Phosphorylation	DOID:263 / kidney cancer	2	694	0.0017	0.0029	0.334123	0.4761
[G]PDE3A-12-D-N-Phosphorylation	DOID:263 / kidney cancer	2	694	0.0017	0.0029	0.334123	0.4761
[G]PARP4-1039-I-T-Phosphorylation	DOID:263 / kidney cancer	2	694	0.0017	0.0029	0.334123	0.4761
[G]OR8H2-7-N-D-Phosphorylation	DOID:263 / kidney cancer	2	694	0.0017	0.0029	0.334123	0.4761
[G]OR51A2-59-G-E-Phosphorylation	DOID:263 / kidney cancer	2	694	0.0017	0.0029	0.334123	0.4761
[G]NCOR1-20-Y-S-Phosphorylation	DOID:263 / kidney cancer	2	694	0.0017	0.0029	0.334123	0.4761
[G]MYOM1-212-R-K-Phosphorylation	DOID:263 / kidney cancer	2	694	0.0017	0.0029	0.334123	0.4761
[G]MUC5B-3431-S-N-Phosphorylation	DOID:263 / kidney cancer	2	694	0.0017	0.0029	0.334123	0.4761
[G]MUC5B-1098-S-A-Phosphorylation	DOID:263 / kidney cancer	2	694	0.0017	0.0029	0.334123	0.4761
[G]MUC2-1606-T-P-Phosphorylation	DOID:263 / kidney cancer	2	694	0.0017	0.0029	0.334123	0.4761
[G]MUC2-1598-P-S-Phosphorylation	DOID:263 / kidney cancer	2	694	0.0017	0.0029	0.334123	0.4761
[G]MUC2-1403-T-P-Phosphorylation	DOID:263 / kidney cancer	2	694	0.0017	0.0029	0.334123	0.4761
[G]MUC17-1083-S-P-Phosphorylation	DOID:263 / kidney cancer	2	694	0.0017	0.0029	0.334123	0.4761
[G]MTOR-2215-S-Y-Phosphorylation	DOID:263 / kidney cancer	2	694	0.0017	0.0029	0.334123	0.4761
[G]MTOR-1888-F-L-Phosphorylation	DOID:263 / kidney cancer	2	694	0.0017	0.0029	0.334123	0.4761
[G]MEF2A-99-P-S-Phosphorylation	DOID:263 / kidney cancer	2	694	0.0017	0.0029	0.334123	0.4761
[G]LDB3-444-A-P-Phosphorylation	DOID:263 / kidney cancer	2	694	0.0017	0.0029	0.334123	0.4761
[G]KRTAP5-4-92-V-G-Phosphorylation	DOID:263 / kidney cancer	2	694	0.0017	0.0029	0.334123	0.4761
[G]KRT8-23-R-C-Phosphorylation	DOID:263 / kidney cancer	2	694	0.0017	0.0029	0.334123	0.4761
[G]KDM6B-482-P-S-Phosphorylation	DOID:263 / kidney cancer	2	694	0.0017	0.0029	0.334123	0.4761
[G]KCNQ2-649-G-D-Phosphorylation	DOID:263 / kidney cancer	2	694	0.0017	0.0029	0.334123	0.4761
[G]JSRP1-92-V-A-Phosphorylation	DOID:263 / kidney cancer	2	694	0.0017	0.0029	0.334123	0.4761
[G]IER5-194-R-G-Phosphorylation	DOID:263 / kidney cancer	2	694	0.0017	0.0029	0.334123	0.4761
[G]HSPG2-291-A-T-Phosphorylation	DOID:263 / kidney cancer	2	694	0.0017	0.0029	0.334123	0.4761
[G]HSPA12B-215-A-S-Phosphorylation	DOID:263 / kidney cancer	2	694	0.0017	0.0029	0.334123	0.4761
[G]HLA-C-41-R-S-Phosphorylation	DOID:263 / kidney cancer	2	694	0.0017	0.0029	0.334123	0.4761
[G]GPR137-415-P-S-Phosphorylation	DOID:263 / kidney cancer	2	694	0.0017	0.0029	0.334123	0.4761
[G]GPM6A-50-A-V-Phosphorylation	DOID:263 / kidney cancer	2	694	0.0017	0.0029	0.334123	0.4761
[G]FRG2B-142-D-G-Phosphorylation	DOID:263 / kidney cancer	2	694	0.0017	0.0029	0.334123	0.4761
[G]FAM120C-524-H-N-Glycosylation	DOID:263 / kidney cancer	2	694	0.0017	0.0029	0.334123	0.4761
[G]F5-1276-L-I-Phosphorylation	DOID:263 / kidney cancer	2	694	0.0017	0.0029	0.334123	0.4761
[G]EDC4-1346-H-N-Phosphorylation	DOID:263 / kidney cancer	2	694	0.0017	0.0029	0.334123	0.4761
[G]DSPP-887-E-D-Phosphorylation	DOID:263 / kidney cancer	2	694	0.0017	0.0029	0.334123	0.4761
[G]DHX9-40-V-G-Phosphorylation	DOID:263 / kidney cancer	2	694	0.0017	0.0029	0.334123	0.4761
[G]DDX11-272-V-M-Phosphorylation	DOID:263 / kidney cancer	2	694	0.0017	0.0029	0.334123	0.4761
[G]DDX10-113-A-T-Phosphorylation	DOID:263 / kidney cancer	2	694	0.0017	0.0029	0.334123	0.4761
[G]CS-187-Q-R-Phosphorylation	DOID:263 / kidney cancer	2	694	0.0017	0.0029	0.334123	0.4761
[G]CNTNAP4-433-Y-S-Glycosylation	DOID:263 / kidney cancer	2	694	0.0017	0.0029	0.334123	0.4761
[G]CDC27-252-S-T-Phosphorylation	DOID:263 / kidney cancer	2	694	0.0017	0.0029	0.334123	0.4761
[G]BRD1-802-R-L-Phosphorylation	DOID:263 / kidney cancer	2	694	0.0017	0.0029	0.334123	0.4761
[G]BAIAP2L2-398-P-S-Phosphorylation	DOID:263 / kidney cancer	2	694	0.0017	0.0029	0.334123	0.4761
[G]BAGE2,BAGE3-91-L-Q-Phosphorylation	DOID:263 / kidney cancer	2	694	0.0017	0.0029	0.334123	0.4761
[G]ARIH1-409-A-E-Phosphorylation	DOID:263 / kidney cancer	2	694	0.0017	0.0029	0.334123	0.4761
[G]AHI1-294-Q-R-Phosphorylation	DOID:263 / kidney cancer	2	694	0.0017	0.0029	0.334123	0.4761
[G]AGAP6-104-S-I-Phosphorylation	DOID:263 / kidney cancer	2	694	0.0017	0.0029	0.334123	0.4761
[G]ACP6-29-V-G-Phosphorylation	DOID:263 / kidney cancer	2	694	0.0017	0.0029	0.334123	0.4761
[G]ACADS-330-R-H-Phosphorylation	DOID:263 / kidney cancer	2	694	0.0017	0.0029	0.334123	0.4761
[L]VDR-74-R-H-Binding Site	DOID:363 / uterine cancer	2	305	0.0039	0.0066	0.335357	0.4745
[L]UBE2D4-72-K-N-Binding Site	DOID:363 / uterine cancer	2	305	0.0039	0.0066	0.335357	0.4745
[L]TP53-239-N-S-Binding Site	DOID:363 / uterine cancer	2	305	0.0039	0.0066	0.335357	0.4745
[L]TP53-238-C-Y-Binding Site	DOID:363 / uterine cancer	2	305	0.0039	0.0066	0.335357	0.4745
[L]TOX-273-R-C-Binding Site	DOID:363 / uterine cancer	2	305	0.0039	0.0066	0.335357	0.4745
[L]TMUB2-218-R-H-Binding Site	DOID:363 / uterine cancer	2	305	0.0039	0.0066	0.335357	0.4745
[L]SUPT5H-228-E-D-Binding Site	DOID:363 / uterine cancer	2	305	0.0039	0.0066	0.335357	0.4745
[L]STK3-316-S-L-Phosphorylation	DOID:363 / uterine cancer	2	305	0.0039	0.0066	0.335357	0.4745
[L]SH3PXD2A-1081-A-T-Binding Site	DOID:363 / uterine cancer	2	305	0.0039	0.0066	0.335357	0.4745
[L]SCAF8-611-T-M-Phosphorylation	DOID:363 / uterine cancer	2	305	0.0039	0.0066	0.335357	0.4745
[L]S100Z-69-E-K-Binding Site	DOID:363 / uterine cancer	2	305	0.0039	0.0066	0.335357	0.4745
[L]S100B-32-E-K-Binding Site	DOID:363 / uterine cancer	2	305	0.0039	0.0066	0.335357	0.4745
[L]RAB9A-170-R-Q-Binding Site	DOID:363 / uterine cancer	2	305	0.0039	0.0066	0.335357	0.4745
[L]PTEN-92-D-E-Active Site	DOID:363 / uterine cancer	2	305	0.0039	0.0066	0.335357	0.4745
[L]PTEN-155-Y-C-Phosphorylation	DOID:363 / uterine cancer	2	305	0.0039	0.0066	0.335357	0.4745
[L]PTEN-127-G-R-Active Site	DOID:363 / uterine cancer	2	305	0.0039	0.0066	0.335357	0.4745
[L]PRG4-427-S-P-Phosphorylation	DOID:363 / uterine cancer	2	305	0.0039	0.0066	0.335357	0.4745
[L]PIK3R1-567-K-E-Binding Site	DOID:363 / uterine cancer	2	305	0.0039	0.0066	0.335357	0.4745
[L]PCDHB13-309-D-N-Binding Site	DOID:363 / uterine cancer	2	305	0.0039	0.0066	0.335357	0.4745
[L]PCDHAC2-596-R-Q-Binding Site	DOID:363 / uterine cancer	2	305	0.0039	0.0066	0.335357	0.4745
[L]PCDH9-776-D-N-Binding Site	DOID:363 / uterine cancer	2	305	0.0039	0.0066	0.335357	0.4745
[L]OGDHL-400-A-T-Binding Site	DOID:363 / uterine cancer	2	305	0.0039	0.0066	0.335357	0.4745
[L]NUP205-1219-K-N-Ubiquitylation	DOID:363 / uterine cancer	2	305	0.0039	0.0066	0.335357	0.4745
[L]NSFL1C-301-R-W-Binding Site	DOID:363 / uterine cancer	2	305	0.0039	0.0066	0.335357	0.4745
[L]NR4A2-499-D-N-Binding Site	DOID:363 / uterine cancer	2	305	0.0039	0.0066	0.335357	0.4745
[L]NOP56-511-S-Y-Phosphorylation	DOID:363 / uterine cancer	2	305	0.0039	0.0066	0.335357	0.4745
[L]NEK2-296-S-L-Phosphorylation	DOID:363 / uterine cancer	2	305	0.0039	0.0066	0.335357	0.4745
[L]MYC-374-F-L-Binding Site	DOID:363 / uterine cancer	2	305	0.0039	0.0066	0.335357	0.4745
[L]MSX1-218-I-K-Binding Site	DOID:363 / uterine cancer	2	305	0.0039	0.0066	0.335357	0.4745
[L]MRS2-155-R-H-Binding Site	DOID:363 / uterine cancer	2	305	0.0039	0.0066	0.335357	0.4745
[L]MBD1-22-R-C-Binding Site	DOID:363 / uterine cancer	2	305	0.0039	0.0066	0.335357	0.4745
[L]MAP2K6-83-R-Q-Binding Site	DOID:363 / uterine cancer	2	305	0.0039	0.0066	0.335357	0.4745
[L]MAP2-285-S-Y-Phosphorylation	DOID:363 / uterine cancer	2	305	0.0039	0.0066	0.335357	0.4745
[L]KRAS-61-Q-H-Binding Site	DOID:363 / uterine cancer	2	305	0.0039	0.0066	0.335357	0.4745
[L]HPS3-468-S-L-Phosphorylation	DOID:363 / uterine cancer	2	305	0.0039	0.0066	0.335357	0.4745
[L]HIST1H3E-129-R-H-Methylation	DOID:363 / uterine cancer	2	305	0.0039	0.0066	0.335357	0.4745
[L]HIST1H3B-80-K-N-Acetylation	DOID:363 / uterine cancer	2	305	0.0039	0.0066	0.335357	0.4745
[L]HIST1H2AA-78-R-C-Binding Site	DOID:363 / uterine cancer	2	305	0.0039	0.0066	0.335357	0.4745
[L]H2AFJ-119-K-N-Ubiquitylation	DOID:363 / uterine cancer	2	305	0.0039	0.0066	0.335357	0.4745
[L]GSPT2-270-E-K-Binding Site	DOID:363 / uterine cancer	2	305	0.0039	0.0066	0.335357	0.4745
[L]GSK3A-146-A-T-Binding Site	DOID:363 / uterine cancer	2	305	0.0039	0.0066	0.335357	0.4745
[L]GRB10-422-T-M-Phosphorylation	DOID:363 / uterine cancer	2	305	0.0039	0.0066	0.335357	0.4745
[L]GPR133-226-D-N-Binding Site	DOID:363 / uterine cancer	2	305	0.0039	0.0066	0.335357	0.4745
[L]GEMIN5-757-S-L-Phosphorylation	DOID:363 / uterine cancer	2	305	0.0039	0.0066	0.335357	0.4745
[L]GALNT7-247-D-N-Binding Site	DOID:363 / uterine cancer	2	305	0.0039	0.0066	0.335357	0.4745
[L]FUT8-516-R-Q-Binding Site	DOID:363 / uterine cancer	2	305	0.0039	0.0066	0.335357	0.4745
[L]FREM2-1369-N-H-N-linked Glycosylation	DOID:363 / uterine cancer	2	305	0.0039	0.0066	0.335357	0.4745
[L]FES-588-A-V-Active Site	DOID:363 / uterine cancer	2	305	0.0039	0.0066	0.335357	0.4745
[L]FAT1-3120-D-N-Binding Site	DOID:363 / uterine cancer	2	305	0.0039	0.0066	0.335357	0.4745
[L]FAT1-2910-D-N-Binding Site	DOID:363 / uterine cancer	2	305	0.0039	0.0066	0.335357	0.4745
[L]ERCC3-645-R-Q-Binding Site	DOID:363 / uterine cancer	2	305	0.0039	0.0066	0.335357	0.4745
[L]DPPA5-43-R-Q-Binding Site	DOID:363 / uterine cancer	2	305	0.0039	0.0066	0.335357	0.4745
[L]DICER1-1709-D-N-Active Site	DOID:363 / uterine cancer	2	305	0.0039	0.0066	0.335357	0.4745
[L]CYSLTR1-313-S-Y-Phosphorylation	DOID:363 / uterine cancer	2	305	0.0039	0.0066	0.335357	0.4745
[L]CTNNB1-45-S-F-Phosphorylation	DOID:363 / uterine cancer	2	305	0.0039	0.0066	0.335357	0.4745
[L]CTNNB1-37-S-P-Phosphorylation	DOID:363 / uterine cancer	2	305	0.0039	0.0066	0.335357	0.4745
[L]CPA6-398-E-K-Active Site	DOID:363 / uterine cancer	2	305	0.0039	0.0066	0.335357	0.4745
[L]CHD4-1162-R-W-Binding Site	DOID:363 / uterine cancer	2	305	0.0039	0.0066	0.335357	0.4745
[L]BCOR-1271-S-L-Phosphorylation	DOID:363 / uterine cancer	2	305	0.0039	0.0066	0.335357	0.4745
[L]AXIN1-146-R-Q-Binding Site	DOID:363 / uterine cancer	2	305	0.0039	0.0066	0.335357	0.4745
[L]ATP2B1-1178-S-L-Phosphorylation	DOID:363 / uterine cancer	2	305	0.0039	0.0066	0.335357	0.4745
[L]ARHGAP29-171-S-L-Phosphorylation	DOID:363 / uterine cancer	2	305	0.0039	0.0066	0.335357	0.4745
[L]APP-441-S-Y-Phosphorylation	DOID:363 / uterine cancer	2	305	0.0039	0.0066	0.335357	0.4745
[L]ADNP-813-R-C-Binding Site	DOID:363 / uterine cancer	2	305	0.0039	0.0066	0.335357	0.4745
[L]ADNP-213-S-L-Phosphorylation	DOID:363 / uterine cancer	2	305	0.0039	0.0066	0.335357	0.4745
[G]ZNF91-342-R-I-Phosphorylation	DOID:363 / uterine cancer	2	305	0.0039	0.0066	0.335357	0.4745
[G]ZNF812-325-R-Q-Phosphorylation	DOID:363 / uterine cancer	2	305	0.0039	0.0066	0.335357	0.4745
[G]ZNF781-53-R-Q-Phosphorylation	DOID:363 / uterine cancer	2	305	0.0039	0.0066	0.335357	0.4745
[G]ZNF709-156-R-Q-Phosphorylation	DOID:363 / uterine cancer	2	305	0.0039	0.0066	0.335357	0.4745
[G]ZNF615-271-K-N-Glycosylation	DOID:363 / uterine cancer	2	305	0.0039	0.0066	0.335357	0.4745
[G]ZNF585A-35-D-N-Glycosylation	DOID:363 / uterine cancer	2	305	0.0039	0.0066	0.335357	0.4745
[G]ZNF578-559-R-I-Glycosylation	DOID:363 / uterine cancer	2	305	0.0039	0.0066	0.335357	0.4745
[G]ZNF57-56-S-Y-Phosphorylation	DOID:363 / uterine cancer	2	305	0.0039	0.0066	0.335357	0.4745
[G]ZNF560-702-R-C-Phosphorylation	DOID:363 / uterine cancer	2	305	0.0039	0.0066	0.335357	0.4745
[G]ZNF559-345-R-Q-Phosphorylation	DOID:363 / uterine cancer	2	305	0.0039	0.0066	0.335357	0.4745
[G]ZNF557-102-L-I-Phosphorylation	DOID:363 / uterine cancer	2	305	0.0039	0.0066	0.335357	0.4745
[G]ZNF549-133-T-M-Phosphorylation	DOID:363 / uterine cancer	2	305	0.0039	0.0066	0.335357	0.4745
[G]ZNF492-189-R-I-Phosphorylation	DOID:363 / uterine cancer	2	305	0.0039	0.0066	0.335357	0.4745
[G]ZNF471-423-R-I-Phosphorylation	DOID:363 / uterine cancer	2	305	0.0039	0.0066	0.335357	0.4745
[G]ZNF432-645-R-Q-Phosphorylation	DOID:363 / uterine cancer	2	305	0.0039	0.0066	0.335357	0.4745
[G]ZNF430-225-R-I-Phosphorylation	DOID:363 / uterine cancer	2	305	0.0039	0.0066	0.335357	0.4745
[G]ZNF396-203-K-N-Glycosylation	DOID:363 / uterine cancer	2	305	0.0039	0.0066	0.335357	0.4745
[G]ZNF385B-32-L-I-Phosphorylation	DOID:363 / uterine cancer	2	305	0.0039	0.0066	0.335357	0.4745
[G]ZNF354B-514-R-I-Phosphorylation	DOID:363 / uterine cancer	2	305	0.0039	0.0066	0.335357	0.4745
[G]ZNF292-1507-E-K-Phosphorylation	DOID:363 / uterine cancer	2	305	0.0039	0.0066	0.335357	0.4745
[G]ZNF268-800-R-I-Phosphorylation	DOID:363 / uterine cancer	2	305	0.0039	0.0066	0.335357	0.4745
[G]ZNF267-207-R-Q-Phosphorylation	DOID:363 / uterine cancer	2	305	0.0039	0.0066	0.335357	0.4745
[G]ZNF181-305-V-G-Phosphorylation	DOID:363 / uterine cancer	2	305	0.0039	0.0066	0.335357	0.4745
[G]ZNF180-401-R-I-Phosphorylation	DOID:363 / uterine cancer	2	305	0.0039	0.0066	0.335357	0.4745
[G]ZFYVE26-2266-R-W-Phosphorylation	DOID:363 / uterine cancer	2	305	0.0039	0.0066	0.335357	0.4745
[G]ZFX-786-R-Q-Phosphorylation	DOID:363 / uterine cancer	2	305	0.0039	0.0066	0.335357	0.4745
[G]ZFHX3-3002-K-N-Glycosylation	DOID:363 / uterine cancer	2	305	0.0039	0.0066	0.335357	0.4745
[G]ZBBX-764-D-Y-Phosphorylation	DOID:363 / uterine cancer	2	305	0.0039	0.0066	0.335357	0.4745
[G]XRCC5-621-E-K-Phosphorylation	DOID:363 / uterine cancer	2	305	0.0039	0.0066	0.335357	0.4745
[G]WWP2-811-E-K-Phosphorylation	DOID:363 / uterine cancer	2	305	0.0039	0.0066	0.335357	0.4745
[G]WDR63-828-R-C-Phosphorylation	DOID:363 / uterine cancer	2	305	0.0039	0.0066	0.335357	0.4745
[G]URB2-336-K-N-Glycosylation	DOID:363 / uterine cancer	2	305	0.0039	0.0066	0.335357	0.4745
[G]UGT2B10-436-S-L-Phosphorylation	DOID:363 / uterine cancer	2	305	0.0039	0.0066	0.335357	0.4745
[G]TUSC3-334-R-C-Phosphorylation	DOID:363 / uterine cancer	2	305	0.0039	0.0066	0.335357	0.4745
[G]TULP4-163-E-K-Phosphorylation	DOID:363 / uterine cancer	2	305	0.0039	0.0066	0.335357	0.4745
[G]TTN-6731-R-Q-Phosphorylation	DOID:363 / uterine cancer	2	305	0.0039	0.0066	0.335357	0.4745
[G]TTN-12911-S-L-Phosphorylation	DOID:363 / uterine cancer	2	305	0.0039	0.0066	0.335357	0.4745
[G]TTN-10577-L-I-Phosphorylation	DOID:363 / uterine cancer	2	305	0.0039	0.0066	0.335357	0.4745
[G]TRPV5-359-R-H-Phosphorylation	DOID:363 / uterine cancer	2	305	0.0039	0.0066	0.335357	0.4745
[G]TRPS1-349-E-K-Phosphorylation	DOID:363 / uterine cancer	2	305	0.0039	0.0066	0.335357	0.4745
[G]TRPM5-291-F-L-Phosphorylation	DOID:363 / uterine cancer	2	305	0.0039	0.0066	0.335357	0.4745
[G]TRIM6,TRIM6-TRIM34-239-R-C-Phosphorylation	DOID:363 / uterine cancer	2	305	0.0039	0.0066	0.335357	0.4745
[G]TP53-244-G-S-Glycosylation	DOID:363 / uterine cancer	2	305	0.0039	0.0066	0.335357	0.4745
[G]TP53-240-S-G-Glycosylation	DOID:363 / uterine cancer	2	305	0.0039	0.0066	0.335357	0.4745
[G]TP53-238-C-Y-Glycosylation	DOID:363 / uterine cancer	2	305	0.0039	0.0066	0.335357	0.4745
[G]TOX-354-S-L-Phosphorylation	DOID:363 / uterine cancer	2	305	0.0039	0.0066	0.335357	0.4745
[G]TNR-1007-R-W-Phosphorylation	DOID:363 / uterine cancer	2	305	0.0039	0.0066	0.335357	0.4745
[G]TNFSF4-58-R-Q-Phosphorylation	DOID:363 / uterine cancer	2	305	0.0039	0.0066	0.335357	0.4745
[G]TMEM202-57-R-Q-Phosphorylation	DOID:363 / uterine cancer	2	305	0.0039	0.0066	0.335357	0.4745
[G]TFAP2A-311-E-K-Phosphorylation	DOID:363 / uterine cancer	2	305	0.0039	0.0066	0.335357	0.4745
[G]TET1-81-R-H-Phosphorylation	DOID:363 / uterine cancer	2	305	0.0039	0.0066	0.335357	0.4745
[G]TES-95-T-M-Phosphorylation	DOID:363 / uterine cancer	2	305	0.0039	0.0066	0.335357	0.4745
[G]TEKT5-82-R-H-Phosphorylation	DOID:363 / uterine cancer	2	305	0.0039	0.0066	0.335357	0.4745
[G]SYNJ1-549-R-C-Phosphorylation	DOID:363 / uterine cancer	2	305	0.0039	0.0066	0.335357	0.4745
[G]SYNE1-5133-S-L-Phosphorylation	DOID:363 / uterine cancer	2	305	0.0039	0.0066	0.335357	0.4745
[G]SULT1C4-85-R-Q-Phosphorylation	DOID:363 / uterine cancer	2	305	0.0039	0.0066	0.335357	0.4745
[G]SUCO-48-A-T-Phosphorylation	DOID:363 / uterine cancer	2	305	0.0039	0.0066	0.335357	0.4745
[G]SUCO-48-A-T-Glycosylation	DOID:363 / uterine cancer	2	305	0.0039	0.0066	0.335357	0.4745
[G]STIM2-572-R-Q-Phosphorylation	DOID:363 / uterine cancer	2	305	0.0039	0.0066	0.335357	0.4745
[G]STIL-76-S-L-Glycosylation	DOID:363 / uterine cancer	2	305	0.0039	0.0066	0.335357	0.4745
[G]STAU1-516-E-K-Phosphorylation	DOID:363 / uterine cancer	2	305	0.0039	0.0066	0.335357	0.4745
[G]SPTBN5-3618-E-D-Phosphorylation	DOID:363 / uterine cancer	2	305	0.0039	0.0066	0.335357	0.4745
[G]SPTA1-1158-R-W-Phosphorylation	DOID:363 / uterine cancer	2	305	0.0039	0.0066	0.335357	0.4745
[G]SLITRK1-420-K-N-Glycosylation	DOID:363 / uterine cancer	2	305	0.0039	0.0066	0.335357	0.4745
[G]SLC38A5-247-C-Y-Glycosylation	DOID:363 / uterine cancer	2	305	0.0039	0.0066	0.335357	0.4745
[G]SLC34A1-638-R-H-Glycosylation	DOID:363 / uterine cancer	2	305	0.0039	0.0066	0.335357	0.4745
[G]SLC25A51-238-R-C-Phosphorylation	DOID:363 / uterine cancer	2	305	0.0039	0.0066	0.335357	0.4745
[G]SLC25A3-189-R-Q-Phosphorylation	DOID:363 / uterine cancer	2	305	0.0039	0.0066	0.335357	0.4745
[G]SLC17A8-513-E-D-Glycosylation	DOID:363 / uterine cancer	2	305	0.0039	0.0066	0.335357	0.4745
[G]SLC15A1-394-E-K-Phosphorylation	DOID:363 / uterine cancer	2	305	0.0039	0.0066	0.335357	0.4745
[G]SGIP1-614-R-W-Phosphorylation	DOID:363 / uterine cancer	2	305	0.0039	0.0066	0.335357	0.4745
[G]SCAF8-405-R-Q-Phosphorylation	DOID:363 / uterine cancer	2	305	0.0039	0.0066	0.335357	0.4745
[G]SBF2-814-S-Y-Phosphorylation	DOID:363 / uterine cancer	2	305	0.0039	0.0066	0.335357	0.4745
[G]SAP30-123-R-Q-Phosphorylation	DOID:363 / uterine cancer	2	305	0.0039	0.0066	0.335357	0.4745
[G]RICTOR-1101-S-L-Phosphorylation	DOID:363 / uterine cancer	2	305	0.0039	0.0066	0.335357	0.4745
[G]RAB41-209-E-K-Phosphorylation	DOID:363 / uterine cancer	2	305	0.0039	0.0066	0.335357	0.4745
[G]PUS7L-308-R-Q-Phosphorylation	DOID:363 / uterine cancer	2	305	0.0039	0.0066	0.335357	0.4745
[G]PTPRB-1023-A-E-Phosphorylation	DOID:363 / uterine cancer	2	305	0.0039	0.0066	0.335357	0.4745
[G]PTH2-22-L-V-Phosphorylation	DOID:363 / uterine cancer	2	305	0.0039	0.0066	0.335357	0.4745
[G]PTEN-173-R-C-Phosphorylation	DOID:363 / uterine cancer	2	305	0.0039	0.0066	0.335357	0.4745
[G]PSME4-526-R-I-Phosphorylation	DOID:363 / uterine cancer	2	305	0.0039	0.0066	0.335357	0.4745
[G]PSMA7-179-E-K-Phosphorylation	DOID:363 / uterine cancer	2	305	0.0039	0.0066	0.335357	0.4745
[G]PROX1-174-R-W-Phosphorylation	DOID:363 / uterine cancer	2	305	0.0039	0.0066	0.335357	0.4745
[G]PREX1-78-R-H-Phosphorylation	DOID:363 / uterine cancer	2	305	0.0039	0.0066	0.335357	0.4745
[G]PPP1R9A-24-R-Q-Phosphorylation	DOID:363 / uterine cancer	2	305	0.0039	0.0066	0.335357	0.4745
[G]POU6F2-508-A-S-Phosphorylation	DOID:363 / uterine cancer	2	305	0.0039	0.0066	0.335357	0.4745
[G]POU4F2-154-A-T-Phosphorylation	DOID:363 / uterine cancer	2	305	0.0039	0.0066	0.335357	0.4745
[G]POU2F3-189-E-K-Phosphorylation	DOID:363 / uterine cancer	2	305	0.0039	0.0066	0.335357	0.4745
[G]POLQ-860-R-Q-Phosphorylation	DOID:363 / uterine cancer	2	305	0.0039	0.0066	0.335357	0.4745
[G]PMP2-53-R-Q-Phosphorylation	DOID:363 / uterine cancer	2	305	0.0039	0.0066	0.335357	0.4745
[G]PLP2-136-R-W-Phosphorylation	DOID:363 / uterine cancer	2	305	0.0039	0.0066	0.335357	0.4745
[G]PLD2-95-D-N-Glycosylation	DOID:363 / uterine cancer	2	305	0.0039	0.0066	0.335357	0.4745
[G]PLCL1-361-E-K-Phosphorylation	DOID:363 / uterine cancer	2	305	0.0039	0.0066	0.335357	0.4745
[G]PIWIL1-294-K-T-Phosphorylation	DOID:363 / uterine cancer	2	305	0.0039	0.0066	0.335357	0.4745
[G]PIK3R1-573-L-P-Phosphorylation	DOID:363 / uterine cancer	2	305	0.0039	0.0066	0.335357	0.4745
[G]PIK3CA-545-E-G-Phosphorylation	DOID:363 / uterine cancer	2	305	0.0039	0.0066	0.335357	0.4745
[G]PIK3CA-545-E-A-Phosphorylation	DOID:363 / uterine cancer	2	305	0.0039	0.0066	0.335357	0.4745
[G]PIK3CA-542-E-A-Phosphorylation	DOID:363 / uterine cancer	2	305	0.0039	0.0066	0.335357	0.4745
[G]PIK3CA-1044-N-K-Phosphorylation	DOID:363 / uterine cancer	2	305	0.0039	0.0066	0.335357	0.4745
[G]PARD3-1173-R-C-Phosphorylation	DOID:363 / uterine cancer	2	305	0.0039	0.0066	0.335357	0.4745
[G]PABPC1-518-R-C-Phosphorylation	DOID:363 / uterine cancer	2	305	0.0039	0.0066	0.335357	0.4745
[G]OSBPL8-158-R-C-Phosphorylation	DOID:363 / uterine cancer	2	305	0.0039	0.0066	0.335357	0.4745
[G]OR8D2-162-R-H-Phosphorylation	DOID:363 / uterine cancer	2	305	0.0039	0.0066	0.335357	0.4745
[G]OR5M3-6-D-N-Glycosylation	DOID:363 / uterine cancer	2	305	0.0039	0.0066	0.335357	0.4745
[G]OR5D16-162-A-T-Phosphorylation	DOID:363 / uterine cancer	2	305	0.0039	0.0066	0.335357	0.4745
[G]OR51I2-106-F-L-Phosphorylation	DOID:363 / uterine cancer	2	305	0.0039	0.0066	0.335357	0.4745
[G]OR14A16-26-S-L-Phosphorylation	DOID:363 / uterine cancer	2	305	0.0039	0.0066	0.335357	0.4745
[G]OBSCN-3596-R-C-Phosphorylation	DOID:363 / uterine cancer	2	305	0.0039	0.0066	0.335357	0.4745
[G]OBFC1-317-H-Y-Phosphorylation	DOID:363 / uterine cancer	2	305	0.0039	0.0066	0.335357	0.4745
[G]NRXN1-499-K-N-Glycosylation	DOID:363 / uterine cancer	2	305	0.0039	0.0066	0.335357	0.4745
[G]NR4A2-499-D-N-Glycosylation	DOID:363 / uterine cancer	2	305	0.0039	0.0066	0.335357	0.4745
[G]NLRP10-594-K-N-Glycosylation	DOID:363 / uterine cancer	2	305	0.0039	0.0066	0.335357	0.4745
[G]NINL-514-S-L-Phosphorylation	DOID:363 / uterine cancer	2	305	0.0039	0.0066	0.335357	0.4745
[G]NES-662-E-D-Phosphorylation	DOID:363 / uterine cancer	2	305	0.0039	0.0066	0.335357	0.4745
[G]NAP1L2-359-R-Q-Phosphorylation	DOID:363 / uterine cancer	2	305	0.0039	0.0066	0.335357	0.4745
[G]MYT1-226-E-K-Phosphorylation	DOID:363 / uterine cancer	2	305	0.0039	0.0066	0.335357	0.4745
[G]MTM1-253-R-Q-Phosphorylation	DOID:363 / uterine cancer	2	305	0.0039	0.0066	0.335357	0.4745
[G]MSH4-818-K-N-Glycosylation	DOID:363 / uterine cancer	2	305	0.0039	0.0066	0.335357	0.4745
[G]MRPL49-96-V-I-Phosphorylation	DOID:363 / uterine cancer	2	305	0.0039	0.0066	0.335357	0.4745
[G]MNDA-83-R-Q-Phosphorylation	DOID:363 / uterine cancer	2	305	0.0039	0.0066	0.335357	0.4745
[G]MKI67-1374-E-K-Phosphorylation	DOID:363 / uterine cancer	2	305	0.0039	0.0066	0.335357	0.4745
[G]MGST1-64-R-Q-Phosphorylation	DOID:363 / uterine cancer	2	305	0.0039	0.0066	0.335357	0.4745
[G]MEP1B-315-D-N-Glycosylation	DOID:363 / uterine cancer	2	305	0.0039	0.0066	0.335357	0.4745
[G]MED12-23-D-Y-Phosphorylation	DOID:363 / uterine cancer	2	305	0.0039	0.0066	0.335357	0.4745
[G]MAST4-2113-S-Y-Phosphorylation	DOID:363 / uterine cancer	2	305	0.0039	0.0066	0.335357	0.4745
[G]MAP4K5-301-A-T-Glycosylation	DOID:363 / uterine cancer	2	305	0.0039	0.0066	0.335357	0.4745
[G]MAP1B-740-K-N-Glycosylation	DOID:363 / uterine cancer	2	305	0.0039	0.0066	0.335357	0.4745
[G]LUM-250-S-Y-Glycosylation	DOID:363 / uterine cancer	2	305	0.0039	0.0066	0.335357	0.4745
[G]LRRK2-836-A-S-Glycosylation	DOID:363 / uterine cancer	2	305	0.0039	0.0066	0.335357	0.4745
[G]LRRC27-411-P-L-Phosphorylation	DOID:363 / uterine cancer	2	305	0.0039	0.0066	0.335357	0.4745
[G]LILRA4-429-K-N-Glycosylation	DOID:363 / uterine cancer	2	305	0.0039	0.0066	0.335357	0.4745
[G]LIFR-319-E-K-Phosphorylation	DOID:363 / uterine cancer	2	305	0.0039	0.0066	0.335357	0.4745
[G]LEMD3-874-R-H-Phosphorylation	DOID:363 / uterine cancer	2	305	0.0039	0.0066	0.335357	0.4745
[G]KRTAP5-4-92-V-G-Phosphorylation	DOID:363 / uterine cancer	2	305	0.0039	0.0066	0.335357	0.4745
[G]KRT8-31-S-A-Phosphorylation	DOID:363 / uterine cancer	2	305	0.0039	0.0066	0.335357	0.4745
[G]KNTC1-651-E-D-Phosphorylation	DOID:363 / uterine cancer	2	305	0.0039	0.0066	0.335357	0.4745
[G]KNG1-638-D-N-Glycosylation	DOID:363 / uterine cancer	2	305	0.0039	0.0066	0.335357	0.4745
[G]KMT2C-56-R-Q-Phosphorylation	DOID:363 / uterine cancer	2	305	0.0039	0.0066	0.335357	0.4745
[G]KIF5A-818-E-K-Phosphorylation	DOID:363 / uterine cancer	2	305	0.0039	0.0066	0.335357	0.4745
[G]KIF20B-925-K-N-Phosphorylation	DOID:363 / uterine cancer	2	305	0.0039	0.0066	0.335357	0.4745
[G]KIF20B-925-K-N-Glycosylation	DOID:363 / uterine cancer	2	305	0.0039	0.0066	0.335357	0.4745
[G]KIF20B-1815-R-Q-Phosphorylation	DOID:363 / uterine cancer	2	305	0.0039	0.0066	0.335357	0.4745
[G]KIF20B-1043-R-Q-Phosphorylation	DOID:363 / uterine cancer	2	305	0.0039	0.0066	0.335357	0.4745
[G]KIF16B-1167-R-W-Phosphorylation	DOID:363 / uterine cancer	2	305	0.0039	0.0066	0.335357	0.4745
[G]KIDINS220-1355-R-C-Phosphorylation	DOID:363 / uterine cancer	2	305	0.0039	0.0066	0.335357	0.4745
[G]KIAA0020-178-D-N-Glycosylation	DOID:363 / uterine cancer	2	305	0.0039	0.0066	0.335357	0.4745
[G]KHDRBS2-168-R-C-Phosphorylation	DOID:363 / uterine cancer	2	305	0.0039	0.0066	0.335357	0.4745
[G]KCNAB1-140-E-K-Phosphorylation	DOID:363 / uterine cancer	2	305	0.0039	0.0066	0.335357	0.4745
[G]KCMF1-224-A-T-Phosphorylation	DOID:363 / uterine cancer	2	305	0.0039	0.0066	0.335357	0.4745
[G]IREB2-939-S-L-Phosphorylation	DOID:363 / uterine cancer	2	305	0.0039	0.0066	0.335357	0.4745
[G]IMMP2L-133-S-Y-Phosphorylation	DOID:363 / uterine cancer	2	305	0.0039	0.0066	0.335357	0.4745
[G]ILVBL-530-E-K-Phosphorylation	DOID:363 / uterine cancer	2	305	0.0039	0.0066	0.335357	0.4745
[G]IGSF9B-285-D-N-Glycosylation	DOID:363 / uterine cancer	2	305	0.0039	0.0066	0.335357	0.4745
[G]IGSF1-1264-R-Q-Phosphorylation	DOID:363 / uterine cancer	2	305	0.0039	0.0066	0.335357	0.4745
[G]IFT43-166-E-K-Phosphorylation	DOID:363 / uterine cancer	2	305	0.0039	0.0066	0.335357	0.4745
[G]HTR1A-322-E-K-Phosphorylation	DOID:363 / uterine cancer	2	305	0.0039	0.0066	0.335357	0.4745
[G]HSD17B7-173-S-N-Phosphorylation	DOID:363 / uterine cancer	2	305	0.0039	0.0066	0.335357	0.4745
[G]HS6ST1-371-R-H-Phosphorylation	DOID:363 / uterine cancer	2	305	0.0039	0.0066	0.335357	0.4745
[G]HIST1H1T-168-R-I-Phosphorylation	DOID:363 / uterine cancer	2	305	0.0039	0.0066	0.335357	0.4745
[G]HERC5-1012-A-V-Phosphorylation	DOID:363 / uterine cancer	2	305	0.0039	0.0066	0.335357	0.4745
[G]HARS-232-R-H-Phosphorylation	DOID:363 / uterine cancer	2	305	0.0039	0.0066	0.335357	0.4745
[G]H2AFJ-119-K-N-Glycosylation	DOID:363 / uterine cancer	2	305	0.0039	0.0066	0.335357	0.4745
[G]GSTCD-480-R-C-Phosphorylation	DOID:363 / uterine cancer	2	305	0.0039	0.0066	0.335357	0.4745
[G]GRM7-185-E-K-Phosphorylation	DOID:363 / uterine cancer	2	305	0.0039	0.0066	0.335357	0.4745
[G]GRK5-566-S-L-Glycosylation	DOID:363 / uterine cancer	2	305	0.0039	0.0066	0.335357	0.4745
[G]GPR112-308-D-N-Glycosylation	DOID:363 / uterine cancer	2	305	0.0039	0.0066	0.335357	0.4745
[G]GIGYF2-1116-E-V-Phosphorylation	DOID:363 / uterine cancer	2	305	0.0039	0.0066	0.335357	0.4745
[G]GFPT1-311-R-Q-Phosphorylation	DOID:363 / uterine cancer	2	305	0.0039	0.0066	0.335357	0.4745
[G]GALNT7-247-D-N-Glycosylation	DOID:363 / uterine cancer	2	305	0.0039	0.0066	0.335357	0.4745
[G]FRY-921-L-I-Phosphorylation	DOID:363 / uterine cancer	2	305	0.0039	0.0066	0.335357	0.4745
[G]FNIP2-272-R-Q-Phosphorylation	DOID:363 / uterine cancer	2	305	0.0039	0.0066	0.335357	0.4745
[G]FMN2-1411-E-K-Phosphorylation	DOID:363 / uterine cancer	2	305	0.0039	0.0066	0.335357	0.4745
[G]FLT3-387-R-Q-Phosphorylation	DOID:363 / uterine cancer	2	305	0.0039	0.0066	0.335357	0.4745
[G]FHOD3-1271-R-T-Glycosylation	DOID:363 / uterine cancer	2	305	0.0039	0.0066	0.335357	0.4745
[G]FCGBP-3994-V-A-Phosphorylation	DOID:363 / uterine cancer	2	305	0.0039	0.0066	0.335357	0.4745
[G]FBXW10-620-D-N-Glycosylation	DOID:363 / uterine cancer	2	305	0.0039	0.0066	0.335357	0.4745
[G]FAM26F-100-T-A-Phosphorylation	DOID:363 / uterine cancer	2	305	0.0039	0.0066	0.335357	0.4745
[G]F8-984-S-L-Phosphorylation	DOID:363 / uterine cancer	2	305	0.0039	0.0066	0.335357	0.4745
[G]F5-56-L-I-Phosphorylation	DOID:363 / uterine cancer	2	305	0.0039	0.0066	0.335357	0.4745
[G]F13B-190-K-N-Glycosylation	DOID:363 / uterine cancer	2	305	0.0039	0.0066	0.335357	0.4745
[G]ERMP1-734-R-Q-Glycosylation	DOID:363 / uterine cancer	2	305	0.0039	0.0066	0.335357	0.4745
[G]EPYC-146-A-T-Glycosylation	DOID:363 / uterine cancer	2	305	0.0039	0.0066	0.335357	0.4745
[G]EPHX4-319-K-N-Phosphorylation	DOID:363 / uterine cancer	2	305	0.0039	0.0066	0.335357	0.4745
[G]EP400-923-A-T-Phosphorylation	DOID:363 / uterine cancer	2	305	0.0039	0.0066	0.335357	0.4745
[G]ENTPD7-414-E-K-Glycosylation	DOID:363 / uterine cancer	2	305	0.0039	0.0066	0.335357	0.4745
[G]EMB-219-E-K-Phosphorylation	DOID:363 / uterine cancer	2	305	0.0039	0.0066	0.335357	0.4745
[G]EMB-219-E-K-Glycosylation	DOID:363 / uterine cancer	2	305	0.0039	0.0066	0.335357	0.4745
[G]EHMT1-280-V-F-Phosphorylation	DOID:363 / uterine cancer	2	305	0.0039	0.0066	0.335357	0.4745
[G]EGFLAM-306-S-Y-Phosphorylation	DOID:363 / uterine cancer	2	305	0.0039	0.0066	0.335357	0.4745
[G]EFR3A-53-R-Q-Phosphorylation	DOID:363 / uterine cancer	2	305	0.0039	0.0066	0.335357	0.4745
[G]DSP-2458-K-N-Phosphorylation	DOID:363 / uterine cancer	2	305	0.0039	0.0066	0.335357	0.4745
[G]DPP10-64-S-L-Phosphorylation	DOID:363 / uterine cancer	2	305	0.0039	0.0066	0.335357	0.4745
[G]DOCK1-843-E-K-Phosphorylation	DOID:363 / uterine cancer	2	305	0.0039	0.0066	0.335357	0.4745
[G]DNAJC13-505-K-N-Phosphorylation	DOID:363 / uterine cancer	2	305	0.0039	0.0066	0.335357	0.4745
[G]DNAH5-3394-E-K-Phosphorylation	DOID:363 / uterine cancer	2	305	0.0039	0.0066	0.335357	0.4745
[G]DNAH10-1432-E-K-Phosphorylation	DOID:363 / uterine cancer	2	305	0.0039	0.0066	0.335357	0.4745
[G]DLG5-1799-D-N-Phosphorylation	DOID:363 / uterine cancer	2	305	0.0039	0.0066	0.335357	0.4745
[G]DLG5-1799-D-N-Glycosylation	DOID:363 / uterine cancer	2	305	0.0039	0.0066	0.335357	0.4745
[G]DIS3-382-R-Q-Phosphorylation	DOID:363 / uterine cancer	2	305	0.0039	0.0066	0.335357	0.4745
[G]DICER1-1709-D-N-Phosphorylation	DOID:363 / uterine cancer	2	305	0.0039	0.0066	0.335357	0.4745
[G]DICER1-1344-S-L-Phosphorylation	DOID:363 / uterine cancer	2	305	0.0039	0.0066	0.335357	0.4745
[G]DGKB-684-R-Q-Phosphorylation	DOID:363 / uterine cancer	2	305	0.0039	0.0066	0.335357	0.4745
[G]DEPDC7-400-L-V-Glycosylation	DOID:363 / uterine cancer	2	305	0.0039	0.0066	0.335357	0.4745
[G]DCN-95-E-K-Phosphorylation	DOID:363 / uterine cancer	2	305	0.0039	0.0066	0.335357	0.4745
[G]DCAF8L1-80-E-K-Phosphorylation	DOID:363 / uterine cancer	2	305	0.0039	0.0066	0.335357	0.4745
[G]DCAF12L1-132-R-H-Phosphorylation	DOID:363 / uterine cancer	2	305	0.0039	0.0066	0.335357	0.4745
[G]DACH2-158-D-N-Glycosylation	DOID:363 / uterine cancer	2	305	0.0039	0.0066	0.335357	0.4745
[G]CTNNB1-45-S-F-Phosphorylation	DOID:363 / uterine cancer	2	305	0.0039	0.0066	0.335357	0.4745
[G]CTNNB1-34-G-V-Phosphorylation	DOID:363 / uterine cancer	2	305	0.0039	0.0066	0.335357	0.4745
[G]CTNNB1-32-D-G-Phosphorylation	DOID:363 / uterine cancer	2	305	0.0039	0.0066	0.335357	0.4745
[G]CTH-131-K-N-Glycosylation	DOID:363 / uterine cancer	2	305	0.0039	0.0066	0.335357	0.4745
[G]CSRP2BP-264-R-Q-Phosphorylation	DOID:363 / uterine cancer	2	305	0.0039	0.0066	0.335357	0.4745
[G]CRMP1-382-A-T-Phosphorylation	DOID:363 / uterine cancer	2	305	0.0039	0.0066	0.335357	0.4745
[G]CRABP2-60-R-H-Phosphorylation	DOID:363 / uterine cancer	2	305	0.0039	0.0066	0.335357	0.4745
[G]CPED1-532-D-Y-Phosphorylation	DOID:363 / uterine cancer	2	305	0.0039	0.0066	0.335357	0.4745
[G]COL9A1-118-R-Q-Phosphorylation	DOID:363 / uterine cancer	2	305	0.0039	0.0066	0.335357	0.4745
[G]COL15A1-467-E-K-Phosphorylation	DOID:363 / uterine cancer	2	305	0.0039	0.0066	0.335357	0.4745
[G]CNTN5-352-A-V-Phosphorylation	DOID:363 / uterine cancer	2	305	0.0039	0.0066	0.335357	0.4745
[G]CNTN4-1005-S-L-Phosphorylation	DOID:363 / uterine cancer	2	305	0.0039	0.0066	0.335357	0.4745
[G]CNPY2-102-R-H-Phosphorylation	DOID:363 / uterine cancer	2	305	0.0039	0.0066	0.335357	0.4745
[G]CNPY1-21-A-T-Phosphorylation	DOID:363 / uterine cancer	2	305	0.0039	0.0066	0.335357	0.4745
[G]CLGN-220-F-L-Phosphorylation	DOID:363 / uterine cancer	2	305	0.0039	0.0066	0.335357	0.4745
[G]CLCN5-554-R-W-Phosphorylation	DOID:363 / uterine cancer	2	305	0.0039	0.0066	0.335357	0.4745
[G]CHD5-1708-A-T-Glycosylation	DOID:363 / uterine cancer	2	305	0.0039	0.0066	0.335357	0.4745
[G]CHD1-1189-R-Q-Phosphorylation	DOID:363 / uterine cancer	2	305	0.0039	0.0066	0.335357	0.4745
[G]CFHR5-128-S-L-Phosphorylation	DOID:363 / uterine cancer	2	305	0.0039	0.0066	0.335357	0.4745
[G]CERS3-75-R-Q-Phosphorylation	DOID:363 / uterine cancer	2	305	0.0039	0.0066	0.335357	0.4745
[G]CERKL-283-R-Q-Phosphorylation	DOID:363 / uterine cancer	2	305	0.0039	0.0066	0.335357	0.4745
[G]CENPE-859-S-L-Phosphorylation	DOID:363 / uterine cancer	2	305	0.0039	0.0066	0.335357	0.4745
[G]CDH18-340-K-N-Glycosylation	DOID:363 / uterine cancer	2	305	0.0039	0.0066	0.335357	0.4745
[G]CCPG1-441-E-K-Phosphorylation	DOID:363 / uterine cancer	2	305	0.0039	0.0066	0.335357	0.4745
[G]CCDC132-857-R-Q-Phosphorylation	DOID:363 / uterine cancer	2	305	0.0039	0.0066	0.335357	0.4745
[G]CCDC110-805-E-K-Phosphorylation	DOID:363 / uterine cancer	2	305	0.0039	0.0066	0.335357	0.4745
[G]CAMSAP1-1029-E-K-Phosphorylation	DOID:363 / uterine cancer	2	305	0.0039	0.0066	0.335357	0.4745
[G]CAMSAP1-1029-E-K-Glycosylation	DOID:363 / uterine cancer	2	305	0.0039	0.0066	0.335357	0.4745
[G]C8A-278-E-K-Phosphorylation	DOID:363 / uterine cancer	2	305	0.0039	0.0066	0.335357	0.4745
[G]C2orf78-650-F-L-Phosphorylation	DOID:363 / uterine cancer	2	305	0.0039	0.0066	0.335357	0.4745
[G]C2orf43-86-A-V-Phosphorylation	DOID:363 / uterine cancer	2	305	0.0039	0.0066	0.335357	0.4745
[G]C1orf141-319-Q-H-Phosphorylation	DOID:363 / uterine cancer	2	305	0.0039	0.0066	0.335357	0.4745
[G]C1orf141-319-Q-H-Glycosylation	DOID:363 / uterine cancer	2	305	0.0039	0.0066	0.335357	0.4745
[G]C19orf43-169-D-N-Glycosylation	DOID:363 / uterine cancer	2	305	0.0039	0.0066	0.335357	0.4745
[G]BTN3A3-98-S-L-Phosphorylation	DOID:363 / uterine cancer	2	305	0.0039	0.0066	0.335357	0.4745
[G]BRINP1-361-R-H-Phosphorylation	DOID:363 / uterine cancer	2	305	0.0039	0.0066	0.335357	0.4745
[G]BPIFB6-346-R-W-Phosphorylation	DOID:363 / uterine cancer	2	305	0.0039	0.0066	0.335357	0.4745
[G]BCOR-1271-S-L-Glycosylation	DOID:363 / uterine cancer	2	305	0.0039	0.0066	0.335357	0.4745
[G]BCOR-1076-E-K-Glycosylation	DOID:363 / uterine cancer	2	305	0.0039	0.0066	0.335357	0.4745
[G]BBS9-514-R-Q-Phosphorylation	DOID:363 / uterine cancer	2	305	0.0039	0.0066	0.335357	0.4745
[G]ATXN2-632-R-Q-Phosphorylation	DOID:363 / uterine cancer	2	305	0.0039	0.0066	0.335357	0.4745
[G]ATP8A2-736-E-K-Phosphorylation	DOID:363 / uterine cancer	2	305	0.0039	0.0066	0.335357	0.4745
[G]ATP8A2-541-R-Q-Phosphorylation	DOID:363 / uterine cancer	2	305	0.0039	0.0066	0.335357	0.4745
[G]ATP10A-1250-A-V-Glycosylation	DOID:363 / uterine cancer	2	305	0.0039	0.0066	0.335357	0.4745
[G]ATM-2691-R-C-Phosphorylation	DOID:363 / uterine cancer	2	305	0.0039	0.0066	0.335357	0.4745
[G]ARMCX2-360-R-H-Phosphorylation	DOID:363 / uterine cancer	2	305	0.0039	0.0066	0.335357	0.4745
[G]ARMC3-138-A-T-Glycosylation	DOID:363 / uterine cancer	2	305	0.0039	0.0066	0.335357	0.4745
[G]ARID4A-15-D-N-Glycosylation	DOID:363 / uterine cancer	2	305	0.0039	0.0066	0.335357	0.4745
[G]ARFGEF2-270-A-T-Phosphorylation	DOID:363 / uterine cancer	2	305	0.0039	0.0066	0.335357	0.4745
[G]AQR-1018-R-Q-Phosphorylation	DOID:363 / uterine cancer	2	305	0.0039	0.0066	0.335357	0.4745
[G]APOB-4233-S-L-Phosphorylation	DOID:363 / uterine cancer	2	305	0.0039	0.0066	0.335357	0.4745
[G]ANKRD36-1014-D-Y-Phosphorylation	DOID:363 / uterine cancer	2	305	0.0039	0.0066	0.335357	0.4745
[G]ANK3-2858-S-L-Phosphorylation	DOID:363 / uterine cancer	2	305	0.0039	0.0066	0.335357	0.4745
[G]AMPD1-350-R-H-Phosphorylation	DOID:363 / uterine cancer	2	305	0.0039	0.0066	0.335357	0.4745
[G]ADNP-213-S-L-Phosphorylation	DOID:363 / uterine cancer	2	305	0.0039	0.0066	0.335357	0.4745
[G]ADCY2-158-A-T-Phosphorylation	DOID:363 / uterine cancer	2	305	0.0039	0.0066	0.335357	0.4745
[G]ACRC-258-S-N-Phosphorylation	DOID:363 / uterine cancer	2	305	0.0039	0.0066	0.335357	0.4745
[G]ACOX1-481-E-K-Phosphorylation	DOID:363 / uterine cancer	2	305	0.0039	0.0066	0.335357	0.4745
[G]ABLIM3-669-A-S-Phosphorylation	DOID:363 / uterine cancer	2	305	0.0039	0.0066	0.335357	0.4745
[G]ABHD4-21-R-C-Phosphorylation	DOID:363 / uterine cancer	2	305	0.0039	0.0066	0.335357	0.4745
[truncated: 22,626 more rows]
