# Supplementary material for: Distribution bias analysis of germline and somatic single-nucleotide variations that impact protein functional site and neighboring amino acids
Source: Sci Rep. 2017 Feb 8;7:42169. doi: 10.1038/srep42169 (PMC5296879; doi:10.1038/srep42169)
Supplement: Supplementary Table 6 [file srep42169-s7.xls]

## Sheet: outest
GOF	Parameter	Estimate	StdErr	ChiSq	ProbChiSq	HazardRatio	Label
1	existence	-0.000297781	0.458767	4.21318e-07	0.999482	0.999702
2	existence	0.0158249	0.415858	0.00144809	0.969645	1.01595
3	existence	0.0817323	0.420631	0.037756	0.845934	1.08517
4	existence	0.100419	0.748571	0.0179955	0.893286	1.10563
5	existence	0.111971	0.351326	0.101577	0.749946	1.11848
6	existence	0.144706	0.423447	0.116782	0.732551	1.1557
7	existence	0.15525	0.539267	0.0828812	0.77343	1.16795
8	existence	0.158774	0.476969	0.110811	0.739223	1.17207
9	existence	0.16471	1.02859	0.0256	0.8728	1.179
10	existence	0.172864	0.53082	0.106051	0.744686	1.1887
11	existence	0.248624	0.623755	0.158876	0.690193	1.28226
12	existence	0.296538	0.414104	0.512791	0.473933	1.34519
13	existence	0.324938	0.368646	0.776931	0.378081	1.38395
14	existence	0.396492	0.553829	0.512528	0.474046	1.4866
15	existence	0.406101	0.47453	0.732386	0.392111	1.50095
16	existence	0.409964	0.440864	0.86473	0.352418	1.50676
17	existence	0.551813	0.390993	1.9918	0.158153	1.7364
18	existence	0.607206	0.380245	2.55002	0.110293	1.8353
19	existence	0.707576	0.627215	1.27266	0.259268	2.02907
20	existence	0.735584	0.56216	1.71216	0.190705	2.0867
21	existence	0.735584	0.56216	1.71216	0.190705	2.0867
22	existence	0.827444	0.447441	3.41984	0.0644174	2.28746
23	existence	0.88	0.46	3.65	0.056	2.405
24	existence	0.85366	0.38225	4.9875	0.0255	2.348
25	existence	0.33777	0.43895	0.5921	0.4416	1.402
26	existence	0.39108	0.62847	0.3872	0.5338	1.479
27	existence	0.05361	0.29135	0.0339	0.854	1.055

## Sheet: GOF21
											Test of Equality over Strata
											Test	Chi-Square	DF	Pr >
														Chi-Square
											Log-Rank	1.5088	1	0.2193
											Wilcoxon	3.3191	1	0.0685
											-2Log(LR)	1.329	1	0.249
											Analysis of Maximum Likelihood Estimates
											Parameter		DF	Parameter	Standard	Chi-Square	Pr > ChiSq	Hazard	Label
														Estimate	Error			Ratio
											existence		1	-1.0657	0.51162	4.3389	0.0373	0.344
											clinical_stage	Stage I	1	0.24681	2326	0	0.9999	1.28	clinical_stage Stage I
											clinical_stage	Stage IA	1	14.4405	1792	0.0001	0.9936	1868325	clinical_stage Stage IA
											clinical_stage	Stage IB	1	14.0625	1792	0.0001	0.9937	1280183	clinical_stage Stage IB
											clinical_stage	Stage IIA	1	14.7386	1792	0.0001	0.9934	2517165	clinical_stage Stage IIA
											clinical_stage	Stage IIB	1	15.5249	1792	0.0001	0.9931	5525362	clinical_stage Stage IIB
											clinical_stage	Stage III	1	15.6455	1792	0.0001	0.993	6233942	clinical_stage Stage III
											clinical_stage	Stage IV	1	14.4835	1792	0.0001	0.9936	1950373	clinical_stage Stage IV
											clinical_stage	[Discrepa	1	-0.08536	2483	0	1	0.918	clinical_stage [Discrepa
											gender	FEMALE	1	-0.01347	0.28056	0.0023	0.9617	0.987	gender FEMALE
											age_at_initial_patho		1	0.03081	0.01241	6.1639	0.013	1.031
